# Supplementary material for: MICMIC: identification of DNA methylation of distal regulatory regions with causal effects on tumorigenesis
Source: Genome Biol. 2018 Jun 5;19:73. doi: 10.1186/s13059-018-1442-0 (PMC5989391; doi:10.1186/s13059-018-1442-0)
Supplement: Supplementary file 2 — Table S1. Barcode of TCGA samples. (XLSX 81 kb) [file 13059_2018_1442_MOESM2_ESM.xlsx]

## Sheet: Sheet1
cancer_name	sample_name
BLCA	TCGA-BL-A0C8-01
BLCA	TCGA-BL-A13J-01
BLCA	TCGA-BL-A13J-11
BLCA	TCGA-BT-A0S7-01
BLCA	TCGA-BT-A0YX-01
BLCA	TCGA-C4-A0EZ-01
BLCA	TCGA-C4-A0F0-01
BLCA	TCGA-C4-A0F1-01
BLCA	TCGA-C4-A0F6-01
BLCA	TCGA-C4-A0F7-01
BLCA	TCGA-CU-A0YN-01
BLCA	TCGA-CU-A0YN-11
BLCA	TCGA-CU-A0YO-01
BLCA	TCGA-CU-A0YR-01
BLCA	TCGA-CU-A0YR-11
BLCA	TCGA-BL-A3JM-01
BLCA	TCGA-CF-A3MF-01
BLCA	TCGA-CU-A3KJ-01
BLCA	TCGA-DK-A2I4-01
BLCA	TCGA-DK-A3IK-01
BLCA	TCGA-DK-A3IS-01
BLCA	TCGA-DK-A3IV-01
BLCA	TCGA-FD-A3N5-01
BLCA	TCGA-FD-A3N6-01
BLCA	TCGA-FD-A3NA-01
BLCA	TCGA-GV-A3JZ-01
BLCA	TCGA-BT-A3PH-01
BLCA	TCGA-BT-A3PJ-01
BLCA	TCGA-BT-A3PK-01
BLCA	TCGA-GC-A3RB-01
BLCA	TCGA-GD-A3OP-01
BLCA	TCGA-GD-A3OP-11
BLCA	TCGA-GD-A3OQ-01
BLCA	TCGA-GD-A3OQ-11
BLCA	TCGA-GD-A3OS-01
BLCA	TCGA-GV-A3JV-01
BLCA	TCGA-GV-A3QG-01
BLCA	TCGA-GV-A3QH-01
BLCA	TCGA-GV-A3QI-01
BLCA	TCGA-BT-A42C-01
BLCA	TCGA-DK-A3WW-01
BLCA	TCGA-FJ-A3Z7-01
BLCA	TCGA-FJ-A3ZE-01
BLCA	TCGA-FJ-A3ZF-01
BLCA	TCGA-GC-A3YS-01
BLCA	TCGA-GU-A42R-01
BLCA	TCGA-GV-A3QK-01
BLCA	TCGA-GV-A40E-01
BLCA	TCGA-GV-A40G-01
BLCA	TCGA-K4-A3WU-01
BLCA	TCGA-BT-A42E-01
BLCA	TCGA-BT-A42F-01
BLCA	TCGA-CF-A47S-01
BLCA	TCGA-CF-A47T-01
BLCA	TCGA-CF-A47V-01
BLCA	TCGA-CF-A47W-01
BLCA	TCGA-CF-A47X-01
BLCA	TCGA-CF-A47Y-01
BLCA	TCGA-FD-A43N-01
BLCA	TCGA-FD-A43P-01
BLCA	TCGA-FD-A43S-01
BLCA	TCGA-FD-A43U-01
BLCA	TCGA-FD-A43X-01
BLCA	TCGA-GU-A42P-01
BLCA	TCGA-GU-A42Q-01
BLCA	TCGA-E7-A4IJ-01
BLCA	TCGA-E7-A4XJ-01
BLCA	TCGA-E7-A519-01
BLCA	TCGA-E7-A541-01
BLCA	TCGA-FD-A43Y-01
BLCA	TCGA-FD-A5BR-01
BLCA	TCGA-FD-A5BS-01
BLCA	TCGA-FD-A5BT-01
BLCA	TCGA-FD-A5BU-01
BLCA	TCGA-FD-A5BV-01
BLCA	TCGA-FD-A5BX-01
BLCA	TCGA-FJ-A3Z9-01
BLCA	TCGA-GC-A4ZW-01
BLCA	TCGA-HQ-A2OF-01
BLCA	TCGA-HQ-A5ND-01
BLCA	TCGA-K4-A4AC-01
BLCA	TCGA-K4-A54R-01
BLCA	TCGA-K4-A54R-11
BLCA	TCGA-MV-A51V-01
BLCA	TCGA-CF-A5U8-01
BLCA	TCGA-CF-A5UA-01
BLCA	TCGA-CU-A5W6-01
BLCA	TCGA-E7-A5KE-01
BLCA	TCGA-E7-A5KF-01
BLCA	TCGA-FD-A5BY-01
BLCA	TCGA-FD-A5BZ-01
BLCA	TCGA-FD-A5C0-01
BLCA	TCGA-FD-A5C1-01
BLCA	TCGA-HQ-A5NE-01
BLCA	TCGA-K4-A4AB-01
BLCA	TCGA-K4-A5RI-01
BLCA	TCGA-K4-A5RI-11
BLCA	TCGA-K4-A5RJ-01
BLCA	TCGA-LT-A5Z6-01
BLCA	TCGA-BL-A5ZZ-01
BLCA	TCGA-DK-A6AV-01
BLCA	TCGA-DK-A6AW-01
BLCA	TCGA-DK-A6B1-01
BLCA	TCGA-DK-A6B2-01
BLCA	TCGA-DK-A6B6-01
BLCA	TCGA-E7-A677-01
BLCA	TCGA-E7-A678-01
BLCA	TCGA-FD-A62N-01
BLCA	TCGA-FD-A62O-01
BLCA	TCGA-FD-A62P-01
BLCA	TCGA-FD-A62S-01
BLCA	TCGA-FT-A61P-01
BLCA	TCGA-K4-A5RH-01
BLCA	TCGA-LC-A66R-01
BLCA	TCGA-R3-A69X-01
BLCA	TCGA-DK-A6B0-01
BLCA	TCGA-DK-A6B5-01
BLCA	TCGA-E5-A4TZ-01
BLCA	TCGA-E5-A4U1-01
BLCA	TCGA-GC-A6I1-01
BLCA	TCGA-GC-A6I3-01
BLCA	TCGA-GC-A6I3-11
BLCA	TCGA-GD-A6C6-01
BLCA	TCGA-K4-A6FZ-01
BLCA	TCGA-K4-A6MB-01
BLCA	TCGA-PQ-A6FI-01
BLCA	TCGA-PQ-A6FN-01
BLCA	TCGA-S5-A6DX-01
BLCA	TCGA-E7-A6ME-01
BLCA	TCGA-E7-A6MF-01
BLCA	TCGA-E7-A7DU-01
BLCA	TCGA-FD-A6TF-01
BLCA	TCGA-FD-A6TG-01
BLCA	TCGA-FD-A6TH-01
BLCA	TCGA-FD-A6TI-01
BLCA	TCGA-GD-A76B-01
BLCA	TCGA-GU-A763-01
BLCA	TCGA-GU-A766-01
BLCA	TCGA-GU-A767-01
BLCA	TCGA-CU-A72E-01
BLCA	TCGA-E7-A7DV-01
BLCA	TCGA-FD-A6TA-01
BLCA	TCGA-FD-A6TB-01
BLCA	TCGA-FD-A6TC-01
BLCA	TCGA-FD-A6TD-01
BLCA	TCGA-FD-A6TE-01
BLCA	TCGA-FD-A6TK-01
BLCA	TCGA-GU-A762-01
BLCA	TCGA-GV-A6ZA-01
BLCA	TCGA-KQ-A41N-01
BLCA	TCGA-KQ-A41P-01
BLCA	TCGA-KQ-A41Q-01
BLCA	TCGA-KQ-A41S-01
BLCA	TCGA-UY-A78K-01
BLCA	TCGA-UY-A78L-01
BLCA	TCGA-UY-A78N-01
BLCA	TCGA-UY-A78O-01
BLCA	TCGA-BL-A13I-01
BLCA	TCGA-CF-A1HR-01
BLCA	TCGA-CF-A1HS-01
BLCA	TCGA-DK-A1A3-01
BLCA	TCGA-DK-A1A5-01
BLCA	TCGA-DK-A1A6-01
BLCA	TCGA-DK-A1A7-01
BLCA	TCGA-DK-A1AA-01
BLCA	TCGA-DK-A1AB-01
BLCA	TCGA-DK-A1AC-01
BLCA	TCGA-DK-A1AD-01
BLCA	TCGA-DK-A1AE-01
BLCA	TCGA-DK-A1AF-01
BLCA	TCGA-DK-A1AG-01
BLCA	TCGA-CF-A7I0-01
BLCA	TCGA-E7-A6MD-01
BLCA	TCGA-E7-A7PW-01
BLCA	TCGA-E7-A7XN-01
BLCA	TCGA-E7-A85H-01
BLCA	TCGA-FJ-A871-01
BLCA	TCGA-GU-A764-01
BLCA	TCGA-K4-A83P-01
BLCA	TCGA-KQ-A41O-01
BLCA	TCGA-KQ-A41R-01
BLCA	TCGA-UY-A78M-01
BLCA	TCGA-2F-A9KO-01
BLCA	TCGA-2F-A9KP-01
BLCA	TCGA-2F-A9KQ-01
BLCA	TCGA-2F-A9KR-01
BLCA	TCGA-2F-A9KT-01
BLCA	TCGA-2F-A9KW-01
BLCA	TCGA-CF-A9FF-01
BLCA	TCGA-CF-A9FH-01
BLCA	TCGA-CF-A9FL-01
BLCA	TCGA-CF-A9FM-01
BLCA	TCGA-E7-A97P-01
BLCA	TCGA-E7-A97Q-01
BLCA	TCGA-K4-AAQO-01
BLCA	TCGA-S5-AA26-01
BLCA	TCGA-SY-A9G0-01
BLCA	TCGA-SY-A9G5-01
BLCA	TCGA-UY-A9PA-01
BLCA	TCGA-UY-A9PB-01
BLCA	TCGA-UY-A9PD-01
BLCA	TCGA-UY-A9PE-01
BLCA	TCGA-UY-A9PF-01
BLCA	TCGA-UY-A9PH-01
BLCA	TCGA-XF-A8HH-01
BLCA	TCGA-XF-A8HI-01
BLCA	TCGA-YC-A8S6-01
BLCA	TCGA-YF-AA3L-01
BLCA	TCGA-ZF-A9R0-01
BLCA	TCGA-ZF-A9R3-01
BLCA	TCGA-ZF-A9R4-01
BLCA	TCGA-ZF-A9R7-01
BLCA	TCGA-ZF-A9R9-01
BLCA	TCGA-ZF-A9RC-01
BLCA	TCGA-ZF-A9RE-01
BLCA	TCGA-ZF-A9RF-01
BLCA	TCGA-ZF-A9RL-01
BLCA	TCGA-ZF-A9RM-01
BLCA	TCGA-ZF-AA4N-01
BLCA	TCGA-ZF-AA4R-01
BLCA	TCGA-ZF-AA4T-01
BLCA	TCGA-ZF-AA4U-01
BLCA	TCGA-ZF-AA4V-01
BLCA	TCGA-ZF-AA4W-01
BLCA	TCGA-ZF-AA4X-01
BLCA	TCGA-4Z-AA7M-01
BLCA	TCGA-4Z-AA7N-01
BLCA	TCGA-4Z-AA7O-01
BLCA	TCGA-4Z-AA7Q-01
BLCA	TCGA-4Z-AA7R-01
BLCA	TCGA-4Z-AA7S-01
BLCA	TCGA-4Z-AA7W-01
BLCA	TCGA-4Z-AA7Y-01
BLCA	TCGA-4Z-AA80-01
BLCA	TCGA-4Z-AA81-01
BLCA	TCGA-4Z-AA82-01
BLCA	TCGA-4Z-AA83-01
BLCA	TCGA-4Z-AA84-01
BLCA	TCGA-4Z-AA86-01
BLCA	TCGA-4Z-AA87-01
BLCA	TCGA-4Z-AA89-01
BLCA	TCGA-DK-AA6L-01
BLCA	TCGA-DK-AA6M-01
BLCA	TCGA-DK-AA6P-01
BLCA	TCGA-DK-AA6Q-01
BLCA	TCGA-DK-AA6S-01
BLCA	TCGA-DK-AA6T-01
BLCA	TCGA-DK-AA6U-01
BLCA	TCGA-DK-AA6W-01
BLCA	TCGA-DK-AA71-01
BLCA	TCGA-DK-AA74-01
BLCA	TCGA-DK-AA75-01
BLCA	TCGA-DK-AA76-01
BLCA	TCGA-DK-AA77-01
BLCA	TCGA-G2-AA3B-01
BLCA	TCGA-G2-AA3C-01
BLCA	TCGA-G2-AA3D-01
BLCA	TCGA-GU-AATO-01
BLCA	TCGA-GU-AATP-01
BLCA	TCGA-GU-AATQ-01
BLCA	TCGA-XF-A9SH-01
BLCA	TCGA-XF-A9SI-01
BLCA	TCGA-XF-A9SJ-01
BLCA	TCGA-XF-A9SL-01
BLCA	TCGA-XF-A9SP-01
BLCA	TCGA-XF-A9SU-01
BLCA	TCGA-XF-A9SX-01
BLCA	TCGA-XF-A9SZ-01
BLCA	TCGA-XF-A9T0-01
BLCA	TCGA-XF-A9T4-01
BLCA	TCGA-XF-A9T8-01
BLCA	TCGA-YC-A9TC-01
BLCA	TCGA-ZF-A9R1-01
BLCA	TCGA-ZF-A9R2-01
BLCA	TCGA-ZF-AA51-01
BLCA	TCGA-ZF-AA52-01
BLCA	TCGA-ZF-AA53-01
BLCA	TCGA-ZF-AA54-01
BLCA	TCGA-ZF-AA56-01
BLCA	TCGA-ZF-AA5H-01
BLCA	TCGA-ZF-AA5P-01
BLCA	TCGA-CF-A8HX-01
BLCA	TCGA-CF-A8HY-01
BLCA	TCGA-E7-A8O7-01
BLCA	TCGA-E7-A8O8-01
BLCA	TCGA-LT-A8JT-01
BLCA	TCGA-UY-A78P-01
BLCA	TCGA-UY-A8OC-01
BLCA	TCGA-UY-A8OD-01
BLCA	TCGA-XF-A8HB-01
BLCA	TCGA-XF-A8HC-01
BLCA	TCGA-XF-A8HD-01
BLCA	TCGA-XF-A8HE-01
BLCA	TCGA-XF-A8HF-01
BLCA	TCGA-XF-A8HG-01
BLCA	TCGA-YC-A89H-01
BLCA	TCGA-5N-A9KI-01
BLCA	TCGA-5N-A9KM-01
BLCA	TCGA-DK-AA6R-01
BLCA	TCGA-DK-AA6X-01
BLCA	TCGA-G2-AA3F-01
BLCA	TCGA-UY-A8OB-01
BLCA	TCGA-XF-A9SK-01
BLCA	TCGA-XF-A9SM-01
BLCA	TCGA-XF-A9ST-01
BLCA	TCGA-XF-A9SV-01
BLCA	TCGA-XF-A9SW-01
BLCA	TCGA-XF-A9SY-01
BLCA	TCGA-XF-A9T2-01
BLCA	TCGA-XF-A9T3-01
BLCA	TCGA-XF-A9T5-01
BLCA	TCGA-XF-A9T6-01
BLCA	TCGA-XF-AAME-01
BLCA	TCGA-XF-AAMG-01
BLCA	TCGA-XF-AAMH-01
BLCA	TCGA-XF-AAMJ-01
BLCA	TCGA-XF-AAML-01
BLCA	TCGA-XF-AAMQ-01
BLCA	TCGA-XF-AAMR-01
BLCA	TCGA-XF-AAMT-01
BLCA	TCGA-XF-AAMW-01
BLCA	TCGA-XF-AAMX-01
BLCA	TCGA-XF-AAMY-01
BLCA	TCGA-XF-AAMZ-01
BLCA	TCGA-XF-AAN0-01
BLCA	TCGA-XF-AAN1-01
BLCA	TCGA-XF-AAN2-01
BLCA	TCGA-XF-AAN3-01
BLCA	TCGA-XF-AAN4-01
BLCA	TCGA-XF-AAN5-01
BLCA	TCGA-XF-AAN7-01
BLCA	TCGA-XF-AAN8-01
BLCA	TCGA-YF-AA3M-01
BLCA	TCGA-ZF-A9R5-01
BLCA	TCGA-ZF-A9RD-01
BLCA	TCGA-ZF-A9RN-01
BLCA	TCGA-ZF-AA58-01
BLCA	TCGA-ZF-AA5N-01
BLCA	TCGA-BT-A20J-01
BLCA	TCGA-BT-A20N-01
BLCA	TCGA-BT-A20N-11
BLCA	TCGA-BT-A20O-01
BLCA	TCGA-BT-A20P-01
BLCA	TCGA-BT-A20Q-01
BLCA	TCGA-BT-A20T-01
BLCA	TCGA-BT-A20U-01
BLCA	TCGA-BT-A20U-11
BLCA	TCGA-BT-A20V-01
BLCA	TCGA-BT-A20W-01
BLCA	TCGA-BT-A20W-11
BLCA	TCGA-BT-A20R-01
BLCA	TCGA-BT-A20R-11
BLCA	TCGA-BT-A20X-01
BLCA	TCGA-CF-A27C-01
BLCA	TCGA-DK-A2I1-01
BLCA	TCGA-DK-A2I2-01
BLCA	TCGA-G2-A2EC-01
BLCA	TCGA-G2-A2EJ-01
BLCA	TCGA-G2-A2EO-01
BLCA	TCGA-G2-A2ES-01
BLCA	TCGA-GD-A2C5-01
BLCA	TCGA-GD-A2C5-11
BLCA	TCGA-H4-A2HO-01
BLCA	TCGA-H4-A2HQ-01
BLCA	TCGA-BT-A2LA-01
BLCA	TCGA-BT-A2LB-01
BLCA	TCGA-DK-A2HX-01
BLCA	TCGA-DK-A2I6-01
BLCA	TCGA-G2-A2EF-01
BLCA	TCGA-G2-A2EK-01
BLCA	TCGA-G2-A2EL-01
BLCA	TCGA-E5-A2PC-01
BLCA	TCGA-FD-A3B3-01
BLCA	TCGA-FD-A3B4-01
BLCA	TCGA-FT-A3EE-01
BLCA	TCGA-HQ-A2OE-01
BLCA	TCGA-BT-A2LD-01
BLCA	TCGA-CF-A3MG-01
BLCA	TCGA-CF-A3MH-01
BLCA	TCGA-CF-A3MI-01
BLCA	TCGA-DK-A3IL-01
BLCA	TCGA-DK-A3IM-01
BLCA	TCGA-DK-A3IN-01
BLCA	TCGA-DK-A3IQ-01
BLCA	TCGA-DK-A3IT-01
BLCA	TCGA-DK-A3IU-01
BLCA	TCGA-FD-A3B5-01
BLCA	TCGA-FD-A3B6-01
BLCA	TCGA-FD-A3B7-01
BLCA	TCGA-FD-A3B8-01
BLCA	TCGA-G2-A3IB-01
BLCA	TCGA-G2-A3IE-01
BLCA	TCGA-GC-A3I6-01
BLCA	TCGA-GV-A3JW-01
BLCA	TCGA-GV-A3JX-01
BLCA	TCGA-CU-A3QU-01
BLCA	TCGA-CU-A3YL-01
BLCA	TCGA-DK-A3WX-01
BLCA	TCGA-DK-A3WY-01
BLCA	TCGA-DK-A3X1-01
BLCA	TCGA-DK-A3X2-01
BLCA	TCGA-E7-A3X6-01
BLCA	TCGA-E7-A3Y1-01
BLCA	TCGA-FD-A3SJ-01
BLCA	TCGA-FD-A3SL-01
BLCA	TCGA-FD-A3SM-01
BLCA	TCGA-FD-A3SN-01
BLCA	TCGA-FD-A3SO-01
BLCA	TCGA-FD-A3SP-01
BLCA	TCGA-FD-A3SQ-01
BLCA	TCGA-FD-A3SR-01
BLCA	TCGA-FD-A3SS-01
BLCA	TCGA-G2-A3VY-01
BLCA	TCGA-GC-A3BM-01
BLCA	TCGA-GC-A3BM-11
BLCA	TCGA-GC-A3OO-01
BLCA	TCGA-GC-A3RC-01
BLCA	TCGA-GC-A3RD-01
BLCA	TCGA-GC-A3WC-01
BLCA	TCGA-GC-A3WC-11
BLCA	TCGA-GV-A3QF-01
BLCA	TCGA-K4-A3WS-01
BLCA	TCGA-K4-A3WV-01
BLCA	TCGA-K4-A3WV-11
BRCA	TCGA-A7-A0CE-11
BRCA	TCGA-A7-A0CH-11
BRCA	TCGA-A7-A0DB-11
BRCA	TCGA-BH-A0AY-11
BRCA	TCGA-BH-A0BV-11
BRCA	TCGA-BH-A0DZ-11
BRCA	TCGA-A2-A1FV-01
BRCA	TCGA-A2-A1FW-01
BRCA	TCGA-A2-A1FX-01
BRCA	TCGA-A2-A1G0-01
BRCA	TCGA-A2-A1G1-01
BRCA	TCGA-A2-A1G4-01
BRCA	TCGA-A2-A1G6-01
BRCA	TCGA-A7-A13G-01
BRCA	TCGA-A7-A13G-11
BRCA	TCGA-AO-A1KO-01
BRCA	TCGA-AO-A1KP-01
BRCA	TCGA-AO-A1KQ-01
BRCA	TCGA-AO-A1KS-01
BRCA	TCGA-AO-A1KT-01
BRCA	TCGA-AQ-A1H2-01
BRCA	TCGA-AQ-A1H3-01
BRCA	TCGA-B6-A1KC-01
BRCA	TCGA-B6-A1KF-01
BRCA	TCGA-B6-A1KN-01
BRCA	TCGA-BH-A1EN-01
BRCA	TCGA-BH-A1EN-11
BRCA	TCGA-BH-A1EX-01
BRCA	TCGA-BH-A1EY-01
BRCA	TCGA-BH-A1F2-01
BRCA	TCGA-BH-A1F2-11
BRCA	TCGA-BH-A1F5-01
BRCA	TCGA-BH-A1F6-01
BRCA	TCGA-BH-A1F6-11
BRCA	TCGA-BH-A1F8-01
BRCA	TCGA-BH-A1F8-11
BRCA	TCGA-BH-A1FB-01
BRCA	TCGA-BH-A1FB-11
BRCA	TCGA-BH-A1FC-01
BRCA	TCGA-BH-A1FC-11
BRCA	TCGA-BH-A1FD-01
BRCA	TCGA-BH-A1FD-11
BRCA	TCGA-BH-A1FE-01
BRCA	TCGA-BH-A1FE-06
BRCA	TCGA-BH-A1FE-11
BRCA	TCGA-BH-A1FG-01
BRCA	TCGA-BH-A1FG-11
BRCA	TCGA-BH-A1FH-01
BRCA	TCGA-BH-A1FH-11
BRCA	TCGA-BH-A1FJ-01
BRCA	TCGA-BH-A1FJ-11
BRCA	TCGA-BH-A1FL-01
BRCA	TCGA-BH-A1FM-01
BRCA	TCGA-BH-A1FM-11
BRCA	TCGA-BH-A1FN-01
BRCA	TCGA-BH-A1FN-11
BRCA	TCGA-BH-A1FR-01
BRCA	TCGA-BH-A1FR-11
BRCA	TCGA-C8-A1HE-01
BRCA	TCGA-C8-A1HJ-01
BRCA	TCGA-C8-A1HK-01
BRCA	TCGA-C8-A1HO-01
BRCA	TCGA-D8-A1J8-01
BRCA	TCGA-D8-A1J9-01
BRCA	TCGA-D8-A1JA-01
BRCA	TCGA-D8-A1JB-01
BRCA	TCGA-D8-A1JC-01
BRCA	TCGA-D8-A1JD-01
BRCA	TCGA-D8-A1JE-01
BRCA	TCGA-D8-A1JF-01
BRCA	TCGA-D8-A1JG-01
BRCA	TCGA-D8-A1JH-01
BRCA	TCGA-D8-A1JI-01
BRCA	TCGA-D8-A1JK-01
BRCA	TCGA-D8-A1JL-01
BRCA	TCGA-D8-A1JM-01
BRCA	TCGA-D8-A1JN-01
BRCA	TCGA-D8-A1JP-01
BRCA	TCGA-D8-A1JS-01
BRCA	TCGA-D8-A1JT-01
BRCA	TCGA-D8-A1JU-01
BRCA	TCGA-E2-A1IE-01
BRCA	TCGA-E2-A1IH-01
BRCA	TCGA-E2-A1IN-01
BRCA	TCGA-E2-A1L6-01
BRCA	TCGA-E2-A1L8-01
BRCA	TCGA-E2-A1L9-01
BRCA	TCGA-EW-A1IW-01
BRCA	TCGA-EW-A1IY-01
BRCA	TCGA-EW-A1IZ-01
BRCA	TCGA-EW-A1J1-01
BRCA	TCGA-EW-A1J2-01
BRCA	TCGA-EW-A1J3-01
BRCA	TCGA-EW-A1J5-01
BRCA	TCGA-EW-A1J6-01
BRCA	TCGA-A1-A0SB-01
BRCA	TCGA-A1-A0SF-01
BRCA	TCGA-A1-A0SG-01
BRCA	TCGA-A1-A0SI-01
BRCA	TCGA-A1-A0SN-01
BRCA	TCGA-A1-A0SQ-01
BRCA	TCGA-AO-A1KR-01
BRCA	TCGA-E2-A1IF-01
BRCA	TCGA-E2-A1IG-01
BRCA	TCGA-E2-A1II-01
BRCA	TCGA-E2-A1IJ-01
BRCA	TCGA-E2-A1IK-01
BRCA	TCGA-E2-A1IO-01
BRCA	TCGA-E2-A1L7-01
BRCA	TCGA-E2-A1L7-11
BRCA	TCGA-E2-A1LA-01
BRCA	TCGA-E2-A1LB-01
BRCA	TCGA-E2-A1LB-11
BRCA	TCGA-E2-A1LL-01
BRCA	TCGA-E9-A1N6-01
BRCA	TCGA-E9-A1N6-11
BRCA	TCGA-E9-A1N8-01
BRCA	TCGA-E9-A1NA-01
BRCA	TCGA-E9-A1NA-11
BRCA	TCGA-E9-A1ND-01
BRCA	TCGA-E9-A1ND-11
BRCA	TCGA-EW-A1IX-01
BRCA	TCGA-EW-A1OV-01
BRCA	TCGA-EW-A1OW-01
BRCA	TCGA-EW-A1OX-01
BRCA	TCGA-EW-A1OY-01
BRCA	TCGA-EW-A1OZ-01
BRCA	TCGA-EW-A1P0-01
BRCA	TCGA-EW-A1P3-01
BRCA	TCGA-EW-A1P4-01
BRCA	TCGA-EW-A1P5-01
BRCA	TCGA-EW-A1P6-01
BRCA	TCGA-EW-A1P7-01
BRCA	TCGA-EW-A1P8-01
BRCA	TCGA-EW-A1PA-01
BRCA	TCGA-EW-A1PB-01
BRCA	TCGA-EW-A1PD-01
BRCA	TCGA-EW-A1PE-01
BRCA	TCGA-EW-A1PF-01
BRCA	TCGA-EW-A1PG-01
BRCA	TCGA-A2-A1FZ-01
BRCA	TCGA-BH-A1FU-01
BRCA	TCGA-D8-A1X5-01
BRCA	TCGA-D8-A1XA-01
BRCA	TCGA-D8-A1XB-01
BRCA	TCGA-D8-A1XC-01
BRCA	TCGA-D8-A1XD-01
BRCA	TCGA-D8-A1XF-01
BRCA	TCGA-D8-A1XG-01
BRCA	TCGA-E2-A1IL-01
BRCA	TCGA-E2-A1IU-01
BRCA	TCGA-E2-A1LH-01
BRCA	TCGA-E2-A1LK-01
BRCA	TCGA-E9-A1N5-01
BRCA	TCGA-E9-A1N5-11
BRCA	TCGA-E9-A1N9-01
BRCA	TCGA-E9-A1NF-01
BRCA	TCGA-E9-A1NF-11
BRCA	TCGA-E9-A1NH-01
BRCA	TCGA-E9-A1NI-01
BRCA	TCGA-E9-A1R2-01
BRCA	TCGA-E9-A1R4-01
BRCA	TCGA-E9-A1R6-01
BRCA	TCGA-E9-A1RA-01
BRCA	TCGA-E9-A1RG-01
BRCA	TCGA-EW-A1P1-01
BRCA	TCGA-AQ-A0Y5-01
BRCA	TCGA-B6-A1KI-01
BRCA	TCGA-BH-A201-01
BRCA	TCGA-BH-A202-01
BRCA	TCGA-D8-A1JJ-01
BRCA	TCGA-D8-A1X6-01
BRCA	TCGA-D8-A1X7-01
BRCA	TCGA-D8-A1X8-01
BRCA	TCGA-D8-A1XJ-01
BRCA	TCGA-D8-A1XK-01
BRCA	TCGA-D8-A1XL-01
BRCA	TCGA-D8-A1XM-01
BRCA	TCGA-D8-A1XO-01
BRCA	TCGA-D8-A1XQ-01
BRCA	TCGA-D8-A1XR-01
BRCA	TCGA-D8-A1XS-01
BRCA	TCGA-D8-A1XT-01
BRCA	TCGA-D8-A1XU-01
BRCA	TCGA-D8-A1XV-01
BRCA	TCGA-D8-A1XW-01
BRCA	TCGA-D8-A1XY-01
BRCA	TCGA-D8-A1XZ-01
BRCA	TCGA-D8-A1Y0-01
BRCA	TCGA-D8-A1Y1-01
BRCA	TCGA-E2-A1LG-01
BRCA	TCGA-E9-A1N4-01
BRCA	TCGA-E9-A1N4-11
BRCA	TCGA-E9-A1NE-01
BRCA	TCGA-E9-A1NG-01
BRCA	TCGA-E9-A1NG-11
BRCA	TCGA-E9-A1R3-01
BRCA	TCGA-E9-A1R5-01
BRCA	TCGA-E9-A1R7-01
BRCA	TCGA-E9-A1R7-11
BRCA	TCGA-EW-A1PH-01
BRCA	TCGA-AC-A23E-01
BRCA	TCGA-AC-A23H-01
BRCA	TCGA-AC-A23H-11
BRCA	TCGA-BH-A204-01
BRCA	TCGA-BH-A204-11
BRCA	TCGA-BH-A208-01
BRCA	TCGA-BH-A208-11
BRCA	TCGA-BH-A209-01
BRCA	TCGA-BH-A209-11
BRCA	TCGA-D8-A1X9-01
BRCA	TCGA-D8-A1Y2-01
BRCA	TCGA-D8-A1Y3-01
BRCA	TCGA-E2-A1LI-01
BRCA	TCGA-E2-A1LS-01
BRCA	TCGA-E2-A1LS-11
BRCA	TCGA-E9-A1N3-01
BRCA	TCGA-E9-A1NC-01
BRCA	TCGA-E9-A1RB-01
BRCA	TCGA-E9-A1RB-11
BRCA	TCGA-E9-A1RC-01
BRCA	TCGA-E9-A1RC-11
BRCA	TCGA-E9-A1RD-01
BRCA	TCGA-E9-A1RD-11
BRCA	TCGA-E9-A1RE-01
BRCA	TCGA-E9-A1RF-01
BRCA	TCGA-E9-A1RF-11
BRCA	TCGA-E9-A226-01
BRCA	TCGA-E9-A227-01
BRCA	TCGA-E9-A228-01
BRCA	TCGA-E9-A229-01
BRCA	TCGA-E9-A22A-01
BRCA	TCGA-E9-A22B-01
BRCA	TCGA-E9-A22D-01
BRCA	TCGA-E9-A22E-01
BRCA	TCGA-E9-A22G-01
BRCA	TCGA-E9-A22H-01
BRCA	TCGA-A2-A25B-01
BRCA	TCGA-A2-A25C-01
BRCA	TCGA-A2-A25E-01
BRCA	TCGA-A2-A25F-01
BRCA	TCGA-A7-A26E-01
BRCA	TCGA-A7-A26F-01
BRCA	TCGA-A7-A26G-01
BRCA	TCGA-A7-A26H-01
BRCA	TCGA-A7-A26I-01
BRCA	TCGA-A7-A26J-01
BRCA	TCGA-AC-A23C-01
BRCA	TCGA-AR-A24H-01
BRCA	TCGA-AR-A24K-01
BRCA	TCGA-AR-A24L-01
BRCA	TCGA-AR-A24M-01
BRCA	TCGA-AR-A24N-01
BRCA	TCGA-AR-A24O-01
BRCA	TCGA-AR-A24P-01
BRCA	TCGA-AR-A24Q-01
BRCA	TCGA-AR-A24R-01
BRCA	TCGA-AR-A24S-01
BRCA	TCGA-AR-A24T-01
BRCA	TCGA-AR-A24U-01
BRCA	TCGA-AR-A24V-01
BRCA	TCGA-AR-A24W-01
BRCA	TCGA-AR-A24X-01
BRCA	TCGA-AR-A24Z-01
BRCA	TCGA-AR-A250-01
BRCA	TCGA-AR-A251-01
BRCA	TCGA-AR-A252-01
BRCA	TCGA-AR-A254-01
BRCA	TCGA-AR-A255-01
BRCA	TCGA-AR-A256-01
BRCA	TCGA-BH-A203-01
BRCA	TCGA-BH-A203-11
BRCA	TCGA-C8-A278-01
BRCA	TCGA-C8-A27A-01
BRCA	TCGA-C8-A27B-01
BRCA	TCGA-E9-A1QZ-01
BRCA	TCGA-E9-A1RH-01
BRCA	TCGA-E9-A1RH-11
BRCA	TCGA-E9-A1RI-01
BRCA	TCGA-E9-A1RI-11
BRCA	TCGA-E9-A243-01
BRCA	TCGA-E9-A244-01
BRCA	TCGA-E9-A247-01
BRCA	TCGA-E9-A248-01
BRCA	TCGA-E9-A249-01
BRCA	TCGA-E9-A24A-01
BRCA	TCGA-A2-A259-01
BRCA	TCGA-A2-A25A-01
BRCA	TCGA-A2-A25D-01
BRCA	TCGA-BH-A28Q-01
BRCA	TCGA-C8-A26V-01
BRCA	TCGA-C8-A26W-01
BRCA	TCGA-C8-A26X-01
BRCA	TCGA-C8-A26Y-01
BRCA	TCGA-C8-A26Z-01
BRCA	TCGA-C8-A273-01
BRCA	TCGA-C8-A274-01
BRCA	TCGA-C8-A275-01
BRCA	TCGA-D8-A27E-01
BRCA	TCGA-D8-A27F-01
BRCA	TCGA-D8-A27G-01
BRCA	TCGA-D8-A27H-01
BRCA	TCGA-D8-A27I-01
BRCA	TCGA-D8-A27K-01
BRCA	TCGA-D8-A27L-01
BRCA	TCGA-D8-A27M-01
BRCA	TCGA-D8-A27N-01
BRCA	TCGA-D8-A27P-01
BRCA	TCGA-D8-A27R-01
BRCA	TCGA-D8-A27T-01
BRCA	TCGA-D8-A27W-01
BRCA	TCGA-E9-A1R0-01
BRCA	TCGA-E9-A245-01
BRCA	TCGA-E9-A295-01
BRCA	TCGA-GI-A2C8-01
BRCA	TCGA-AC-A2B8-01
BRCA	TCGA-AC-A2FB-01
BRCA	TCGA-AC-A2FB-11
BRCA	TCGA-AC-A2FF-01
BRCA	TCGA-AC-A2FF-11
BRCA	TCGA-AC-A2FG-01
BRCA	TCGA-D8-A27V-01
BRCA	TCGA-EW-A2FS-01
BRCA	TCGA-EW-A2FV-01
BRCA	TCGA-EW-A2FW-01
BRCA	TCGA-AC-A2FK-01
BRCA	TCGA-AC-A2FO-01
BRCA	TCGA-AR-A2LE-01
BRCA	TCGA-AR-A2LK-01
BRCA	TCGA-AR-A2LL-01
BRCA	TCGA-AR-A2LM-01
BRCA	TCGA-E9-A2JS-01
BRCA	TCGA-GM-A2DD-01
BRCA	TCGA-GM-A2DF-01
BRCA	TCGA-GM-A2DH-01
BRCA	TCGA-GM-A2DK-01
BRCA	TCGA-GM-A2DM-01
BRCA	TCGA-GM-A2DN-01
BRCA	TCGA-AC-A2QH-01
BRCA	TCGA-AR-A2LH-01
BRCA	TCGA-AR-A2LN-01
BRCA	TCGA-AR-A2LO-01
BRCA	TCGA-AR-A2LQ-01
BRCA	TCGA-AR-A2LR-01
BRCA	TCGA-B6-A2IU-01
BRCA	TCGA-BH-A2L8-01
BRCA	TCGA-E9-A2JT-01
BRCA	TCGA-GM-A2D9-01
BRCA	TCGA-GM-A2DA-01
BRCA	TCGA-GM-A2DB-01
BRCA	TCGA-GM-A2DC-01
BRCA	TCGA-GM-A2DI-01
BRCA	TCGA-GM-A2DL-01
BRCA	TCGA-GM-A2DO-01
BRCA	TCGA-HN-A2NL-01
BRCA	TCGA-BH-A0BC-11
BRCA	TCGA-AC-A2FE-01
BRCA	TCGA-AC-A2FM-01
BRCA	TCGA-AC-A2FM-11
BRCA	TCGA-AC-A2QI-01
BRCA	TCGA-AC-A2QJ-01
BRCA	TCGA-AC-A3BB-01
BRCA	TCGA-AR-A2LJ-01
BRCA	TCGA-BH-A0B6-01
BRCA	TCGA-E2-A1LE-01
BRCA	TCGA-E2-A2P5-01
BRCA	TCGA-E2-A2P6-01
BRCA	TCGA-A2-A3KC-01
BRCA	TCGA-A2-A3KD-01
BRCA	TCGA-A7-A3IZ-01
BRCA	TCGA-A7-A3J0-01
BRCA	TCGA-A7-A3J1-01
BRCA	TCGA-AC-A23G-01
BRCA	TCGA-AC-A3HN-01
BRCA	TCGA-C8-A3M8-01
BRCA	TCGA-E2-A3DX-01
BRCA	TCGA-E9-A3HO-01
BRCA	TCGA-A7-A2KD-01
BRCA	TCGA-A7-A3IY-01
BRCA	TCGA-AC-A2BK-01
BRCA	TCGA-AC-A2BM-01
BRCA	TCGA-AC-A3OD-01
BRCA	TCGA-B6-A0I1-01
BRCA	TCGA-C8-A3M7-01
BRCA	TCGA-E9-A3Q9-01
BRCA	TCGA-EW-A1PC-01
BRCA	TCGA-EW-A2FR-01
BRCA	TCGA-GI-A2C9-01
BRCA	TCGA-GM-A3NY-01
BRCA	TCGA-A2-A0CK-01
BRCA	TCGA-A2-A0CO-01
BRCA	TCGA-A2-A0CR-01
BRCA	TCGA-A7-A13H-01
BRCA	TCGA-A7-A3RF-01
BRCA	TCGA-AC-A3EH-01
BRCA	TCGA-AC-A3QQ-01
BRCA	TCGA-AC-A3TM-01
BRCA	TCGA-AC-A3TN-01
BRCA	TCGA-AC-A3W5-01
BRCA	TCGA-AC-A3W6-01
BRCA	TCGA-AC-A3W7-01
BRCA	TCGA-AR-A1AM-01
BRCA	TCGA-BH-A28O-01
BRCA	TCGA-E2-A14U-01
BRCA	TCGA-E9-A3QA-01
BRCA	TCGA-EW-A3U0-01
BRCA	TCGA-GM-A3NW-01
BRCA	TCGA-A2-A0EP-01
BRCA	TCGA-A2-A3XS-01
BRCA	TCGA-A2-A3XT-01
BRCA	TCGA-A2-A3XU-01
BRCA	TCGA-AC-A3QP-01
BRCA	TCGA-AC-A3YJ-01
BRCA	TCGA-E9-A3X8-01
BRCA	TCGA-GM-A3XL-01
BRCA	TCGA-GM-A3XN-01
BRCA	TCGA-JL-A3YX-01
BRCA	TCGA-A2-A3XV-01
BRCA	TCGA-A2-A3XW-01
BRCA	TCGA-A2-A3XX-01
BRCA	TCGA-A2-A3XY-01
BRCA	TCGA-A2-A3XZ-01
BRCA	TCGA-A2-A3Y0-01
BRCA	TCGA-AC-A3YI-01
BRCA	TCGA-B6-A3ZX-01
BRCA	TCGA-B6-A400-01
BRCA	TCGA-B6-A401-01
BRCA	TCGA-B6-A402-01
BRCA	TCGA-B6-A40B-01
BRCA	TCGA-B6-A40C-01
BRCA	TCGA-D8-A3Z6-01
BRCA	TCGA-JL-A3YW-01
BRCA	TCGA-A7-A425-01
BRCA	TCGA-A7-A426-01
BRCA	TCGA-B6-A408-01
BRCA	TCGA-B6-A409-01
BRCA	TCGA-BH-A42T-01
BRCA	TCGA-BH-A42U-01
BRCA	TCGA-BH-A42V-01
BRCA	TCGA-D8-A3Z5-01
BRCA	TCGA-EW-A3E8-01
BRCA	TCGA-EW-A423-01
BRCA	TCGA-EW-A424-01
BRCA	TCGA-GM-A3XG-01
BRCA	TCGA-LL-A440-01
BRCA	TCGA-LL-A441-01
BRCA	TCGA-LL-A442-01
BRCA	TCGA-A2-A4RW-01
BRCA	TCGA-A2-A4RX-01
BRCA	TCGA-A2-A4RY-01
BRCA	TCGA-A2-A4S0-01
BRCA	TCGA-A2-A4S1-01
BRCA	TCGA-A2-A4S2-01
BRCA	TCGA-A2-A4S3-01
BRCA	TCGA-A7-A4SA-01
BRCA	TCGA-A7-A4SB-01
BRCA	TCGA-A7-A4SC-01
BRCA	TCGA-A7-A4SD-01
BRCA	TCGA-A7-A4SE-01
BRCA	TCGA-A7-A4SF-01
BRCA	TCGA-AQ-A54N-01
BRCA	TCGA-AQ-A54O-01
BRCA	TCGA-D8-A4Z1-01
BRCA	TCGA-E9-A54X-01
BRCA	TCGA-E9-A54Y-01
BRCA	TCGA-GM-A4E0-01
BRCA	TCGA-LL-A50Y-01
BRCA	TCGA-LQ-A4E4-01
BRCA	TCGA-MS-A51U-01
BRCA	TCGA-A7-A5ZV-01
BRCA	TCGA-AC-A5EH-01
BRCA	TCGA-AC-A5XU-01
BRCA	TCGA-AR-A5QN-01
BRCA	TCGA-AR-A5QP-01
BRCA	TCGA-AR-A5QQ-01
BRCA	TCGA-E9-A5UO-01
BRCA	TCGA-E9-A5UP-01
BRCA	TCGA-GM-A5PV-01
BRCA	TCGA-GM-A5PX-01
BRCA	TCGA-LL-A5YM-01
BRCA	TCGA-LL-A5YN-01
BRCA	TCGA-LL-A5YO-01
BRCA	TCGA-LL-A5YP-01
BRCA	TCGA-OL-A5RU-01
BRCA	TCGA-OL-A5RV-01
BRCA	TCGA-OL-A5RW-01
BRCA	TCGA-OL-A5RX-01
BRCA	TCGA-OL-A5RY-01
BRCA	TCGA-OL-A5RZ-01
BRCA	TCGA-OL-A5S0-01
BRCA	TCGA-A7-A5ZW-01
BRCA	TCGA-A7-A5ZX-01
BRCA	TCGA-AC-A5XS-01
BRCA	TCGA-AC-A62X-01
BRCA	TCGA-AC-A62Y-01
BRCA	TCGA-E2-A56Z-01
BRCA	TCGA-E2-A570-01
BRCA	TCGA-E2-A573-01
BRCA	TCGA-E2-A574-01
BRCA	TCGA-LL-A5YL-01
BRCA	TCGA-OL-A66H-01
BRCA	TCGA-OL-A66I-01
BRCA	TCGA-OL-A66J-01
BRCA	TCGA-OL-A66K-01
BRCA	TCGA-A2-A0CT-01
BRCA	TCGA-A2-A0EU-01
BRCA	TCGA-A7-A0D9-01
BRCA	TCGA-A7-A0D9-11
BRCA	TCGA-A8-A08O-01
BRCA	TCGA-A8-A0A6-01
BRCA	TCGA-A8-A0AD-01
BRCA	TCGA-AO-A03L-01
BRCA	TCGA-AO-A0JA-01
BRCA	TCGA-AO-A0JB-01
BRCA	TCGA-AO-A0JC-01
BRCA	TCGA-AO-A0JD-01
BRCA	TCGA-AO-A0JE-01
BRCA	TCGA-AO-A0JF-01
BRCA	TCGA-AO-A0JI-01
BRCA	TCGA-AO-A0JJ-01
BRCA	TCGA-AO-A0JL-01
BRCA	TCGA-AO-A0JM-01
BRCA	TCGA-B6-A0IK-01
BRCA	TCGA-B6-A0RE-01
BRCA	TCGA-B6-A0RG-01
BRCA	TCGA-B6-A0RI-01
BRCA	TCGA-BH-A0AW-01
BRCA	TCGA-BH-A0B3-01
BRCA	TCGA-BH-A0B3-11
BRCA	TCGA-BH-A0B8-01
BRCA	TCGA-BH-A0B8-11
BRCA	TCGA-BH-A0B9-01
BRCA	TCGA-BH-A0BA-01
BRCA	TCGA-BH-A0BA-11
BRCA	TCGA-BH-A0BJ-01
BRCA	TCGA-BH-A0BJ-11
BRCA	TCGA-BH-A0BM-01
BRCA	TCGA-BH-A0BM-11
BRCA	TCGA-BH-A0C0-01
BRCA	TCGA-BH-A0C0-11
BRCA	TCGA-BH-A0DK-01
BRCA	TCGA-BH-A0DK-11
BRCA	TCGA-BH-A0DP-01
BRCA	TCGA-BH-A0DP-11
BRCA	TCGA-BH-A0DS-01
BRCA	TCGA-BH-A0E0-01
BRCA	TCGA-BH-A0E0-11
BRCA	TCGA-BH-A0E1-01
BRCA	TCGA-BH-A0E1-11
BRCA	TCGA-BH-A0E2-01
BRCA	TCGA-BH-A0GY-01
BRCA	TCGA-BH-A0GZ-01
BRCA	TCGA-BH-A0H0-01
BRCA	TCGA-BH-A0H6-01
BRCA	TCGA-BH-A0H7-01
BRCA	TCGA-BH-A0H7-11
BRCA	TCGA-BH-A0H9-01
BRCA	TCGA-BH-A0H9-11
BRCA	TCGA-BH-A0HB-01
BRCA	TCGA-BH-A0HF-01
BRCA	TCGA-BH-A0HK-01
BRCA	TCGA-BH-A0HK-11
BRCA	TCGA-BH-A0HX-01
BRCA	TCGA-BH-A0HY-01
BRCA	TCGA-AC-A62V-01
BRCA	TCGA-E2-A572-01
BRCA	TCGA-E2-A576-01
BRCA	TCGA-E9-A6HE-01
BRCA	TCGA-LD-A66U-01
BRCA	TCGA-LL-A6FP-01
BRCA	TCGA-LL-A6FQ-01
BRCA	TCGA-LL-A6FR-01
BRCA	TCGA-OL-A66L-01
BRCA	TCGA-OL-A66N-01
BRCA	TCGA-OL-A66O-01
BRCA	TCGA-OL-A66P-01
BRCA	TCGA-AC-A6IX-01
BRCA	TCGA-AC-A6IX-06
BRCA	TCGA-BH-A6R9-01
BRCA	TCGA-D8-A73X-01
BRCA	TCGA-EW-A6SA-01
BRCA	TCGA-EW-A6SB-01
BRCA	TCGA-EW-A6SC-01
BRCA	TCGA-LL-A73Z-01
BRCA	TCGA-LL-A740-01
BRCA	TCGA-S3-A6ZF-01
BRCA	TCGA-S3-A6ZG-01
BRCA	TCGA-S3-A6ZH-01
BRCA	TCGA-A7-A6VV-01
BRCA	TCGA-A7-A6VW-01
BRCA	TCGA-A7-A6VX-01
BRCA	TCGA-A7-A6VY-01
BRCA	TCGA-AC-A6IV-01
BRCA	TCGA-AC-A6IW-01
BRCA	TCGA-AC-A6NO-01
BRCA	TCGA-BH-A6R8-01
BRCA	TCGA-D8-A73U-01
BRCA	TCGA-EW-A6S9-01
BRCA	TCGA-EW-A6SD-01
BRCA	TCGA-LD-A74U-01
BRCA	TCGA-LL-A73Y-01
BRCA	TCGA-OL-A6VO-01
BRCA	TCGA-OL-A6VR-01
BRCA	TCGA-V7-A7HQ-01
BRCA	TCGA-AC-A7VB-01
BRCA	TCGA-AC-A7VC-01
BRCA	TCGA-AQ-A7U7-01
BRCA	TCGA-BH-A8FZ-01
BRCA	TCGA-BH-A8G0-01
BRCA	TCGA-D8-A73W-01
BRCA	TCGA-LD-A7W5-01
BRCA	TCGA-LD-A7W6-01
BRCA	TCGA-LL-A7SZ-01
BRCA	TCGA-LL-A7T0-01
BRCA	TCGA-AC-A8OP-01
BRCA	TCGA-BH-A8FY-01
BRCA	TCGA-C8-A8HP-01
BRCA	TCGA-C8-A8HQ-01
BRCA	TCGA-C8-A8HR-01
BRCA	TCGA-LL-A8F5-01
BRCA	TCGA-PL-A8LZ-01
BRCA	TCGA-W8-A86G-01
BRCA	TCGA-XX-A899-01
BRCA	TCGA-XX-A89A-01
BRCA	TCGA-3C-AAAU-01
BRCA	TCGA-3C-AALI-01
BRCA	TCGA-3C-AALJ-01
BRCA	TCGA-3C-AALK-01
BRCA	TCGA-4H-AAAK-01
BRCA	TCGA-5L-AAT0-01
BRCA	TCGA-5L-AAT1-01
BRCA	TCGA-5T-A9QA-01
BRCA	TCGA-AC-A4ZE-01
BRCA	TCGA-AC-A8OQ-01
BRCA	TCGA-AC-A8OR-01
BRCA	TCGA-AC-A8OS-01
BRCA	TCGA-BH-AB28-01
BRCA	TCGA-E2-A9RU-01
BRCA	TCGA-LD-A9QF-01
BRCA	TCGA-LL-A9Q3-01
BRCA	TCGA-OL-A6VQ-01
BRCA	TCGA-OL-A97C-01
BRCA	TCGA-PL-A8LV-01
BRCA	TCGA-PL-A8LX-01
BRCA	TCGA-PL-A8LY-01
BRCA	TCGA-S3-AA0Z-01
BRCA	TCGA-S3-AA10-01
BRCA	TCGA-S3-AA11-01
BRCA	TCGA-S3-AA12-01
BRCA	TCGA-S3-AA14-01
BRCA	TCGA-S3-AA15-01
BRCA	TCGA-S3-AA17-01
BRCA	TCGA-UL-AAZ6-01
BRCA	TCGA-UU-A93S-01
BRCA	TCGA-WT-AB41-01
BRCA	TCGA-WT-AB44-01
BRCA	TCGA-Z7-A8R5-01
BRCA	TCGA-Z7-A8R6-01
BRCA	TCGA-A7-A56D-01
BRCA	TCGA-AR-A5QM-01
BRCA	TCGA-BH-A5IZ-01
BRCA	TCGA-BH-A5J0-01
BRCA	TCGA-E9-A5FK-01
BRCA	TCGA-E9-A5FL-01
BRCA	TCGA-HN-A2OB-01
BRCA	TCGA-OK-A5Q2-01
BRCA	TCGA-OL-A5D6-01
BRCA	TCGA-OL-A5D7-01
BRCA	TCGA-OL-A5D8-01
BRCA	TCGA-OL-A5DA-01
BRCA	TCGA-PE-A5DC-01
BRCA	TCGA-PE-A5DD-01
BRCA	TCGA-PE-A5DE-01
BRCA	TCGA-A1-A0SE-01
BRCA	TCGA-A1-A0SH-01
BRCA	TCGA-A1-A0SJ-01
BRCA	TCGA-A1-A0SK-01
BRCA	TCGA-A1-A0SM-01
BRCA	TCGA-A1-A0SO-01
BRCA	TCGA-A1-A0SP-01
BRCA	TCGA-A2-A0EN-01
BRCA	TCGA-A2-A0ST-01
BRCA	TCGA-A2-A0SU-01
BRCA	TCGA-A2-A0SV-01
BRCA	TCGA-A2-A0SW-01
BRCA	TCGA-A2-A0SX-01
BRCA	TCGA-A2-A0SY-01
BRCA	TCGA-A2-A0T0-01
BRCA	TCGA-A2-A0T1-01
BRCA	TCGA-A2-A0T2-01
BRCA	TCGA-A2-A0T4-01
BRCA	TCGA-A2-A0T5-01
BRCA	TCGA-A2-A0T6-01
BRCA	TCGA-A2-A0T7-01
BRCA	TCGA-A8-A075-01
BRCA	TCGA-AO-A0JG-01
BRCA	TCGA-AR-A0TP-01
BRCA	TCGA-AR-A0TQ-01
BRCA	TCGA-AR-A0TR-01
BRCA	TCGA-AR-A0TT-01
BRCA	TCGA-AR-A0TV-01
BRCA	TCGA-AR-A0TW-01
BRCA	TCGA-AR-A0TX-01
BRCA	TCGA-AR-A0TZ-01
BRCA	TCGA-B6-A0RL-01
BRCA	TCGA-B6-A0RM-01
BRCA	TCGA-B6-A0RN-01
BRCA	TCGA-B6-A0RO-01
BRCA	TCGA-B6-A0RP-01
BRCA	TCGA-B6-A0RS-01
BRCA	TCGA-B6-A0RT-01
BRCA	TCGA-B6-A0RU-01
BRCA	TCGA-B6-A0RV-01
BRCA	TCGA-BH-A0BC-01
BRCA	TCGA-BH-A0DH-01
BRCA	TCGA-BH-A0DH-11
BRCA	TCGA-BH-A0DQ-01
BRCA	TCGA-BH-A0DQ-11
BRCA	TCGA-BH-A0HI-01
BRCA	TCGA-BH-A0HN-01
BRCA	TCGA-BH-A0HP-01
BRCA	TCGA-BH-A0RX-01
BRCA	TCGA-A2-A04R-01
BRCA	TCGA-A2-A0YC-01
BRCA	TCGA-A2-A0YD-01
BRCA	TCGA-A2-A0YE-01
BRCA	TCGA-A2-A0YF-01
BRCA	TCGA-A2-A0YG-01
BRCA	TCGA-A2-A0YH-01
BRCA	TCGA-A2-A0YJ-01
BRCA	TCGA-A2-A0YK-01
BRCA	TCGA-A2-A0YL-01
BRCA	TCGA-A2-A0YM-01
BRCA	TCGA-A2-A0YT-01
BRCA	TCGA-AN-A0XN-01
BRCA	TCGA-AN-A0XO-01
BRCA	TCGA-AN-A0XP-01
BRCA	TCGA-AN-A0XR-01
BRCA	TCGA-AN-A0XS-01
BRCA	TCGA-AN-A0XT-01
BRCA	TCGA-AN-A0XU-01
BRCA	TCGA-AN-A0XV-01
BRCA	TCGA-AN-A0XW-01
BRCA	TCGA-AR-A0TU-01
BRCA	TCGA-AR-A0U0-01
BRCA	TCGA-AR-A0U2-01
BRCA	TCGA-AR-A0U3-01
BRCA	TCGA-AR-A0U4-01
BRCA	TCGA-B6-A0WT-01
BRCA	TCGA-B6-A0WV-01
BRCA	TCGA-B6-A0WW-01
BRCA	TCGA-B6-A0WX-01
BRCA	TCGA-B6-A0WY-01
BRCA	TCGA-B6-A0WZ-01
BRCA	TCGA-B6-A0X1-01
BRCA	TCGA-B6-A0X4-01
BRCA	TCGA-B6-A0X5-01
BRCA	TCGA-BH-A0W3-01
BRCA	TCGA-BH-A0W4-01
BRCA	TCGA-BH-A0W5-01
BRCA	TCGA-BH-A0WA-01
BRCA	TCGA-A2-A0YI-01
BRCA	TCGA-AN-A0XL-01
BRCA	TCGA-AO-A03M-01
BRCA	TCGA-AO-A03N-01
BRCA	TCGA-AO-A03U-01
BRCA	TCGA-AO-A124-01
BRCA	TCGA-AO-A125-01
BRCA	TCGA-AO-A126-01
BRCA	TCGA-AO-A128-01
BRCA	TCGA-AO-A129-01
BRCA	TCGA-AO-A12B-01
BRCA	TCGA-AO-A12C-01
BRCA	TCGA-AO-A12E-01
BRCA	TCGA-AO-A12G-01
BRCA	TCGA-AQ-A04H-01
BRCA	TCGA-AQ-A04L-01
BRCA	TCGA-B6-A0X7-01
BRCA	TCGA-E2-A105-01
BRCA	TCGA-E2-A106-01
BRCA	TCGA-E2-A107-01
BRCA	TCGA-E2-A108-01
BRCA	TCGA-E2-A109-01
BRCA	TCGA-E2-A10B-01
BRCA	TCGA-E2-A10C-01
BRCA	TCGA-E2-A10E-01
BRCA	TCGA-E2-A10F-01
BRCA	TCGA-BH-A18V-06
BRCA	TCGA-A7-A13D-01
BRCA	TCGA-A7-A13E-01
BRCA	TCGA-A7-A13E-11
BRCA	TCGA-A7-A13F-01
BRCA	TCGA-A7-A13F-11
BRCA	TCGA-AR-A1AI-01
BRCA	TCGA-AR-A1AJ-01
BRCA	TCGA-AR-A1AK-01
BRCA	TCGA-AR-A1AL-01
BRCA	TCGA-AR-A1AN-01
BRCA	TCGA-AR-A1AO-01
BRCA	TCGA-AR-A1AP-01
BRCA	TCGA-AR-A1AQ-01
BRCA	TCGA-AR-A1AS-01
BRCA	TCGA-AR-A1AT-01
BRCA	TCGA-AR-A1AU-01
BRCA	TCGA-AR-A1AV-01
BRCA	TCGA-AR-A1AW-01
BRCA	TCGA-AR-A1AX-01
BRCA	TCGA-AR-A1AY-01
BRCA	TCGA-BH-A0AU-01
BRCA	TCGA-BH-A0AU-11
BRCA	TCGA-BH-A0AZ-01
BRCA	TCGA-BH-A0AZ-11
BRCA	TCGA-BH-A0B5-01
BRCA	TCGA-BH-A0BF-01
BRCA	TCGA-BH-A0BS-01
BRCA	TCGA-BH-A0BS-11
BRCA	TCGA-BH-A0BT-01
BRCA	TCGA-BH-A0BT-11
BRCA	TCGA-BH-A0BZ-01
BRCA	TCGA-BH-A0BZ-11
BRCA	TCGA-BH-A0C3-01
BRCA	TCGA-BH-A0C3-11
BRCA	TCGA-BH-A0DD-01
BRCA	TCGA-BH-A0DG-01
BRCA	TCGA-BH-A0DG-11
BRCA	TCGA-BH-A0DI-01
BRCA	TCGA-BH-A0DV-01
BRCA	TCGA-BH-A0DV-11
BRCA	TCGA-BH-A0H3-01
BRCA	TCGA-BH-A0HA-01
BRCA	TCGA-BH-A0HA-11
BRCA	TCGA-E2-A15J-01
BRCA	TCGA-E2-A15K-01
BRCA	TCGA-E2-A15K-06
BRCA	TCGA-E2-A15K-11
BRCA	TCGA-E2-A1AZ-01
BRCA	TCGA-E2-A1B0-01
BRCA	TCGA-E2-A1B1-01
BRCA	TCGA-E2-A1B4-01
BRCA	TCGA-E2-A1B5-01
BRCA	TCGA-E2-A1B6-01
BRCA	TCGA-E2-A1BC-01
BRCA	TCGA-E2-A1BC-11
BRCA	TCGA-E2-A1BD-01
BRCA	TCGA-AR-A1AR-01
BRCA	TCGA-BH-A1EO-01
BRCA	TCGA-BH-A1EO-11
BRCA	TCGA-BH-A1ES-01
BRCA	TCGA-BH-A1ES-06
BRCA	TCGA-BH-A1ET-01
BRCA	TCGA-BH-A1ET-11
BRCA	TCGA-BH-A1EU-01
BRCA	TCGA-BH-A1EU-11
BRCA	TCGA-BH-A1EV-01
BRCA	TCGA-BH-A1EV-11
BRCA	TCGA-BH-A1EW-01
BRCA	TCGA-BH-A1EW-11
BRCA	TCGA-BH-A1F0-01
BRCA	TCGA-BH-A1F0-11
BRCA	TCGA-C8-A1HF-01
BRCA	TCGA-C8-A1HG-01
BRCA	TCGA-C8-A1HI-01
BRCA	TCGA-C8-A1HL-01
BRCA	TCGA-C8-A1HM-01
BRCA	TCGA-C8-A1HN-01
BRCA	TCGA-E2-A14N-01
BRCA	TCGA-E2-A15I-01
BRCA	TCGA-E2-A15I-11
CESC	TCGA-EA-A3Y4-01
CESC	TCGA-EA-A410-01
CESC	TCGA-EA-A411-01
CESC	TCGA-EA-A439-01
CESC	TCGA-EA-A43B-01
CESC	TCGA-EX-A449-01
CESC	TCGA-FU-A40J-01
CESC	TCGA-IR-A3LB-01
CESC	TCGA-LP-A4AU-01
CESC	TCGA-LP-A4AV-01
CESC	TCGA-LP-A4AW-01
CESC	TCGA-LP-A4AX-01
CESC	TCGA-EA-A44S-01
CESC	TCGA-EA-A4BA-01
CESC	TCGA-EA-A50E-01
CESC	TCGA-EA-A556-01
CESC	TCGA-FU-A57G-01
CESC	TCGA-HM-A4S6-01
CESC	TCGA-MU-A51Y-01
CESC	TCGA-MY-A5BD-01
CESC	TCGA-MY-A5BE-01
CESC	TCGA-MY-A5BF-01
CESC	TCGA-MY-A5BF-11
CESC	TCGA-DS-A5RQ-01
CESC	TCGA-EA-A5FO-01
CESC	TCGA-EA-A5O9-01
CESC	TCGA-EA-A5ZD-01
CESC	TCGA-EA-A5ZE-01
CESC	TCGA-EA-A5ZF-01
CESC	TCGA-FU-A5XV-01
CESC	TCGA-JW-A5VG-01
CESC	TCGA-JW-A5VH-01
CESC	TCGA-JW-A5VI-01
CESC	TCGA-JW-A5VJ-01
CESC	TCGA-JW-A5VK-01
CESC	TCGA-JW-A5VL-01
CESC	TCGA-JX-A5QV-01
CESC	TCGA-LP-A5U2-01
CESC	TCGA-LP-A5U3-01
CESC	TCGA-Q1-A5R1-01
CESC	TCGA-Q1-A5R2-01
CESC	TCGA-Q1-A5R3-01
CESC	TCGA-C5-A7CG-01
CESC	TCGA-C5-A7CJ-01
CESC	TCGA-C5-A7CK-01
CESC	TCGA-C5-A7CL-01
CESC	TCGA-EA-A78R-01
CESC	TCGA-EX-A69L-01
CESC	TCGA-EX-A69M-01
CESC	TCGA-JW-A69B-01
CESC	TCGA-MU-A5YI-01
CESC	TCGA-Q1-A6DT-01
CESC	TCGA-Q1-A6DV-01
CESC	TCGA-Q1-A6DW-01
CESC	TCGA-Q1-A73O-01
CESC	TCGA-Q1-A73P-01
CESC	TCGA-Q1-A73Q-01
CESC	TCGA-R2-A69V-01
CESC	TCGA-C5-A7CH-01
CESC	TCGA-C5-A7CM-01
CESC	TCGA-C5-A7UE-01
CESC	TCGA-EA-A6QX-01
CESC	TCGA-FU-A770-01
CESC	TCGA-HM-A6W2-01
CESC	TCGA-HM-A6W2-06
CESC	TCGA-LP-A7HU-01
CESC	TCGA-Q1-A73R-01
CESC	TCGA-Q1-A73S-01
CESC	TCGA-RA-A741-01
CESC	TCGA-C5-A7CO-01
CESC	TCGA-C5-A7UC-01
CESC	TCGA-C5-A7UH-01
CESC	TCGA-C5-A7X3-01
CESC	TCGA-DS-A7WF-01
CESC	TCGA-DS-A7WH-01
CESC	TCGA-DS-A7WI-01
CESC	TCGA-JW-A852-01
CESC	TCGA-UC-A7PD-01
CESC	TCGA-UC-A7PF-01
CESC	TCGA-WL-A834-01
CESC	TCGA-C5-A7UI-01
CESC	TCGA-C5-A7X5-01
CESC	TCGA-C5-A7X8-01
CESC	TCGA-MU-A8JM-01
CESC	TCGA-PN-A8MA-01
CESC	TCGA-VS-A8EB-01
CESC	TCGA-VS-A8EC-01
CESC	TCGA-VS-A8EG-01
CESC	TCGA-VS-A8EH-01
CESC	TCGA-XS-A8TJ-01
CESC	TCGA-2W-A8YY-01
CESC	TCGA-C5-A8XH-01
CESC	TCGA-C5-A8XI-01
CESC	TCGA-C5-A8XJ-01
CESC	TCGA-C5-A8XK-01
CESC	TCGA-C5-A8YQ-01
CESC	TCGA-C5-A8YR-01
CESC	TCGA-C5-A8YT-01
CESC	TCGA-C5-A8ZZ-01
CESC	TCGA-C5-A901-01
CESC	TCGA-C5-A902-01
CESC	TCGA-C5-A905-01
CESC	TCGA-C5-A907-01
CESC	TCGA-EX-A8YF-01
CESC	TCGA-GH-A9DA-01
CESC	TCGA-MY-A913-01
CESC	TCGA-VS-A8EI-01
CESC	TCGA-VS-A8EJ-01
CESC	TCGA-VS-A8EK-01
CESC	TCGA-VS-A8EL-01
CESC	TCGA-VS-A8Q8-01
CESC	TCGA-VS-A8Q9-01
CESC	TCGA-VS-A8QA-01
CESC	TCGA-VS-A8QC-01
CESC	TCGA-VS-A8QF-01
CESC	TCGA-VS-A8QH-01
CESC	TCGA-VS-A8QM-01
CESC	TCGA-VS-A94W-01
CESC	TCGA-ZJ-A8QO-01
CESC	TCGA-ZJ-A8QQ-01
CESC	TCGA-ZJ-A8QR-01
CESC	TCGA-4J-AA1J-01
CESC	TCGA-C5-A7XC-01
CESC	TCGA-EA-A97N-01
CESC	TCGA-JW-AAVH-01
CESC	TCGA-MA-AA3W-01
CESC	TCGA-MA-AA3Y-01
CESC	TCGA-MA-AA3Z-01
CESC	TCGA-MA-AA41-01
CESC	TCGA-MA-AA42-01
CESC	TCGA-VS-A94X-01
CESC	TCGA-VS-A94Y-01
CESC	TCGA-VS-A94Z-01
CESC	TCGA-VS-A952-01
CESC	TCGA-VS-A953-01
CESC	TCGA-VS-A954-01
CESC	TCGA-MA-AA3X-01
CESC	TCGA-MA-AA43-01
CESC	TCGA-UC-A7PG-01
CESC	TCGA-UC-A7PG-06
CESC	TCGA-UC-A7PI-01
CESC	TCGA-VS-A950-01
CESC	TCGA-VS-A957-01
CESC	TCGA-VS-A958-01
CESC	TCGA-VS-A959-01
CESC	TCGA-VS-A9U5-01
CESC	TCGA-VS-A9U6-01
CESC	TCGA-VS-A9U7-01
CESC	TCGA-VS-A9UB-01
CESC	TCGA-VS-A9UC-01
CESC	TCGA-VS-A9UD-01
CESC	TCGA-VS-A9UH-01
CESC	TCGA-VS-A9UI-01
CESC	TCGA-VS-A9UJ-01
CESC	TCGA-VS-A9UL-01
CESC	TCGA-VS-A9UM-01
CESC	TCGA-VS-A9UO-01
CESC	TCGA-VS-A9UP-01
CESC	TCGA-VS-A9UQ-01
CESC	TCGA-VS-A9UR-01
CESC	TCGA-VS-A9UT-01
CESC	TCGA-VS-A9UU-01
CESC	TCGA-VS-A9UV-01
CESC	TCGA-VS-A9UY-01
CESC	TCGA-VS-A9UZ-01
CESC	TCGA-VS-A9V0-01
CESC	TCGA-VS-A9V1-01
CESC	TCGA-VS-A9V2-01
CESC	TCGA-VS-A9V3-01
CESC	TCGA-VS-A9V4-01
CESC	TCGA-VS-A9V5-01
CESC	TCGA-VS-AA62-01
CESC	TCGA-ZJ-AAX4-01
CESC	TCGA-ZJ-AAX8-01
CESC	TCGA-ZJ-AAXA-01
CESC	TCGA-ZJ-AAXB-01
CESC	TCGA-ZJ-AAXD-01
CESC	TCGA-ZJ-AAXF-01
CESC	TCGA-ZJ-AAXI-01
CESC	TCGA-ZJ-AAXJ-01
CESC	TCGA-ZJ-AAXN-01
CESC	TCGA-ZJ-AAXT-01
CESC	TCGA-ZJ-AAXU-01
CESC	TCGA-ZJ-AB0H-01
CESC	TCGA-ZJ-AB0I-01
CESC	TCGA-ZX-AA5X-01
CESC	TCGA-C5-A1BE-01
CESC	TCGA-C5-A1BF-01
CESC	TCGA-C5-A1BI-01
CESC	TCGA-C5-A1BJ-01
CESC	TCGA-C5-A1BK-01
CESC	TCGA-C5-A1BL-01
CESC	TCGA-C5-A1BM-01
CESC	TCGA-C5-A1M5-01
CESC	TCGA-C5-A1M6-01
CESC	TCGA-C5-A1M7-01
CESC	TCGA-C5-A1M8-01
CESC	TCGA-C5-A1M9-01
CESC	TCGA-C5-A1ME-01
CESC	TCGA-C5-A1MF-01
CESC	TCGA-EX-A1H5-01
CESC	TCGA-BI-A20A-01
CESC	TCGA-C5-A0TN-01
CESC	TCGA-C5-A1BN-01
CESC	TCGA-C5-A1MH-01
CESC	TCGA-C5-A1MI-01
CESC	TCGA-C5-A1MJ-01
CESC	TCGA-C5-A1MK-01
CESC	TCGA-C5-A1ML-01
CESC	TCGA-C5-A1MN-01
CESC	TCGA-C5-A1MP-01
CESC	TCGA-C5-A1MQ-01
CESC	TCGA-DS-A1O9-01
CESC	TCGA-DS-A1OA-01
CESC	TCGA-DS-A1OB-01
CESC	TCGA-DS-A1OC-01
CESC	TCGA-DS-A1OD-01
CESC	TCGA-EA-A1QT-01
CESC	TCGA-FU-A23K-01
CESC	TCGA-FU-A23L-01
CESC	TCGA-DG-A2KK-01
CESC	TCGA-DG-A2KL-01
CESC	TCGA-DG-A2KM-01
CESC	TCGA-EK-A2GZ-01
CESC	TCGA-EK-A2H0-01
CESC	TCGA-EK-A2H1-01
CESC	TCGA-EK-A2IP-01
CESC	TCGA-EK-A2IR-01
CESC	TCGA-C5-A2LT-01
CESC	TCGA-C5-A2LV-01
CESC	TCGA-C5-A2LX-01
CESC	TCGA-C5-A2LY-01
CESC	TCGA-C5-A2M1-01
CESC	TCGA-C5-A2M2-01
CESC	TCGA-DG-A2KJ-01
CESC	TCGA-EK-A2PG-01
CESC	TCGA-EK-A2PI-01
CESC	TCGA-EK-A2PK-01
CESC	TCGA-EK-A2PL-01
CESC	TCGA-EK-A2PM-01
CESC	TCGA-EK-A2R7-01
CESC	TCGA-EK-A2R8-01
CESC	TCGA-EK-A2R9-01
CESC	TCGA-EK-A2RA-01
CESC	TCGA-EK-A2RB-01
CESC	TCGA-EK-A2RC-01
CESC	TCGA-EK-A2RE-01
CESC	TCGA-EK-A2RJ-01
CESC	TCGA-EK-A2RK-01
CESC	TCGA-EK-A2RL-01
CESC	TCGA-EK-A2RM-01
CESC	TCGA-EK-A2RO-01
CESC	TCGA-FU-A2QG-01
CESC	TCGA-C5-A1BQ-01
CESC	TCGA-C5-A2LZ-01
CESC	TCGA-C5-A3HD-01
CESC	TCGA-C5-A3HF-01
CESC	TCGA-C5-A3HL-01
CESC	TCGA-EA-A3HQ-01
CESC	TCGA-EA-A3HR-01
CESC	TCGA-EA-A3HS-01
CESC	TCGA-EA-A3HU-01
CESC	TCGA-EK-A2RN-01
CESC	TCGA-EK-A3GJ-01
CESC	TCGA-EK-A3GK-01
CESC	TCGA-EK-A3GM-01
CESC	TCGA-EK-A3GN-01
CESC	TCGA-FU-A3EO-01
CESC	TCGA-FU-A3EO-11
CESC	TCGA-FU-A3HZ-01
CESC	TCGA-HG-A2PA-01
CESC	TCGA-IR-A3L7-01
CESC	TCGA-IR-A3LC-01
CESC	TCGA-IR-A3LH-01
CESC	TCGA-IR-A3LI-01
CESC	TCGA-IR-A3LK-01
CESC	TCGA-IR-A3LL-01
CESC	TCGA-C5-A2LS-01
CESC	TCGA-C5-A3HE-01
CESC	TCGA-DG-A2KH-01
CESC	TCGA-EA-A1QS-01
CESC	TCGA-EA-A3QD-01
CESC	TCGA-EX-A1H6-01
CESC	TCGA-FU-A3TQ-01
CESC	TCGA-FU-A3TX-01
CESC	TCGA-FU-A3WB-01
CESC	TCGA-FU-A3YQ-01
CESC	TCGA-IR-A3LA-01
CESC	TCGA-IR-A3LF-01
CESC	TCGA-DS-A3LQ-01
CESC	TCGA-EA-A3HT-01
CESC	TCGA-EA-A3QE-01
CESC	TCGA-EX-A3L1-01
CESC	TCGA-FU-A3HY-01
CESC	TCGA-FU-A3NI-01
CESC	TCGA-HM-A3JJ-01
CESC	TCGA-HM-A3JJ-11
CESC	TCGA-HM-A3JK-01
CESC	TCGA-JX-A3PZ-01
CESC	TCGA-JX-A3Q0-01
CESC	TCGA-JX-A3Q8-01
CESC	TCGA-BI-A0VR-01
CESC	TCGA-BI-A0VS-01
CESC	TCGA-DR-A0ZL-01
CESC	TCGA-DR-A0ZM-01
CESC	TCGA-DS-A0VK-01
CESC	TCGA-DS-A0VL-01
CESC	TCGA-DS-A0VM-01
CESC	TCGA-DS-A0VN-01
COAD	TCGA-A6-2671-01
COAD	TCGA-A6-2671-11
COAD	TCGA-A6-2679-01
COAD	TCGA-A6-2679-11
COAD	TCGA-A6-2680-01
COAD	TCGA-A6-2680-11
COAD	TCGA-A6-2681-01
COAD	TCGA-A6-2682-01
COAD	TCGA-A6-2682-11
COAD	TCGA-A6-2684-01
COAD	TCGA-A6-2684-11
COAD	TCGA-A6-2685-01
COAD	TCGA-A6-2685-11
COAD	TCGA-A6-2686-01
COAD	TCGA-A6-2686-11
COAD	TCGA-A6-4107-01
COAD	TCGA-AA-3488-01
COAD	TCGA-AA-3492-01
COAD	TCGA-AA-3494-01
COAD	TCGA-AA-3495-01
COAD	TCGA-AA-3502-01
COAD	TCGA-AA-3506-01
COAD	TCGA-AA-3509-01
COAD	TCGA-AA-3510-01
COAD	TCGA-AZ-4308-01
COAD	TCGA-AZ-4313-01
COAD	TCGA-AZ-4315-01
COAD	TCGA-AZ-4614-01
COAD	TCGA-AZ-4615-01
COAD	TCGA-AZ-4681-01
COAD	TCGA-AZ-4682-01
COAD	TCGA-AZ-4684-01
COAD	TCGA-CA-5256-01
COAD	TCGA-CK-4951-01
COAD	TCGA-CM-4744-01
COAD	TCGA-CM-4746-01
COAD	TCGA-CM-4747-01
COAD	TCGA-CM-4748-01
COAD	TCGA-CM-4750-01
COAD	TCGA-CM-4752-01
COAD	TCGA-CM-5341-01
COAD	TCGA-A6-2677-01
COAD	TCGA-A6-3809-01
COAD	TCGA-A6-3810-01
COAD	TCGA-A6-A565-01
COAD	TCGA-A6-A566-01
COAD	TCGA-A6-A567-01
COAD	TCGA-A6-A56B-01
COAD	TCGA-A6-A5ZU-01
COAD	TCGA-AD-A5EJ-01
COAD	TCGA-AD-A5EK-01
COAD	TCGA-AY-A54L-01
COAD	TCGA-NH-A50T-01
COAD	TCGA-NH-A50V-01
COAD	TCGA-QG-A5YV-01
COAD	TCGA-QG-A5YW-01
COAD	TCGA-QG-A5YX-01
COAD	TCGA-QG-A5Z1-01
COAD	TCGA-QG-A5Z2-01
COAD	TCGA-3L-AA1B-01
COAD	TCGA-4N-A93T-01
COAD	TCGA-AY-A69D-01
COAD	TCGA-AY-A71X-01
COAD	TCGA-NH-A50U-01
COAD	TCGA-NH-A5IV-01
COAD	TCGA-NH-A6GA-01
COAD	TCGA-NH-A6GB-01
COAD	TCGA-RU-A8FL-01
COAD	TCGA-SS-A7HO-01
COAD	TCGA-T9-A92H-01
COAD	TCGA-4T-AA8H-01
COAD	TCGA-5M-AAT4-01
COAD	TCGA-5M-AAT5-01
COAD	TCGA-5M-AAT6-01
COAD	TCGA-5M-AATA-01
COAD	TCGA-5M-AATE-01
COAD	TCGA-AY-A8YK-01
COAD	TCGA-NH-A6GC-01
COAD	TCGA-NH-A8F7-01
COAD	TCGA-NH-A8F7-06
COAD	TCGA-NH-A8F8-01
COAD	TCGA-QL-A97D-01
COAD	TCGA-WS-AB45-01
COAD	TCGA-A6-5657-01
COAD	TCGA-A6-5659-01
COAD	TCGA-A6-5660-01
COAD	TCGA-A6-5661-01
COAD	TCGA-A6-5662-01
COAD	TCGA-A6-5665-01
COAD	TCGA-A6-5666-01
COAD	TCGA-AD-5900-01
COAD	TCGA-AM-5820-01
COAD	TCGA-AM-5821-01
COAD	TCGA-AY-5543-01
COAD	TCGA-AZ-5403-01
COAD	TCGA-CA-5796-01
COAD	TCGA-CA-5797-01
COAD	TCGA-CK-4947-01
COAD	TCGA-CK-4948-01
COAD	TCGA-CK-5912-01
COAD	TCGA-CK-5913-01
COAD	TCGA-CK-5914-01
COAD	TCGA-CK-5915-01
COAD	TCGA-CK-5916-01
COAD	TCGA-CM-5860-01
COAD	TCGA-CM-5861-01
COAD	TCGA-CM-5862-01
COAD	TCGA-CM-5864-01
COAD	TCGA-CM-5868-01
COAD	TCGA-CM-6161-01
COAD	TCGA-CM-6162-01
COAD	TCGA-CM-6163-01
COAD	TCGA-CM-6164-01
COAD	TCGA-CM-6165-01
COAD	TCGA-CM-6166-01
COAD	TCGA-CM-6167-01
COAD	TCGA-CM-6168-01
COAD	TCGA-CM-6169-01
COAD	TCGA-CM-6170-01
COAD	TCGA-CM-6171-01
COAD	TCGA-CM-6172-01
COAD	TCGA-D5-5538-01
COAD	TCGA-D5-5539-01
COAD	TCGA-D5-5540-01
COAD	TCGA-D5-5541-01
COAD	TCGA-A6-2675-01
COAD	TCGA-A6-2675-11
COAD	TCGA-A6-5667-01
COAD	TCGA-A6-5667-11
COAD	TCGA-AA-3655-01
COAD	TCGA-AA-3655-11
COAD	TCGA-AA-3660-01
COAD	TCGA-AA-3660-11
COAD	TCGA-AA-3662-01
COAD	TCGA-AA-3663-01
COAD	TCGA-AA-3663-11
COAD	TCGA-AA-3697-01
COAD	TCGA-AA-3697-11
COAD	TCGA-AA-3712-01
COAD	TCGA-AA-3712-11
COAD	TCGA-AA-3713-01
COAD	TCGA-AA-3713-11
COAD	TCGA-AU-3779-01
COAD	TCGA-AU-6004-01
COAD	TCGA-AY-6196-01
COAD	TCGA-AY-6197-01
COAD	TCGA-AY-6386-01
COAD	TCGA-AZ-5407-01
COAD	TCGA-CK-4950-01
COAD	TCGA-CK-4952-01
COAD	TCGA-CM-4743-01
COAD	TCGA-CM-5344-01
COAD	TCGA-CM-5348-01
COAD	TCGA-CM-5349-01
COAD	TCGA-D5-6530-01
COAD	TCGA-D5-6531-01
COAD	TCGA-D5-6532-01
COAD	TCGA-D5-6533-01
COAD	TCGA-D5-6535-01
COAD	TCGA-D5-6536-01
COAD	TCGA-D5-6537-01
COAD	TCGA-D5-6538-01
COAD	TCGA-D5-6539-01
COAD	TCGA-D5-6540-01
COAD	TCGA-D5-6541-01
COAD	TCGA-F4-6463-01
COAD	TCGA-G4-6293-01
COAD	TCGA-G4-6295-01
COAD	TCGA-G4-6297-01
COAD	TCGA-G4-6298-01
COAD	TCGA-G4-6302-01
COAD	TCGA-G4-6307-01
COAD	TCGA-G4-6310-01
COAD	TCGA-G4-6311-01
COAD	TCGA-G4-6314-01
COAD	TCGA-G4-6315-01
COAD	TCGA-G4-6317-01
COAD	TCGA-G4-6317-02
COAD	TCGA-G4-6320-01
COAD	TCGA-G4-6321-01
COAD	TCGA-G4-6322-01
COAD	TCGA-G4-6323-01
COAD	TCGA-A6-4105-01
COAD	TCGA-A6-6137-01
COAD	TCGA-A6-6138-01
COAD	TCGA-A6-6140-01
COAD	TCGA-A6-6141-01
COAD	TCGA-A6-6142-01
COAD	TCGA-A6-6648-01
COAD	TCGA-A6-6649-01
COAD	TCGA-A6-6650-01
COAD	TCGA-A6-6652-01
COAD	TCGA-A6-6653-01
COAD	TCGA-AZ-6598-01
COAD	TCGA-AZ-6598-11
COAD	TCGA-AZ-6599-01
COAD	TCGA-AZ-6599-11
COAD	TCGA-AZ-6600-01
COAD	TCGA-AZ-6600-11
COAD	TCGA-AZ-6601-01
COAD	TCGA-AZ-6601-11
COAD	TCGA-D5-6529-01
COAD	TCGA-F4-6459-01
COAD	TCGA-F4-6460-01
COAD	TCGA-F4-6461-01
COAD	TCGA-F4-6569-01
COAD	TCGA-F4-6570-01
COAD	TCGA-G4-6294-01
COAD	TCGA-G4-6299-01
COAD	TCGA-G4-6303-01
COAD	TCGA-G4-6306-01
COAD	TCGA-G4-6586-01
COAD	TCGA-G4-6588-01
COAD	TCGA-G4-6625-01
COAD	TCGA-G4-6626-01
COAD	TCGA-G4-6627-01
COAD	TCGA-DM-A0X9-01
COAD	TCGA-DM-A0XD-01
COAD	TCGA-DM-A0XF-01
COAD	TCGA-DM-A1D0-01
COAD	TCGA-DM-A1D4-01
COAD	TCGA-DM-A1D6-01
COAD	TCGA-DM-A1D7-01
COAD	TCGA-DM-A1D8-01
COAD	TCGA-DM-A1D9-01
COAD	TCGA-DM-A1DA-01
COAD	TCGA-DM-A1DB-01
COAD	TCGA-DM-A1HA-01
COAD	TCGA-A6-5656-01
COAD	TCGA-A6-5664-01
COAD	TCGA-A6-6651-01
COAD	TCGA-A6-6654-01
COAD	TCGA-A6-6780-01
COAD	TCGA-A6-6782-01
COAD	TCGA-AA-3489-01
COAD	TCGA-AA-3496-01
COAD	TCGA-AA-3511-01
COAD	TCGA-AD-6548-01
COAD	TCGA-AZ-4323-01
COAD	TCGA-AZ-4616-01
COAD	TCGA-AZ-6603-01
COAD	TCGA-AZ-6605-01
COAD	TCGA-AZ-6606-01
COAD	TCGA-AZ-6607-01
COAD	TCGA-AZ-6608-01
COAD	TCGA-CA-5254-01
COAD	TCGA-CA-5255-01
COAD	TCGA-CA-6715-01
COAD	TCGA-CA-6716-01
COAD	TCGA-CA-6717-01
COAD	TCGA-CA-6718-01
COAD	TCGA-CA-6719-01
COAD	TCGA-CK-6746-01
COAD	TCGA-CK-6747-01
COAD	TCGA-CK-6748-01
COAD	TCGA-CK-6751-01
COAD	TCGA-CM-4751-01
COAD	TCGA-CM-5863-01
COAD	TCGA-CM-6674-01
COAD	TCGA-CM-6675-01
COAD	TCGA-CM-6676-01
COAD	TCGA-CM-6677-01
COAD	TCGA-CM-6678-01
COAD	TCGA-CM-6679-01
COAD	TCGA-CM-6680-01
COAD	TCGA-F4-6703-01
COAD	TCGA-F4-6704-01
COAD	TCGA-F4-6805-01
COAD	TCGA-F4-6806-01
COAD	TCGA-F4-6807-01
COAD	TCGA-F4-6808-01
COAD	TCGA-F4-6809-01
COAD	TCGA-G4-6309-01
COAD	TCGA-G4-6628-01
COAD	TCGA-DM-A280-01
COAD	TCGA-DM-A282-01
COAD	TCGA-DM-A285-01
COAD	TCGA-DM-A288-01
COAD	TCGA-DM-A28A-01
COAD	TCGA-DM-A28C-01
COAD	TCGA-DM-A28E-01
COAD	TCGA-DM-A28F-01
COAD	TCGA-DM-A28G-01
COAD	TCGA-DM-A28H-01
COAD	TCGA-DM-A28K-01
COAD	TCGA-DM-A28M-01
COAD	TCGA-A6-6781-01
COAD	TCGA-AD-6888-01
COAD	TCGA-AD-6889-01
COAD	TCGA-AD-6890-01
COAD	TCGA-AD-6895-01
COAD	TCGA-AD-6899-01
COAD	TCGA-AD-6901-01
COAD	TCGA-AD-6963-01
COAD	TCGA-AD-6964-01
COAD	TCGA-AD-6965-01
COAD	TCGA-D5-5537-01
COAD	TCGA-D5-6534-01
COAD	TCGA-D5-6898-01
COAD	TCGA-D5-6920-01
COAD	TCGA-D5-6922-01
COAD	TCGA-D5-6923-01
COAD	TCGA-D5-6924-01
COAD	TCGA-D5-6926-01
COAD	TCGA-D5-6927-01
COAD	TCGA-D5-6928-01
COAD	TCGA-D5-6929-01
COAD	TCGA-D5-6930-01
COAD	TCGA-D5-6931-01
COAD	TCGA-D5-6932-01
COAD	TCGA-D5-7000-01
COAD	TCGA-F4-6854-01
COAD	TCGA-F4-6855-01
COAD	TCGA-F4-6856-01
COAD	TCGA-G4-6304-01
COAD	TCGA-DM-A1HB-01
ESCA	TCGA-IG-A3I8-01
ESCA	TCGA-IG-A3I8-11
ESCA	TCGA-IG-A3QL-01
ESCA	TCGA-IG-A3Y9-01
ESCA	TCGA-IG-A3YA-01
ESCA	TCGA-IG-A3YB-01
ESCA	TCGA-IG-A3YC-01
ESCA	TCGA-L5-A43C-01
ESCA	TCGA-L5-A43C-11
ESCA	TCGA-L5-A43E-01
ESCA	TCGA-L5-A43H-01
ESCA	TCGA-L5-A43I-01
ESCA	TCGA-L5-A43J-01
ESCA	TCGA-L5-A43M-01
ESCA	TCGA-LN-A49K-01
ESCA	TCGA-LN-A49L-01
ESCA	TCGA-LN-A49N-01
ESCA	TCGA-LN-A49O-01
ESCA	TCGA-LN-A49P-01
ESCA	TCGA-LN-A49R-01
ESCA	TCGA-LN-A49S-01
ESCA	TCGA-LN-A49V-01
ESCA	TCGA-V5-A7RC-01
ESCA	TCGA-V5-A7RC-06
ESCA	TCGA-V5-AASW-01
ESCA	TCGA-VR-A8EP-01
ESCA	TCGA-VR-A8ET-01
ESCA	TCGA-VR-AA7B-01
ESCA	TCGA-VR-AA7D-01
ESCA	TCGA-VR-AA7I-01
ESCA	TCGA-X8-AAAR-01
ESCA	TCGA-Z6-AAPN-01
ESCA	TCGA-IG-A4P3-01
ESCA	TCGA-IG-A4QS-01
ESCA	TCGA-IG-A4QT-01
ESCA	TCGA-IG-A50L-01
ESCA	TCGA-IG-A51D-01
ESCA	TCGA-L5-A4OE-01
ESCA	TCGA-L5-A4OF-01
ESCA	TCGA-L5-A4OF-11
ESCA	TCGA-L5-A4OG-01
ESCA	TCGA-L5-A4OG-11
ESCA	TCGA-L5-A4OH-01
ESCA	TCGA-L5-A4OI-01
ESCA	TCGA-L5-A4OJ-01
ESCA	TCGA-L5-A4OJ-11
ESCA	TCGA-L5-A4OM-01
ESCA	TCGA-L5-A4OM-11
ESCA	TCGA-L5-A4ON-01
ESCA	TCGA-L5-A4OO-01
ESCA	TCGA-L5-A4OP-01
ESCA	TCGA-L5-A4OQ-01
ESCA	TCGA-L5-A4OQ-11
ESCA	TCGA-L5-A4OR-01
ESCA	TCGA-L7-A56G-01
ESCA	TCGA-LN-A49M-01
ESCA	TCGA-LN-A49U-01
ESCA	TCGA-LN-A49W-01
ESCA	TCGA-LN-A49X-01
ESCA	TCGA-LN-A49Y-01
ESCA	TCGA-LN-A4A1-01
ESCA	TCGA-LN-A4A2-01
ESCA	TCGA-LN-A4A3-01
ESCA	TCGA-LN-A4A4-01
ESCA	TCGA-LN-A4A5-01
ESCA	TCGA-LN-A4A6-01
ESCA	TCGA-LN-A4A8-01
ESCA	TCGA-IG-A5B8-01
ESCA	TCGA-IG-A5S3-01
ESCA	TCGA-L5-A4OS-01
ESCA	TCGA-L5-A4OT-01
ESCA	TCGA-L5-A4OU-01
ESCA	TCGA-L5-A4OW-01
ESCA	TCGA-L5-A4OX-01
ESCA	TCGA-LN-A4A9-01
ESCA	TCGA-LN-A4MQ-01
ESCA	TCGA-LN-A4MR-01
ESCA	TCGA-LN-A5U5-01
ESCA	TCGA-LN-A5U6-01
ESCA	TCGA-M9-A5M8-01
ESCA	TCGA-IG-A625-01
ESCA	TCGA-LN-A5U7-01
[truncated: 2,748 more rows]
