# Supplementary material for: MICMIC: identification of DNA methylation of distal regulatory regions with causal effects on tumorigenesis
Source: Genome Biol. 2018 Jun 5;19:73. doi: 10.1186/s13059-018-1442-0 (PMC5989391; doi:10.1186/s13059-018-1442-0)
Supplement: Supplementary file 3 — Table S2. DREs identified from 11 cancers. (XLSX 5825 kb) [file 13059_2018_1442_MOESM3_ESM.xlsx]

## Sheet: negative DREs
cancer_name	chr	target_name	DRE_CpG	regulation_distance	pearson_cor	pearson_pvalue	mutual_information	In_TSS3000bp
BLCA	chr1	AGRN	cg13219080	-13341	-0.394	3.12e-17	0.121964	FALSE
BLCA	chr1	AGRN	cg18019572	-13013	-0.367	5.97e-15	0.104242	FALSE
BLCA	chr1	AGRN	cg13100600	2849	-0.36	2.07e-14	0.100047	TRUE
BLCA	chr1	AGRN	cg13360866	179990	-0.375	1.24e-15	0.109547	FALSE
BLCA	chr1	AGRN	cg03058163	197836	-0.366	7.3e-15	0.103563	FALSE
BLCA	chr1	AGRN	cg18565510	283200	-0.379	6.46e-16	0.111737	FALSE
BLCA	chr1	C1orf159	cg08900511	-208155	-0.489	6.87e-27	0.197264	FALSE
BLCA	chr1	C1orf159	cg02565062	-196192	-0.535	7.79e-33	0.243764	TRUE
BLCA	chr1	C1orf159	cg06324192	-148193	-0.475	2.76e-25	0.184729	TRUE
BLCA	chr1	C1orf159	cg07195057	-144618	-0.453	7.55e-23	0.16571	FALSE
BLCA	chr1	C1orf159	cg10201533	-134075	-0.444	6.84e-22	0.158244	TRUE
BLCA	chr1	C1orf159	cg11143486	-133321	-0.444	6.6e-22	0.158368	TRUE
BLCA	chr1	C1orf159	cg13219080	-109575	-0.474	3.6e-25	0.183831	FALSE
BLCA	chr1	C1orf159	cg26155170	-108672	-0.446	3.65e-22	0.160377	FALSE
BLCA	chr1	C1orf159	cg24704476	-94937	-0.438	2.86e-21	0.153396	TRUE
BLCA	chr1	C1orf159	cg26702212	-46566	-0.488	8.94e-27	0.196372	FALSE
BLCA	chr1	C1orf159	cg24517686	-46338	-0.544	4.87e-34	0.253187	FALSE
BLCA	chr1	C1orf159	cg07181843	-42291	-0.537	4.52e-33	0.245611	TRUE
BLCA	chr1	C1orf159	cg20961824	-5650	-0.402	6.72e-18	0.127151	FALSE
BLCA	chr1	C1orf159	cg15822328	20461	-0.452	9.94e-23	0.164778	TRUE
BLCA	chr1	C1orf159	cg25340711	28875	-0.433	8.7e-21	0.149635	FALSE
BLCA	chr1	C1orf159	cg08474826	47894	-0.54	2.1e-33	0.248214	TRUE
BLCA	chr1	C1orf159	cg13360866	83756	-0.46	1.55e-23	0.171084	FALSE
BLCA	chr1	C1orf159	cg14830045	121528	-0.425	5.6e-20	0.143337	FALSE
BLCA	chr1	C1orf159	cg12645236	165423	-0.468	1.72e-24	0.178533	TRUE
BLCA	chr1	C1orf159	cg00825734	165775	-0.496	1.13e-27	0.203399	TRUE
BLCA	chr1	C1orf159	cg27179810	175040	-0.496	1.14e-27	0.203356	FALSE
BLCA	chr1	C1orf159	cg06395167	216507	-0.474	4.2e-25	0.183313	TRUE
BLCA	chr1	C1orf159	cg15976416	228421	-0.407	2.41e-18	0.130608	FALSE
BLCA	chr1	C1orf159	cg13932473	231006	-0.402	6.88e-18	0.127068	TRUE
BLCA	chr1	PUSL1	cg08927102	-193883	-0.365	7.74e-15	0.103368	TRUE
BLCA	chr1	PUSL1	cg13360866	-108501	-0.381	3.9e-16	0.113437	FALSE
BLCA	chr1	PUSL1	cg00825734	-26482	-0.388	1.16e-16	0.117531	TRUE
BLCA	chr1	PUSL1	cg23931819	1083	-0.436	4.26e-21	0.152049	TRUE
BLCA	chr1	PUSL1	cg02506753	1191	-0.429	2.17e-20	0.146537	TRUE
BLCA	chr1	PUSL1	cg05724097	1715	-0.407	2.19e-18	0.130933	TRUE
BLCA	chr1	PUSL1	cg15823872	113368	-0.377	9.03e-16	0.110608	TRUE
BLCA	chr1	PUSL1	cg12286462	114116	-0.438	2.93e-21	0.15332	TRUE
BLCA	chr1	PUSL1	cg09668627	127851	-0.376	1.07e-15	0.110025	TRUE
BLCA	chr1	PUSL1	cg08140609	250648	-0.435	5.22e-21	0.151364	FALSE
BLCA	chr1	MXRA8	cg03278726	-189089	-0.362	1.37e-14	0.10145	TRUE
BLCA	chr1	MXRA8	cg14531564	-144068	-0.379	6.14e-16	0.111909	FALSE
BLCA	chr1	MXRA8	cg05387269	8025	-0.441	1.39e-21	0.155852	FALSE
BLCA	chr1	MXRA8	cg00813378	176288	-0.403	5.46e-18	0.12785	TRUE
BLCA	chr1	CCNL2	cg13360866	-199226	-0.481	5.93e-26	0.189949	FALSE
BLCA	chr1	CCNL2	cg03058163	-181380	-0.372	2.14e-15	0.107691	FALSE
BLCA	chr1	CCNL2	cg10784110	-161362	-0.467	2.53e-24	0.177218	FALSE
BLCA	chr1	CCNL2	cg12108798	-160802	-0.45	1.46e-22	0.163475	FALSE
BLCA	chr1	CCNL2	cg20411340	-159348	-0.473	4.6e-25	0.183004	FALSE
BLCA	chr1	CCNL2	cg12645236	-117559	-0.505	8.08e-29	0.212345	TRUE
BLCA	chr1	CCNL2	cg27179810	-107942	-0.521	6.9e-31	0.228525	FALSE
BLCA	chr1	CCNL2	cg02953397	-96040	-0.426	4.05e-20	0.144427	FALSE
BLCA	chr1	CCNL2	cg18565510	-96016	-0.439	2.12e-21	0.154418	FALSE
BLCA	chr1	CCNL2	cg27185793	-95921	-0.466	3.36e-24	0.176257	FALSE
BLCA	chr1	CCNL2	cg06395167	-66475	-0.502	1.92e-28	0.209403	TRUE
BLCA	chr1	CCNL2	cg15976416	-54561	-0.41	1.3e-18	0.132708	FALSE
BLCA	chr1	CCNL2	cg17507949	21281	-0.457	2.6e-23	0.169325	TRUE
BLCA	chr1	CCNL2	cg10380643	22046	-0.481	6.62e-26	0.189578	TRUE
BLCA	chr1	CCNL2	cg06711078	23376	-0.443	7.6e-22	0.157888	TRUE
BLCA	chr1	CCNL2	cg19270739	34128	-0.466	3.03e-24	0.176615	TRUE
BLCA	chr1	CCNL2	cg09668627	37126	-0.427	3.4e-20	0.145024	TRUE
BLCA	chr1	CCNL2	cg19682639	56384	-0.392	4.56e-17	0.120681	FALSE
BLCA	chr1	CCNL2	cg04107003	62579	-0.468	1.73e-24	0.178503	FALSE
BLCA	chr1	CCNL2	cg04981940	63630	-0.381	4.14e-16	0.113236	FALSE
BLCA	chr1	CCNL2	cg08140609	159923	-0.444	7.13e-22	0.158106	FALSE
BLCA	chr1	CCNL2	cg13947830	217246	-0.506	5.51e-29	0.21365	TRUE
BLCA	chr1	CCNL2	cg04854189	228053	-0.508	3.44e-29	0.215245	FALSE
BLCA	chr1	CCNL2	cg06912282	228283	-0.431	1.27e-20	0.148358	FALSE
BLCA	chr1	LOC148413	cg00825734	-117398	-0.415	4.57e-19	0.136231	TRUE
BLCA	chr1	LOC148413	cg06358191	-107771	-0.422	8.76e-20	0.14182	FALSE
BLCA	chr1	LOC148413	cg06711078	23185	-0.407	2.19e-18	0.130937	TRUE
BLCA	chr1	LOC148413	cg04107003	62388	-0.379	6.65e-16	0.111637	FALSE
BLCA	chr1	MMP23B	cg00813378	-92350	-0.373	1.88e-15	0.10814	TRUE
BLCA	chr1	TMEM52	cg10521536	734	-0.369	4.13e-15	0.105481	TRUE
BLCA	chr1	PRKCZ	cg08937102	-291519	-0.526	1.61e-31	0.233473	FALSE
BLCA	chr1	PRKCZ	cg07380540	-156047	-0.448	2.72e-22	0.161368	FALSE
BLCA	chr1	PRKCZ	cg24706992	-148830	-0.395	2.9e-17	0.122206	FALSE
BLCA	chr1	PRKCZ	cg15356494	-6967	-0.43	1.67e-20	0.14743	FALSE
BLCA	chr1	PRKCZ	cg05929117	1125	-0.39	7.47e-17	0.119015	TRUE
BLCA	chr1	PRKCZ	cg03042633	201457	-0.482	4.27e-26	0.191063	FALSE
BLCA	chr1	PRKCZ	cg16560209	225951	-0.382	3.43e-16	0.11387	FALSE
BLCA	chr1	PRKCZ	cg27294168	277970	-0.395	2.91e-17	0.122195	FALSE
BLCA	chr1	PRKCZ	cg02687883	284523	-0.415	4.42e-19	0.13635	FALSE
BLCA	chr1	DFFB	cg04493946	-166733	-0.392	4.67e-17	0.120603	FALSE
BLCA	chr1	DFFB	cg11970695	-139786	-0.381	4.25e-16	0.113148	FALSE
BLCA	chr1	DFFB	cg11746651	-109218	-0.38	5.13e-16	0.112517	TRUE
BLCA	chr1	DFFB	cg06178315	1028	-0.378	7.38e-16	0.111288	TRUE
BLCA	chr1	C1orf174	cg22048228	-231632	-0.409	1.55e-18	0.132114	FALSE
BLCA	chr1	C1orf174	cg04493946	-209760	-0.398	1.64e-17	0.124125	FALSE
BLCA	chr1	C1orf174	cg11970695	-182813	-0.373	1.9e-15	0.108107	FALSE
BLCA	chr1	C1orf174	cg08919846	-152271	-0.387	1.45e-16	0.116767	TRUE
BLCA	chr1	TNFRSF25	cg05128003	22708	-0.379	5.8e-16	0.112098	FALSE
BLCA	chr1	KLHL21	cg00547365	-57538	-0.402	7.2e-18	0.126913	FALSE
BLCA	chr1	KLHL21	cg18263572	-13621	-0.495	1.35e-27	0.202792	FALSE
BLCA	chr1	KLHL21	cg09265619	-3753	-0.473	5.5e-25	0.182398	FALSE
BLCA	chr1	KLHL21	cg00103568	-3692	-0.464	5.69e-24	0.174475	FALSE
BLCA	chr1	KLHL21	cg21899939	-3605	-0.467	2.6e-24	0.177125	FALSE
BLCA	chr1	PER3	cg14204433	287	-0.423	8.43e-20	0.141951	TRUE
BLCA	chr1	PER3	cg25514503	582	-0.36	1.97e-14	0.100228	TRUE
BLCA	chr1	ERRFI1	cg00768179	-2501	-0.418	2.34e-19	0.138499	TRUE
BLCA	chr1	CTNNBIP1	cg17095179	-892	-0.363	1.16e-14	0.101997	TRUE
BLCA	chr1	APITD1	cg06829969	-29953	-0.476	2.38e-25	0.185244	TRUE
BLCA	chr1	APITD1	cg25013184	-2205	-0.44	1.83e-21	0.15491	TRUE
BLCA	chr1	HSPB7	cg25980637	-181318	-0.496	9.55e-28	0.203962	FALSE
BLCA	chr1	HSPB7	cg18973939	-181163	-0.485	2.07e-26	0.19352	FALSE
BLCA	chr1	HSPB7	cg13460168	156255	-0.419	1.75e-19	0.13947	FALSE
BLCA	chr1	HSPB7	cg02987928	208171	-0.459	1.82e-23	0.17053	FALSE
BLCA	chr1	HSPB7	cg16312002	209273	-0.533	1.63e-32	0.24126	FALSE
BLCA	chr1	SFN	cg10817250	-3691	-0.41	1.25e-18	0.132834	FALSE
BLCA	chr1	SFN	cg13235717	-1127	-0.368	4.86e-15	0.104936	TRUE
BLCA	chr1	SFN	cg00067058	31259	-0.473	5.1e-25	0.18265	FALSE
BLCA	chr1	SFN	cg15030789	248746	-0.423	8.56e-20	0.141897	FALSE
BLCA	chr1	MACF1	cg08456420	20337	-0.466	3.22e-24	0.176408	FALSE
BLCA	chr1	MACF1	cg08944940	93826	-0.368	4.5e-15	0.105197	FALSE
BLCA	chr1	TRIT1	cg00974095	-194569	-0.431	1.23e-20	0.148453	TRUE
BLCA	chr1	TRIT1	cg12051614	-143947	-0.38	4.74e-16	0.112782	TRUE
BLCA	chr1	TRIT1	cg22016731	-38041	-0.491	3.64e-27	0.199424	FALSE
BLCA	chr1	TRIT1	cg04599922	-853	-0.504	1.11e-28	0.211283	TRUE
BLCA	chr1	TRIT1	cg22691587	711	-0.537	4.63e-33	0.24553	TRUE
BLCA	chr1	TRIT1	cg15604337	14057	-0.519	1.17e-30	0.226723	FALSE
BLCA	chr1	TRIT1	cg00295382	15687	-0.572	3.9e-38	0.285268	TRUE
BLCA	chr1	TRIT1	cg16163765	16316	-0.6	8.42e-43	0.321831	TRUE
BLCA	chr1	MPL	cg23657809	44347	-0.376	1.17e-15	0.109748	FALSE
BLCA	chr1	STIL	cg23654174	-152	-0.432	9.45e-21	0.149356	TRUE
BLCA	chr1	FOXD3	cg23620340	-305	-0.403	5.74e-18	0.127683	TRUE
BLCA	chr1	FOXD3	cg12690148	-300	-0.393	4.06e-17	0.12107	TRUE
BLCA	chr1	FOXD3	cg11848563	-172	-0.39	7.22e-17	0.119132	TRUE
BLCA	chr1	TGFBR3	cg06318676	-294202	-0.361	1.77e-14	0.100584	FALSE
BLCA	chr1	TGFBR3	cg01336162	-21426	-0.557	7.42e-36	0.267414	FALSE
BLCA	chr1	SLC16A4	cg00961640	63	-0.551	5.55e-35	0.260572	TRUE
BLCA	chr1	PDE4DIP	cg12633998	-147380	-0.412	8.6e-19	0.134097	FALSE
BLCA	chr1	TXNIP	cg22525212	-635	-0.39	7.96e-17	0.118801	TRUE
BLCA	chr1	TXNIP	cg04280493	512	-0.473	5.29e-25	0.18253	TRUE
BLCA	chr1	TXNIP	cg19693031	3115	-0.558	4.31e-36	0.269259	FALSE
BLCA	chr1	PLEKHO1	cg11586034	-4513	-0.405	3.29e-18	0.129557	FALSE
BLCA	chr1	PLEKHO1	cg23369564	2111	-0.465	4.34e-24	0.175393	TRUE
BLCA	chr1	PLEKHO1	cg19736900	11327	-0.471	8.32e-25	0.180992	FALSE
BLCA	chr1	SELENBP1	cg18515587	-404	-0.619	2.88e-46	0.34901	TRUE
BLCA	chr1	SELENBP1	cg24480379	-87	-0.513	7.6e-30	0.220376	TRUE
BLCA	chr1	S100A11	cg01250454	-3047	-0.497	8.02e-28	0.204555	FALSE
BLCA	chr1	S100A11	cg16382778	-2296	-0.407	2.38e-18	0.130652	TRUE
BLCA	chr1	S100A11	cg12280317	-1428	-0.407	2.58e-18	0.130383	TRUE
BLCA	chr1	S100A11	cg19930352	261	-0.49	5.03e-27	0.198325	TRUE
BLCA	chr1	RAB25	cg08403419	-119727	-0.371	2.88e-15	0.106698	TRUE
BLCA	chr1	RAB25	cg09134497	-57679	-0.426	4.24e-20	0.144274	FALSE
BLCA	chr1	RAB25	cg15896939	-156	-0.627	9.53e-48	0.360617	TRUE
BLCA	chr1	RAB25	cg19580810	217	-0.608	2.95e-44	0.333242	TRUE
BLCA	chr1	RAB25	cg21858764	92387	-0.611	8.77e-45	0.337375	FALSE
BLCA	chr1	NCSTN	cg04705952	-246475	-0.378	7.89e-16	0.111063	TRUE
BLCA	chr1	NCSTN	cg05808709	-218108	-0.384	2.52e-16	0.114918	FALSE
BLCA	chr1	NCSTN	cg23208909	-129842	-0.392	4.63e-17	0.120633	FALSE
BLCA	chr1	NCSTN	cg11076662	-58814	-0.38	5.05e-16	0.112566	TRUE
BLCA	chr1	NCSTN	cg04563953	-133	-0.369	3.83e-15	0.105737	TRUE
BLCA	chr1	DDR2	cg00819233	-422	-0.403	5.29e-18	0.127954	TRUE
BLCA	chr1	DDR2	cg06325209	-10	-0.444	6.9e-22	0.158217	TRUE
BLCA	chr1	PTPRC	cg09247619	40752	-0.489	6.48e-27	0.197461	FALSE
BLCA	chr1	PTPRC	cg23095383	41092	-0.54	1.79e-33	0.248765	FALSE
BLCA	chr1	IGFN1	cg07561747	-176639	-0.363	1.16e-14	0.102011	FALSE
BLCA	chr1	ELF3	cg07154254	-561	-0.576	7.56e-39	0.290852	TRUE
BLCA	chr1	ELF3	cg02076020	249	-0.574	1.7e-38	0.288083	TRUE
BLCA	chr1	ELF3	cg18218190	2683	-0.64	3.11e-50	0.380125	TRUE
BLCA	chr1	ELF3	cg04125586	2715	-0.597	2.62e-42	0.317963	TRUE
BLCA	chr1	ELF3	cg05044291	193178	-0.368	5.22e-15	0.104694	FALSE
BLCA	chr1	ELF3	cg04289208	199992	-0.407	2.2e-18	0.13092	FALSE
BLCA	chr1	BTG2	cg00567854	-970	-0.485	2.28e-26	0.193189	TRUE
BLCA	chr1	BTG2	cg01798157	1932	-0.664	3.64e-55	0.418817	TRUE
BLCA	chr1	BTG2	cg06373167	3381	-0.524	2.73e-31	0.231677	FALSE
BLCA	chr1	DNAH14	cg17482224	-360	-0.366	6.37e-15	0.104025	TRUE
BLCA	chr1	DNAH14	cg14091631	-279	-0.396	2.34e-17	0.122929	TRUE
BLCA	chr1	DNAH14	cg10174867	76	-0.443	9.29e-22	0.157209	TRUE
BLCA	chr1	DNAH14	cg20492807	395	-0.488	1.06e-26	0.195799	TRUE
BLCA	chr1	LEFTY2	cg26341831	-92804	-0.369	4.27e-15	0.10537	FALSE
BLCA	chr1	LEFTY2	cg11967457	-457	-0.408	1.8e-18	0.131605	TRUE
BLCA	chr1	H3F3A	cg17950169	-182507	-0.448	2.63e-22	0.161479	TRUE
BLCA	chr1	H3F3A	cg22498676	4178	-0.38	5.32e-16	0.112389	FALSE
BLCA	chr1	H3F3A	cg14162417	65450	-0.467	2.19e-24	0.177703	FALSE
BLCA	chr1	H3F3A	cg20701926	158320	-0.507	4.9e-29	0.214048	TRUE
BLCA	chr1	ITPKB	cg13432682	-61555	-0.39	7.24e-17	0.119121	TRUE
BLCA	chr1	ITPKB	cg04503570	-29759	-0.437	3.59e-21	0.152627	FALSE
BLCA	chr1	ITPKB	cg05262829	-5300	-0.369	4e-15	0.105594	FALSE
BLCA	chr1	TRIM58	cg26157385	141	-0.542	8.37e-34	0.251344	TRUE
BLCA	chr10	KLF6	cg13454226	-3715	-0.409	1.59e-18	0.132016	FALSE
BLCA	chr10	KLF6	cg06048750	-3629	-0.409	1.65e-18	0.131895	FALSE
BLCA	chr10	FAM171A1	cg03120475	-1145	-0.527	1.23e-31	0.234394	TRUE
BLCA	chr10	VIM	cg02236650	-482	-0.431	1.3e-20	0.148267	TRUE
BLCA	chr10	VIM	cg26983469	794	-0.477	1.65e-25	0.186474	TRUE
BLCA	chr10	VIM	cg27313572	1037	-0.491	4.23e-27	0.198909	TRUE
BLCA	chr10	VIM	cg23991622	1046	-0.49	5.57e-27	0.197974	TRUE
BLCA	chr10	VIM	cg12874092	1262	-0.496	9.42e-28	0.204008	TRUE
BLCA	chr10	DKK1	cg25751172	927	-0.382	3.44e-16	0.11386	TRUE
BLCA	chr10	FAS	cg26478401	-367	-0.464	4.6e-24	0.175192	TRUE
BLCA	chr10	FAS	cg13456138	2908	-0.475	2.98e-25	0.184473	TRUE
BLCA	chr10	FAS	cg09797463	245010	-0.371	2.56e-15	0.107097	FALSE
BLCA	chr10	MARVELD1	cg19201009	1942	-0.428	2.42e-20	0.146171	TRUE
BLCA	chr10	C10orf2	cg09319822	-848	-0.365	8.44e-15	0.103076	TRUE
BLCA	chr10	C10orf2	cg14905631	-758	-0.364	1.06e-14	0.102313	TRUE
BLCA	chr10	C10orf2	cg25580076	1249	-0.424	6.84e-20	0.142657	TRUE
BLCA	chr11	HRAS	cg07161179	162651	-0.367	5.36e-15	0.104607	TRUE
BLCA	chr11	TSPAN32	cg10504000	79149	-0.421	1.18e-19	0.140803	FALSE
BLCA	chr11	TSPAN32	cg16075139	83681	-0.482	4.25e-26	0.191078	FALSE
BLCA	chr11	TSPAN32	cg02525637	84457	-0.427	3.27e-20	0.145154	FALSE
BLCA	chr11	TSPAN32	cg18169610	92375	-0.433	8.87e-21	0.149571	FALSE
BLCA	chr11	PGAP2	cg26296653	80281	-0.442	1.11e-21	0.156592	FALSE
BLCA	chr11	PGAP2	cg07109745	82599	-0.383	2.65e-16	0.11474	FALSE
BLCA	chr11	PRKCDBP	cg27414481	770	-0.522	5.63e-31	0.229218	TRUE
BLCA	chr11	PRKCDBP	cg24884820	177713	-0.485	2.3e-26	0.193161	TRUE
BLCA	chr11	PRKCDBP	cg11185456	250326	-0.409	1.69e-18	0.131806	FALSE
BLCA	chr11	PRKCDBP	cg24637308	250557	-0.405	3.57e-18	0.129282	FALSE
BLCA	chr11	ILK	cg24884820	-105484	-0.487	1.34e-26	0.195001	TRUE
BLCA	chr11	ILK	cg11185456	-32871	-0.406	2.72e-18	0.1302	FALSE
BLCA	chr11	DCHS1	cg24884820	-157627	-0.502	2.03e-28	0.209225	TRUE
BLCA	chr11	DCHS1	cg24637308	-84783	-0.431	1.43e-20	0.147953	FALSE
BLCA	chr11	DCHS1	cg15511120	-78961	-0.437	3.03e-21	0.153207	FALSE
BLCA	chr11	DCHS1	cg11375053	25373	-0.377	9.37e-16	0.110482	TRUE
BLCA	chr11	ST5	cg23195547	-191852	-0.507	5.13e-29	0.21389	FALSE
BLCA	chr11	ST5	cg08710564	-103060	-0.548	1.5e-34	0.257189	FALSE
BLCA	chr11	ST5	cg05501859	6798	-0.413	6.76e-19	0.134913	FALSE
BLCA	chr11	SCUBE2	cg24733126	-936	-0.568	1.54e-37	0.280606	TRUE
BLCA	chr11	SCUBE2	cg19237879	308	-0.375	1.38e-15	0.109173	TRUE
BLCA	chr11	MRVI1	cg06885583	-90	-0.477	1.62e-25	0.186548	TRUE
BLCA	chr11	MRVI1	cg02261543	84833	-0.591	3.04e-41	0.309622	FALSE
BLCA	chr11	DKK3	cg10364881	-20897	-0.475	2.81e-25	0.184678	FALSE
BLCA	chr11	DKK3	cg05194636	67128	-0.367	5.47e-15	0.104535	FALSE
BLCA	chr11	DKK3	cg23044178	105488	-0.364	9.68e-15	0.102615	FALSE
BLCA	chr11	FANCF	cg03794550	-790	-0.483	3.18e-26	0.192062	TRUE
BLCA	chr11	FANCF	cg00146096	-78	-0.503	1.63e-28	0.209973	TRUE
BLCA	chr11	FANCF	cg01926066	10	-0.529	5.19e-32	0.237317	TRUE
BLCA	chr11	FANCF	cg11500391	13	-0.549	8.29e-35	0.259206	TRUE
BLCA	chr11	FANCF	cg08585315	23	-0.569	8.3e-38	0.282698	TRUE
BLCA	chr11	FANCF	cg08180285	222	-0.549	8.84e-35	0.258989	TRUE
BLCA	chr11	FANCF	cg06387204	261	-0.569	8.68e-38	0.282544	TRUE
BLCA	chr11	FANCF	cg09007161	263	-0.569	1.09e-37	0.28176	TRUE
BLCA	chr11	FANCF	cg17679980	48919	-0.362	1.3e-14	0.101611	FALSE
BLCA	chr11	CREB3L1	cg18337963	84021	-0.424	6.37e-20	0.142896	FALSE
BLCA	chr11	CREB3L1	cg27137887	214447	-0.404	4.27e-18	0.128682	FALSE
BLCA	chr11	AHNAK	cg09183450	-5819	-0.483	3.76e-26	0.191499	FALSE
BLCA	chr11	AHNAK	cg06219806	-5522	-0.41	1.16e-18	0.133081	FALSE
BLCA	chr11	PLCB3	cg01846046	15025	-0.377	8.33e-16	0.110878	FALSE
BLCA	chr11	NRXN2	cg10495164	140697	-0.482	4.75e-26	0.190707	FALSE
BLCA	chr11	MEN1	cg04686778	-203548	-0.38	5.23e-16	0.11245	FALSE
BLCA	chr11	MEN1	cg26661640	-119920	-0.497	7.41e-28	0.204822	FALSE
BLCA	chr11	MEN1	cg27319263	-95648	-0.389	8.26e-17	0.118675	FALSE
BLCA	chr11	MEN1	cg26112489	-90827	-0.375	1.3e-15	0.109374	TRUE
BLCA	chr11	MEN1	cg22749107	-84236	-0.449	1.87e-22	0.162642	FALSE
BLCA	chr11	MEN1	cg12603173	-70345	-0.366	6.67e-15	0.103867	FALSE
BLCA	chr11	MEN1	cg08145798	31869	-0.561	1.9e-36	0.272049	TRUE
BLCA	chr11	MEN1	cg16417409	164116	-0.529	5.25e-32	0.237278	FALSE
BLCA	chr11	CDC42BPG	cg07733098	-133698	-0.396	2.43e-17	0.122808	FALSE
BLCA	chr11	CDC42BPG	cg08145798	-1406	-0.514	5.29e-30	0.221605	TRUE
BLCA	chr11	CDC42BPG	cg04258272	-237	-0.398	1.56e-17	0.124304	TRUE
BLCA	chr11	CDC42BPG	cg08028295	592	-0.471	9.51e-25	0.180541	TRUE
BLCA	chr11	CDC42BPG	cg16345720	115143	-0.37	3.41e-15	0.106124	FALSE
BLCA	chr11	CDC42BPG	cg07100411	272188	-0.388	1.18e-16	0.117473	TRUE
BLCA	chr11	CST6	cg01638311	107642	-0.386	1.57e-16	0.1165	FALSE
BLCA	chr11	SLC29A2	cg23250019	-1475	-0.537	4.3e-33	0.24578	TRUE
BLCA	chr11	FADD	cg08914150	207288	-0.446	4.15e-22	0.159941	FALSE
BLCA	chr11	FADD	cg23523733	220031	-0.479	1.01e-25	0.188158	FALSE
BLCA	chr11	FADD	cg19379482	232784	-0.412	8.17e-19	0.134268	FALSE
BLCA	chr11	BIRC3	cg26207239	43756	-0.549	8.41e-35	0.259157	FALSE
BLCA	chr11	POU2AF1	cg24049888	-28	-0.463	6.8e-24	0.173868	TRUE
BLCA	chr11	CADM1	cg23202979	-1484	-0.407	2.3e-18	0.130774	TRUE
BLCA	chr11	CADM1	cg10043753	-502	-0.388	1.21e-16	0.117394	TRUE
BLCA	chr11	CADM1	cg02788102	-272	-0.398	1.48e-17	0.124472	TRUE
BLCA	chr11	CADM1	cg10193817	-15	-0.416	3.32e-19	0.137314	TRUE
BLCA	chr11	CADM1	cg25195288	941	-0.405	3.35e-18	0.129496	TRUE
BLCA	chr11	TAGLN	cg13068653	4264	-0.674	1.65e-57	0.437225	TRUE
BLCA	chr11	ETS1	cg11588197	-65959	-0.442	9.99e-22	0.156963	TRUE
BLCA	chr11	FLI1	cg04691908	8739	-0.524	3.17e-31	0.231173	TRUE
BLCA	chr11	FLI1	cg03802696	217322	-0.38	5.15e-16	0.112504	TRUE
BLCA	chr12	ERC1	cg06708720	-1298	-0.424	6.05e-20	0.143075	TRUE
BLCA	chr12	CCND2	cg18566594	-1466	-0.364	9.4e-15	0.102711	TRUE
BLCA	chr12	CCND2	cg13391820	1503	-0.406	2.84e-18	0.130064	TRUE
BLCA	chr12	CD4	cg20652042	-14811	-0.447	3.28e-22	0.160736	TRUE
BLCA	chr12	CD4	cg21249754	161569	-0.653	6.12e-53	0.401355	FALSE
BLCA	chr12	CD4	cg26842815	161626	-0.657	8.15e-54	0.408225	FALSE
BLCA	chr12	PTPN6	cg25719851	-287	-0.489	7.88e-27	0.196798	TRUE
BLCA	chr12	PTPN6	cg15975802	-281	-0.447	3.44e-22	0.160576	TRUE
BLCA	chr12	STYK1	cg04251307	121	-0.413	6.59e-19	0.134994	TRUE
BLCA	chr12	STYK1	cg03876622	49339	-0.371	2.64e-15	0.106994	TRUE
BLCA	chr12	ABCC9	cg03352106	-163152	-0.424	6.58e-20	0.142791	TRUE
BLCA	chr12	ABCC9	cg23658477	4743	-0.393	4.51e-17	0.12072	FALSE
BLCA	chr12	ABCC9	cg18556676	5483	-0.41	1.24e-18	0.132856	FALSE
BLCA	chr12	RASSF8	cg13909661	274870	-0.373	2.04e-15	0.107852	FALSE
BLCA	chr12	CNTN1	cg14243778	636	-0.381	3.92e-16	0.113425	TRUE
BLCA	chr12	SMARCD1	cg22522920	-202470	-0.362	1.39e-14	0.101399	FALSE
BLCA	chr12	ESPL1	cg03815350	960	-0.374	1.46e-15	0.108983	TRUE
BLCA	chr12	ITGA5	cg01931222	-189449	-0.375	1.23e-15	0.109561	TRUE
BLCA	chr12	ITGA5	cg17230002	-123740	-0.462	8.72e-24	0.173028	FALSE
BLCA	chr12	ITGA5	cg16784745	-82158	-0.452	8.63e-23	0.165258	TRUE
BLCA	chr12	ITGA5	cg20474425	-67177	-0.48	8.46e-26	0.188746	TRUE
BLCA	chr12	ITGA5	cg03123759	-49857	-0.406	3.17e-18	0.12969	FALSE
BLCA	chr12	ITGA5	cg20909017	-7899	-0.406	3.17e-18	0.129684	FALSE
BLCA	chr12	ITGA5	cg02419321	-1482	-0.718	2.59e-68	0.52205	TRUE
BLCA	chr12	ITGA7	cg10782923	223642	-0.494	1.88e-27	0.201655	FALSE
BLCA	chr12	STAT6	cg07926491	-15225	-0.402	6.09e-18	0.127479	FALSE
BLCA	chr12	STAT6	cg01063813	-248	-0.557	7.2e-36	0.267517	TRUE
BLCA	chr12	STAT6	cg25157914	333	-0.378	8.04e-16	0.110998	TRUE
BLCA	chr12	STAT6	cg02948264	125063	-0.396	2.39e-17	0.122856	FALSE
BLCA	chr12	STAT6	cg15607664	125226	-0.393	3.85e-17	0.121257	FALSE
BLCA	chr12	STAT6	cg25601889	125260	-0.39	8.01e-17	0.118781	FALSE
BLCA	chr12	STAT6	cg26650359	168987	-0.381	3.91e-16	0.113434	FALSE
BLCA	chr12	GLI1	cg22610645	149981	-0.453	8.15e-23	0.165454	TRUE
BLCA	chr12	GLI1	cg15409097	150008	-0.458	2.36e-23	0.169649	TRUE
BLCA	chr12	BTG1	cg08832851	-3851	-0.522	5.4e-31	0.22936	TRUE
BLCA	chr12	IGF1	cg01305421	-137	-0.392	5.29e-17	0.120181	TRUE
BLCA	chr12	ALDH2	cg07106761	455	-0.67	1.52e-56	0.429635	TRUE
BLCA	chr12	HPD	cg16310003	-29437	-0.384	2.42e-16	0.115049	FALSE
BLCA	chr12	HPD	cg02584377	163028	-0.398	1.62e-17	0.124168	FALSE
BLCA	chr12	HPD	cg14400030	171594	-0.412	8.37e-19	0.134186	FALSE
BLCA	chr12	POLE	cg09676630	-162886	-0.362	1.55e-14	0.10103	FALSE
BLCA	chr12	POLE	cg07558209	-91331	-0.363	1.21e-14	0.10187	FALSE
BLCA	chr13	LATS2	cg03622664	-264094	-0.402	6.22e-18	0.12741	FALSE
BLCA	chr13	LATS2	cg16274376	-1408	-0.381	4.16e-16	0.113225	TRUE
BLCA	chr13	FLT3	cg24601716	-176278	-0.437	3.3e-21	0.15292	TRUE
BLCA	chr13	FLT3	cg00184376	-175684	-0.423	7.28e-20	0.142448	FALSE
BLCA	chr13	FLT3	cg06883496	-171494	-0.404	4.37e-18	0.128604	FALSE
BLCA	chr13	SPG20	cg07525003	-72671	-0.384	2.51e-16	0.114921	TRUE
BLCA	chr13	SPG20	cg20651988	-71971	-0.384	2.36e-16	0.115134	TRUE
BLCA	chr13	SPG20	cg09072216	-24973	-0.461	1.15e-23	0.172079	TRUE
BLCA	chr13	SPG20	cg10558887	-24908	-0.454	6.38e-23	0.166279	TRUE
BLCA	chr13	SPG20	cg01404317	-24498	-0.468	1.76e-24	0.178457	TRUE
BLCA	chr13	SPG20	cg18755783	-24412	-0.528	8.66e-32	0.235575	TRUE
BLCA	chr13	SPG20	cg16741041	-23985	-0.444	6.81e-22	0.158262	TRUE
BLCA	chr13	SPG20	cg13996405	-23546	-0.393	4.15e-17	0.120998	TRUE
BLCA	chr13	TSC22D1	cg17600231	-142175	-0.37	3.51e-15	0.106032	FALSE
BLCA	chr13	DLEU2	cg11243656	-189027	-0.526	1.67e-31	0.233353	TRUE
BLCA	chr13	DLEU2	cg15647527	-188979	-0.522	5.72e-31	0.229163	TRUE
BLCA	chr13	DLEU2	cg25660358	-188973	-0.536	7.75e-33	0.243781	TRUE
BLCA	chr13	DLEU2	cg03778895	39	-0.518	2.01e-30	0.224885	TRUE
BLCA	chr13	DLEU2	cg15214605	96	-0.498	5.56e-28	0.2058	TRUE
BLCA	chr13	DLEU2	cg12378878	929	-0.466	3.35e-24	0.176268	TRUE
BLCA	chr13	SPRY2	cg00185066	-4323	-0.422	9.78e-20	0.141448	FALSE
BLCA	chr13	SPRY2	cg22369786	-3460	-0.416	3.6e-19	0.137042	FALSE
BLCA	chr13	SPRY2	cg15374435	-3394	-0.54	1.96e-33	0.24845	FALSE
BLCA	chr13	SPRY2	cg16766325	-2180	-0.493	2.6e-27	0.200565	TRUE
BLCA	chr13	GPR183	cg05257202	-24876	-0.668	4.14e-56	0.42623	FALSE
BLCA	chr13	GPR183	cg12578486	49208	-0.416	3.31e-19	0.137325	TRUE
BLCA	chr14	DACT1	cg11844856	-100282	-0.422	1.05e-19	0.141221	FALSE
BLCA	chr14	ZFP36L1	cg10099732	-5983	-0.381	4.47e-16	0.112977	FALSE
BLCA	chr14	JDP2	cg25102206	2834	-0.365	7.6e-15	0.103429	TRUE
BLCA	chr14	CHGA	cg15480367	41	-0.385	1.91e-16	0.11585	TRUE
BLCA	chr14	TCL1A	cg24996565	110	-0.402	6.98e-18	0.12702	TRUE
BLCA	chr14	TCL1A	cg07445246	120	-0.406	3.2e-18	0.129658	TRUE
BLCA	chr15	NDN	cg12532169	-80	-0.486	1.43e-26	0.194785	TRUE
BLCA	chr15	THBS1	cg00836101	2969	-0.373	1.93e-15	0.108054	TRUE
BLCA	chr15	THBS1	cg17744835	190789	-0.361	1.78e-14	0.100566	FALSE
BLCA	chr15	ARNT2	cg20775959	-427	-0.372	2.41e-15	0.1073	TRUE
BLCA	chr15	AKAP13	cg16085649	262165	-0.37	3.31e-15	0.106229	FALSE
BLCA	chr15	KIF7	cg24495008	200	-0.42	1.54e-19	0.139909	TRUE
BLCA	chr15	SYNM	cg19596208	70640	-0.512	9.83e-30	0.219501	FALSE
BLCA	chr16	CACNA1H	cg09851343	-232930	-0.372	2.15e-15	0.107684	TRUE
BLCA	chr16	CACNA1H	cg06895946	164518	-0.366	7.31e-15	0.103559	FALSE
BLCA	chr16	PKD1	cg03494430	-8630	-0.463	7.09e-24	0.173727	FALSE
BLCA	chr16	GRIN2A	cg07642043	63	-0.37	3.33e-15	0.106207	TRUE
BLCA	chr16	LITAF	cg02535219	195586	-0.383	3.03e-16	0.114291	FALSE
BLCA	chr16	LITAF	cg10406027	195590	-0.386	1.77e-16	0.116096	FALSE
BLCA	chr16	MYH11	cg02396982	-154843	-0.508	3.01e-29	0.215705	FALSE
BLCA	chr16	MYH11	cg00670339	2558	-0.443	8.2e-22	0.157632	TRUE
BLCA	chr16	MYH11	cg01332683	239506	-0.54	1.86e-33	0.248627	FALSE
BLCA	chr16	NUPR1	cg05590982	-324	-0.632	9.97e-49	0.368309	TRUE
BLCA	chr16	NUPR1	cg04492847	30	-0.612	6.46e-45	0.338413	TRUE
BLCA	chr16	RRN3P2	cg06631160	294	-0.501	2.53e-28	0.208465	TRUE
BLCA	chr16	PYCARD	cg05214748	238	-0.439	1.93e-21	0.154741	TRUE
BLCA	chr16	PYCARD	cg05907835	249	-0.436	3.82e-21	0.152423	TRUE
BLCA	chr16	CYLD	cg03699843	-74896	-0.408	2.01e-18	0.131234	TRUE
BLCA	chr16	CDH1	cg09406989	1275	-0.486	1.55e-26	0.194513	TRUE
BLCA	chr16	IRF8	cg05612839	-163866	-0.361	1.64e-14	0.100827	FALSE
BLCA	chr16	IRF8	cg04597312	390	-0.403	5.2e-18	0.128017	TRUE
BLCA	chr16	FBXO31	cg27322071	-40950	-0.38	5.46e-16	0.112306	FALSE
BLCA	chr17	HIC1	cg21802919	-107409	-0.388	1.13e-16	0.117611	FALSE
BLCA	chr17	HIC1	cg20664636	1204	-0.537	4.16e-33	0.245892	TRUE
BLCA	chr17	HIC1	cg01160692	1228	-0.539	2.66e-33	0.247417	TRUE
BLCA	chr17	HIC1	cg00927777	1807	-0.573	2.11e-38	0.28735	TRUE
BLCA	chr17	HIC1	cg00138101	2717	-0.588	8.54e-41	0.306109	TRUE
BLCA	chr17	HIC1	cg02376827	3118	-0.577	4.86e-39	0.29235	FALSE
BLCA	chr17	HIC1	cg26011438	6338	-0.382	3.56e-16	0.113748	FALSE
BLCA	chr17	HIC1	cg21138550	8404	-0.519	1.17e-30	0.22673	FALSE
BLCA	chr17	HIC1	cg03625953	16826	-0.568	1.41e-37	0.28089	FALSE
BLCA	chr17	HIC1	cg12789448	21103	-0.382	3.85e-16	0.113479	FALSE
BLCA	chr17	HIC1	cg23403980	102231	-0.587	1.37e-40	0.304492	FALSE
BLCA	chr17	HIC1	cg12509499	136787	-0.395	2.65e-17	0.122512	FALSE
BLCA	chr17	HIC1	cg17648080	183449	-0.431	1.46e-20	0.147891	FALSE
BLCA	chr17	PAFAH1B1	cg05188158	-81608	-0.365	8.86e-15	0.102912	TRUE
BLCA	chr17	MYBBP1A	cg04020764	-22215	-0.412	8.9e-19	0.133979	FALSE
BLCA	chr17	MYBBP1A	cg09726279	-846	-0.387	1.32e-16	0.117082	TRUE
BLCA	chr17	NLRP1	cg00268086	-456	-0.563	7.32e-37	0.275294	TRUE
BLCA	chr17	NLRP1	cg26561413	216	-0.509	2.86e-29	0.215878	TRUE
BLCA	chr17	BCL6B	cg17415576	-5670	-0.421	1.14e-19	0.140932	TRUE
BLCA	chr17	BCL6B	cg11235787	-5393	-0.447	2.93e-22	0.161113	TRUE
BLCA	chr17	ZBTB4	cg12096487	-5885	-0.38	5.2e-16	0.112471	FALSE
BLCA	chr17	TNFSF12	cg20617917	-165274	-0.466	2.89e-24	0.17677	TRUE
BLCA	chr17	TNFSF12	cg25827022	-164722	-0.416	3.82e-19	0.136842	FALSE
BLCA	chr17	PER1	cg10028884	-924	-0.415	4.28e-19	0.136458	TRUE
BLCA	chr17	PER1	cg00938816	2396	-0.394	3.12e-17	0.121967	TRUE
BLCA	chr17	PER1	cg04055490	3259	-0.368	5.19e-15	0.104716	FALSE
BLCA	chr17	PIK3R5	cg18923721	-360	-0.515	4.17e-30	0.222411	TRUE
BLCA	chr17	TOM1L2	cg19698340	-29066	-0.38	4.83e-16	0.112718	FALSE
BLCA	chr17	PCGF2	cg04206797	-214919	-0.366	6.91e-15	0.103747	FALSE
BLCA	chr17	PCGF2	cg01716603	125416	-0.383	3.04e-16	0.114277	FALSE
BLCA	chr17	PPP1R1B	cg09762778	703	-0.398	1.38e-17	0.124726	TRUE
BLCA	chr17	PPP1R1B	cg24520381	1518	-0.417	2.73e-19	0.137978	TRUE
BLCA	chr17	PPP1R1B	cg14697334	1523	-0.415	4.79e-19	0.136077	TRUE
BLCA	chr17	PPP1R1B	cg06068801	1535	-0.399	1.23e-17	0.125093	TRUE
BLCA	chr17	ERBB2	cg05341260	-113886	-0.4	1.01e-17	0.125783	FALSE
BLCA	chr17	ERBB2	cg17633523	-2878	-0.496	1.02e-27	0.203736	TRUE
BLCA	chr17	ERBB2	cg15227682	-1072	-0.559	3.15e-36	0.270333	TRUE
BLCA	chr17	ERBB2	cg12413918	11483	-0.379	6.43e-16	0.111752	FALSE
BLCA	chr17	ERBB2	cg24657085	16008	-0.638	7.77e-50	0.377004	FALSE
BLCA	chr17	ERBB2	cg00459816	17777	-0.561	1.85e-36	0.272144	FALSE
BLCA	chr17	ERBB2	cg13131339	34931	-0.404	4.6e-18	0.128429	FALSE
BLCA	chr17	ERBB2	cg19457603	36766	-0.625	2.71e-47	0.357059	TRUE
BLCA	chr17	ERBB2	cg12648523	39978	-0.62	2.64e-46	0.349301	TRUE
BLCA	chr17	ERBB2	cg20498199	41274	-0.597	2.39e-42	0.318278	TRUE
BLCA	chr17	ERBB2	cg08441850	112566	-0.421	1.25e-19	0.140621	FALSE
BLCA	chr17	THRA	cg11804928	1853	-0.372	2.18e-15	0.107642	TRUE
BLCA	chr17	THRA	cg24975211	30821	-0.459	1.94e-23	0.170314	FALSE
BLCA	chr17	THRA	cg10062919	285357	-0.407	2.63e-18	0.130321	FALSE
BLCA	chr17	RARA	cg07944862	35752	-0.408	1.84e-18	0.131521	TRUE
BLCA	chr17	TMEM99	cg24784466	139389	-0.377	8.96e-16	0.110634	FALSE
BLCA	chr17	KRT19	cg24164612	-179760	-0.487	1.15e-26	0.195507	TRUE
BLCA	chr17	KRT19	cg26625897	-5962	-0.663	4.21e-55	0.418328	FALSE
BLCA	chr17	KRT19	cg00618626	123260	-0.453	7.68e-23	0.165654	FALSE
BLCA	chr17	KRT19	cg07678594	244742	-0.525	2.38e-31	0.232137	FALSE
BLCA	chr17	JUP	cg19514854	-264570	-0.492	3.14e-27	0.199921	FALSE
BLCA	chr17	JUP	cg10851010	-248711	-0.474	3.86e-25	0.183599	FALSE
BLCA	chr17	JUP	cg04487720	-163583	-0.419	1.88e-19	0.139244	TRUE
BLCA	chr17	JUP	cg00618626	-135063	-0.507	3.99e-29	0.214742	FALSE
BLCA	chr17	JUP	cg07678594	-13581	-0.61	1.18e-44	0.336354	FALSE
BLCA	chr17	JUP	cg25673591	2850	-0.419	1.78e-19	0.139422	TRUE
BLCA	chr17	JUP	cg14340336	146303	-0.408	2.11e-18	0.131069	TRUE
BLCA	chr17	STAT5A	cg20388732	-131	-0.601	5.77e-43	0.323118	TRUE
BLCA	chr17	STAT5A	cg14042635	1352	-0.491	4.47e-27	0.198721	TRUE
BLCA	chr17	STAT5A	cg17833746	50221	-0.408	2.02e-18	0.131215	FALSE
BLCA	chr17	STAT5A	cg06270615	76504	-0.368	4.48e-15	0.105208	FALSE
BLCA	chr17	CNTNAP1	cg22160735	-161165	-0.373	2.09e-15	0.107771	FALSE
BLCA	chr17	SPOP	cg26589351	-43386	-0.363	1.15e-14	0.10202	FALSE
BLCA	chr17	NME1	cg12251075	13798	-0.383	2.68e-16	0.114708	TRUE
BLCA	chr17	CD79B	cg05941027	-235530	-0.539	2.74e-33	0.247318	FALSE
BLCA	chr17	CD79B	cg04602992	-76	-0.556	9.74e-36	0.26649	TRUE
BLCA	chr17	AXIN2	cg11122009	-3204	-0.455	4.4e-23	0.167543	FALSE
BLCA	chr17	SLC9A3R1	cg06289802	3439	-0.397	1.78e-17	0.123849	FALSE
BLCA	chr17	SLC9A3R1	cg06389019	10897	-0.409	1.63e-18	0.131943	FALSE
BLCA	chr17	EVPL	cg16681421	-154923	-0.51	2.04e-29	0.217016	FALSE
BLCA	chr17	EVPL	cg26205890	-67668	-0.549	8.62e-35	0.259075	FALSE
BLCA	chr17	EVPL	cg07204711	-22368	-0.44	1.5e-21	0.155586	FALSE
BLCA	chr17	EVPL	cg26038697	104941	-0.456	3.43e-23	0.168389	FALSE
BLCA	chr17	EVPL	cg22674248	251578	-0.496	9.39e-28	0.204017	FALSE
BLCA	chr17	SOCS3	cg18512780	-238426	-0.486	1.74e-26	0.194116	FALSE
BLCA	chr17	SOCS3	cg03297901	-238393	-0.474	3.85e-25	0.183604	FALSE
BLCA	chr17	SOCS3	cg10508317	-1014	-0.399	1.28e-17	0.124968	TRUE
BLCA	chr17	SOCS3	cg27637521	-958	-0.383	2.81e-16	0.114549	TRUE
BLCA	chr17	SOCS3	cg21348406	5006	-0.374	1.57e-15	0.108744	FALSE
BLCA	chr17	RNF213	cg14175304	2738	-0.431	1.21e-20	0.148512	TRUE
BLCA	chr17	RNF213	cg11622162	2884	-0.605	1.17e-43	0.328551	TRUE
BLCA	chr17	ASPSCR1	cg23632389	18483	-0.518	1.67e-30	0.225512	FALSE
BLCA	chr18	L3MBTL4	cg26120251	322	-0.461	1.2e-23	0.171956	TRUE
BLCA	chr18	ZNF521	cg21183523	-3009	-0.381	4.19e-16	0.113199	FALSE
BLCA	chr18	DTNA	cg14134497	998	-0.414	5.81e-19	0.135422	TRUE
BLCA	chr19	TCF3	cg24229707	-253162	-0.38	5.46e-16	0.112303	TRUE
BLCA	chr19	TCF3	cg07677570	80224	-0.369	3.94e-15	0.105642	FALSE
BLCA	chr19	DIRAS1	cg08569517	-296597	-0.416	3.7e-19	0.136947	FALSE
BLCA	chr19	DIRAS1	cg19497523	-295914	-0.396	2.23e-17	0.123095	TRUE
BLCA	chr19	C3	cg14530382	32832	-0.479	1.16e-25	0.187667	FALSE
BLCA	chr19	S1PR2	cg00595030	56634	-0.414	5.27e-19	0.135751	TRUE
BLCA	chr19	S1PR2	cg19431272	283481	-0.485	2.25e-26	0.193233	FALSE
BLCA	chr19	CNN1	cg17848054	-132271	-0.421	1.34e-19	0.140376	FALSE
BLCA	chr19	CNN1	cg20311631	-132263	-0.409	1.46e-18	0.132315	FALSE
BLCA	chr19	KLF2	cg22732101	-41012	-0.396	2.21e-17	0.123121	FALSE
BLCA	chr19	KLF2	cg04324758	1021	-0.402	7.1e-18	0.126962	TRUE
BLCA	chr19	KLF2	cg18473733	1712	-0.475	3.37e-25	0.184061	TRUE
BLCA	chr19	KLF2	cg02668248	2139	-0.534	1.11e-32	0.242546	TRUE
BLCA	chr19	KLF2	cg15204594	95982	-0.421	1.24e-19	0.140643	FALSE
BLCA	chr19	ZNF208	cg26938561	-21	-0.513	8.67e-30	0.219927	TRUE
BLCA	chr19	ZNF208	cg07657465	166	-0.536	6.8e-33	0.244226	TRUE
BLCA	chr19	SPINT2	cg17344048	1285	-0.533	1.93e-32	0.240672	TRUE
BLCA	chr19	SPTBN4	cg26291675	111260	-0.375	1.32e-15	0.109331	TRUE
BLCA	chr19	POU2F2	cg26836479	69728	-0.428	2.6e-20	0.145926	FALSE
BLCA	chr19	ZNF331	cg17142898	-95680	-0.397	1.83e-17	0.123763	FALSE
BLCA	chr19	ZNF331	cg07952047	-66	-0.398	1.47e-17	0.1245	TRUE
BLCA	chr19	ZNF331	cg10851698	568	-0.422	1.02e-19	0.141318	TRUE
BLCA	chr19	TFPT	cg05925291	-1246	-0.549	9.4e-35	0.258781	TRUE
BLCA	chr19	TFPT	cg16659026	-1228	-0.532	2.28e-32	0.240107	TRUE
BLCA	chr19	TFPT	cg25795456	-1124	-0.378	7e-16	0.111465	TRUE
BLCA	chr19	CNOT3	cg22454005	-248519	-0.368	4.47e-15	0.105216	FALSE
BLCA	chr19	CNOT3	cg07582829	-232995	-0.534	1.33e-32	0.241945	FALSE
BLCA	chr19	CNOT3	cg13577055	-226423	-0.427	3.5e-20	0.144929	TRUE
BLCA	chr19	CNOT3	cg15490596	-225699	-0.387	1.38e-16	0.116933	TRUE
BLCA	chr19	CNOT3	cg10366742	-225418	-0.372	2.26e-15	0.107521	TRUE
BLCA	chr19	CNOT3	cg11634297	-161699	-0.395	2.63e-17	0.122534	FALSE
BLCA	chr19	CNOT3	cg09780768	-142611	-0.39	7.9e-17	0.118825	FALSE
BLCA	chr19	CNOT3	cg07861681	-37868	-0.36	1.91e-14	0.100331	TRUE
BLCA	chr19	CNOT3	cg21075784	-4359	-0.423	7.59e-20	0.142303	FALSE
BLCA	chr19	CNOT3	cg00864768	50667	-0.39	7.51e-17	0.118996	TRUE
BLCA	chr19	CNOT3	cg13400332	101402	-0.486	1.52e-26	0.194564	FALSE
BLCA	chr19	CNOT3	cg12485793	137042	-0.471	7.67e-25	0.18127	FALSE
BLCA	chr19	CNOT3	cg04742671	139614	-0.478	1.22e-25	0.187497	FALSE
BLCA	chr19	CNOT3	cg02434051	207443	-0.509	2.7e-29	0.216073	TRUE
BLCA	chr19	CNOT3	cg01204985	208303	-0.436	4.05e-21	0.152225	TRUE
BLCA	chr19	CNOT3	cg22545168	225079	-0.513	8.04e-30	0.220183	FALSE
BLCA	chr19	PEG3	cg15473155	-2890	-0.693	5.86e-62	0.472151	TRUE
BLCA	chr19	PEG3	cg10204755	-76	-0.581	1.35e-39	0.296722	TRUE
BLCA	chr19	PEG3	cg02162069	40	-0.552	3.62e-35	0.262026	TRUE
BLCA	chr2	DNMT3A	cg26544247	-91678	-0.422	1.04e-19	0.141256	FALSE
BLCA	chr2	DNMT3A	cg27369452	-89876	-0.361	1.76e-14	0.100604	FALSE
BLCA	chr2	DNMT3A	cg20948740	-89733	-0.445	4.73e-22	0.159498	FALSE
BLCA	chr2	EHD3	cg08251399	729	-0.442	9.74e-22	0.15705	TRUE
BLCA	chr2	ZFP36L2	cg18957751	-4807	-0.471	8.68e-25	0.180848	FALSE
BLCA	chr2	ZFP36L2	cg00968638	-2780	-0.488	9.71e-27	0.19609	TRUE
BLCA	chr2	ZFP36L2	cg08193650	-1877	-0.362	1.47e-14	0.101196	TRUE
BLCA	chr2	ZFP36L2	cg00371570	-1385	-0.398	1.5e-17	0.124445	TRUE
BLCA	chr2	PRKCE	cg08203192	1576	-0.366	7.51e-15	0.103467	TRUE
BLCA	chr2	TET3	cg03457984	13570	-0.52	8.39e-31	0.227862	FALSE
BLCA	chr2	TET3	cg02956499	67295	-0.448	2.63e-22	0.161484	FALSE
BLCA	chr2	CAPG	cg04881903	-4081	-0.463	5.85e-24	0.174378	FALSE
BLCA	chr2	CAPG	cg27383365	-2559	-0.458	2.41e-23	0.16958	TRUE
BLCA	chr2	DUSP2	cg13389146	-2377	-0.467	2.28e-24	0.177571	TRUE
BLCA	chr2	DUSP2	cg13725590	-2005	-0.466	3.09e-24	0.176545	TRUE
BLCA	chr2	DUSP2	cg02431562	-1209	-0.533	1.91e-32	0.240715	TRUE
BLCA	chr2	DUSP2	cg01148741	274	-0.425	4.84e-20	0.143824	TRUE
BLCA	chr2	DUSP2	cg04118190	1349	-0.451	1.24e-22	0.164021	TRUE
BLCA	chr2	C2orf40	cg21838979	-167	-0.424	6.2e-20	0.142988	TRUE
BLCA	chr2	C2orf40	cg04373487	61848	-0.41	1.19e-18	0.132999	FALSE
BLCA	chr2	C2orf40	cg00295485	73609	-0.428	2.59e-20	0.145947	FALSE
BLCA	chr2	C2orf40	cg23362669	94801	-0.389	9.7e-17	0.118133	FALSE
BLCA	chr2	TNFAIP6	cg08737338	-22898	-0.405	3.67e-18	0.129193	FALSE
BLCA	chr2	GALNT13	cg02593932	-102	-0.405	3.47e-18	0.129381	TRUE
BLCA	chr2	CD28	cg07930752	-1242	-0.481	5.66e-26	0.190112	TRUE
BLCA	chr2	CD28	cg13790288	11772	-0.547	1.59e-34	0.256994	FALSE
BLCA	chr2	ZDBF2	cg22162281	-167	-0.569	1.08e-37	0.281816	TRUE
BLCA	chr2	PER2	cg08202720	-988	-0.491	3.68e-27	0.199385	TRUE
BLCA	chr20	BMP2	cg19528338	1153	-0.397	1.99e-17	0.123475	TRUE
BLCA	chr20	BLCAP	cg04998696	-126284	-0.4	1.1e-17	0.125479	FALSE
BLCA	chr20	BLCAP	cg22582721	-4995	-0.559	2.77e-36	0.270766	TRUE
BLCA	chr20	BLCAP	cg13668823	-4650	-0.55	6.14e-35	0.260229	TRUE
BLCA	chr20	BLCAP	cg24890964	-2691	-0.644	4.11e-51	0.387014	TRUE
BLCA	chr20	BLCAP	cg03226872	-2468	-0.71	3.71e-66	0.505116	TRUE
BLCA	chr20	BLCAP	cg21733794	-1945	-0.735	4.16e-73	0.559712	TRUE
BLCA	chr20	NNAT	cg13901453	-1231	-0.635	2.98e-49	0.372428	TRUE
BLCA	chr20	NNAT	cg14469070	-803	-0.694	4.21e-62	0.473279	TRUE
BLCA	chr20	NNAT	cg22582721	1732	-0.534	1.26e-32	0.242121	TRUE
BLCA	chr20	NNAT	cg13668823	2077	-0.553	2.49e-35	0.263291	TRUE
BLCA	chr20	SALL4	cg10941835	300	-0.452	9.39e-23	0.164971	TRUE
BLCA	chr20	SS18L1	cg00218415	-132055	-0.417	2.83e-19	0.137859	FALSE
BLCA	chr20	SS18L1	cg25004071	-79301	-0.475	2.7e-25	0.184804	TRUE
BLCA	chr20	SS18L1	cg11922086	64649	-0.368	4.77e-15	0.104995	FALSE
BLCA	chr20	SS18L1	cg18668449	206404	-0.57	5.87e-38	0.283877	TRUE
BLCA	chr20	SS18L1	cg26145511	234640	-0.537	4.91e-33	0.245332	FALSE
BLCA	chr21	ETS2	cg15892280	2770	-0.552	3.13e-35	0.262523	TRUE
BLCA	chr21	ETS2	cg23110422	4843	-0.588	1.01e-40	0.30553	FALSE
BLCA	chr21	ADARB1	cg10007534	-116138	-0.464	5.42e-24	0.17464	FALSE
BLCA	chr21	ADARB1	cg18638180	-115403	-0.543	6.33e-34	0.252294	FALSE
BLCA	chr22	SMC1B	cg00610021	-256	-0.57	7.7e-38	0.282951	TRUE
BLCA	chr22	SMC1B	cg05742863	-181	-0.623	7.36e-47	0.353654	TRUE
BLCA	chr22	SMC1B	cg08066140	-104	-0.537	5.04e-33	0.24524	TRUE
BLCA	chr22	SMC1B	cg07636688	-98	-0.536	6.56e-33	0.244348	TRUE
BLCA	chr22	FBLN1	cg07072704	1018	-0.421	1.28e-19	0.140542	TRUE
BLCA	chr3	SRGAP3	cg23958524	-1582	-0.377	9.74e-16	0.110351	TRUE
BLCA	chr3	FANCD2	cg16869108	116207	-0.395	2.95e-17	0.122158	TRUE
BLCA	chr3	VHL	cg16869108	1001	-0.404	4.52e-18	0.128492	TRUE
BLCA	chr3	VHL	cg00856825	144577	-0.411	1.08e-18	0.133332	TRUE
BLCA	chr3	RARB	cg03428864	254103	-0.374	1.62e-15	0.108645	FALSE
BLCA	chr3	CTDSPL	cg12919119	625	-0.361	1.65e-14	0.100814	TRUE
BLCA	chr3	MST1	cg22881573	-87664	-0.405	3.54e-18	0.129314	FALSE
BLCA	chr3	MST1	cg20832320	-13857	-0.531	3.43e-32	0.238722	TRUE
BLCA	chr3	MST1	cg17781925	-45	-0.539	2.35e-33	0.247839	TRUE
BLCA	chr3	MST1	cg00514486	111152	-0.414	5.18e-19	0.135811	TRUE
BLCA	chr3	MST1	cg12874035	182580	-0.387	1.25e-16	0.117278	TRUE
BLCA	chr3	MST1	cg21467203	185146	-0.364	9.83e-15	0.102561	FALSE
BLCA	chr3	MST1	cg06660385	217959	-0.43	1.65e-20	0.147465	TRUE
BLCA	chr3	SEMA3F	cg01917209	-254126	-0.441	1.31e-21	0.156042	TRUE
BLCA	chr3	SEMA3F	cg06660385	-248692	-0.573	2.35e-38	0.286997	TRUE
BLCA	chr3	SEMA3F	cg23499133	-3419	-0.786	3.92e-90	0.693509	FALSE
BLCA	chr3	SEMA3F	cg13333267	3288	-0.727	5.48e-71	0.543059	FALSE
BLCA	chr3	SEMA3F	cg19938159	3431	-0.513	6.78e-30	0.220763	FALSE
BLCA	chr3	SEMA3F	cg07129669	210380	-0.397	1.86e-17	0.123707	FALSE
BLCA	chr3	SEMA3F	cg22075146	215264	-0.404	4.19e-18	0.128747	FALSE
BLCA	chr3	SEMA3F	cg03329949	232851	-0.412	8.36e-19	0.134192	FALSE
BLCA	chr3	SEMA3B	cg24784036	1889	-0.422	1e-19	0.141364	TRUE
BLCA	chr3	ACY1	cg06131879	-108177	-0.442	9.64e-22	0.157083	TRUE
BLCA	chr3	ACY1	cg09612418	-106635	-0.39	7.26e-17	0.119112	TRUE
BLCA	chr3	ACY1	cg22997498	-38441	-0.382	3.55e-16	0.113758	TRUE
BLCA	chr3	ACY1	cg16159313	830	-0.601	6.48e-43	0.322723	TRUE
BLCA	chr3	ACY1	cg00866632	11464	-0.502	1.8e-28	0.209623	TRUE
BLCA	chr3	ACY1	cg25461389	63479	-0.386	1.52e-16	0.116611	FALSE
BLCA	chr3	ACY1	cg02604225	70840	-0.435	5.17e-21	0.151396	TRUE
BLCA	chr3	ACY1	cg25501335	76600	-0.421	1.22e-19	0.14071	FALSE
BLCA	chr3	ACY1	cg06158985	81986	-0.383	2.87e-16	0.114471	TRUE
BLCA	chr3	ACY1	cg16989784	188595	-0.401	8.4e-18	0.126397	FALSE
BLCA	chr3	ACY1	cg15698299	215720	-0.376	1.18e-15	0.109692	TRUE
BLCA	chr3	ACY1	cg16457413	252437	-0.403	5.2e-18	0.128017	FALSE
BLCA	chr3	ACY1	cg12048331	284851	-0.462	8.89e-24	0.172961	TRUE
BLCA	chr3	ACY1	cg03435448	293425	-0.372	2.36e-15	0.107371	TRUE
BLCA	chr3	LRIG1	cg06096184	-1113	-0.605	9.58e-44	0.329232	TRUE
BLCA	chr3	CADM2	cg22380921	654	-0.412	8.02e-19	0.134332	TRUE
BLCA	chr3	BTLA	cg03995631	102	-0.508	3.26e-29	0.215429	TRUE
BLCA	chr3	RBP1	cg23448348	-764	-0.584	3.36e-40	0.301449	TRUE
BLCA	chr3	RBP1	cg02925229	277	-0.578	3.81e-39	0.29318	TRUE
BLCA	chr3	PLSCR4	cg07038342	659	-0.386	1.59e-16	0.116464	TRUE
BLCA	chr3	PLSCR4	cg12727940	752	-0.422	1.02e-19	0.141292	TRUE
BLCA	chr3	WWTR1	cg06728055	-126774	-0.362	1.55e-14	0.101024	FALSE
BLCA	chr3	WWTR1	cg11050612	-46994	-0.363	1.28e-14	0.10167	TRUE
BLCA	chr3	WWTR1	cg23017915	-46525	-0.382	3.25e-16	0.11405	TRUE
BLCA	chr3	LPP	cg20893542	57626	-0.393	3.8e-17	0.121295	FALSE
BLCA	chr3	LPP	cg14330078	58861	-0.383	2.73e-16	0.114636	FALSE
BLCA	chr3	LPP	cg22480993	71442	-0.415	4.14e-19	0.136565	FALSE
BLCA	chr4	EVC2	cg06426416	-872	-0.646	1.85e-51	0.389732	TRUE
BLCA	chr4	EVC2	cg05542338	-868	-0.551	5.37e-35	0.26068	TRUE
BLCA	chr4	EVC2	cg06256858	179014	-0.485	2.11e-26	0.193454	FALSE
BLCA	chr4	HTRA3	cg03870033	124919	-0.373	1.87e-15	0.108148	FALSE
BLCA	chr4	SLIT2	cg03260566	3314	-0.503	1.25e-28	0.210858	FALSE
BLCA	chr4	RHOH	cg26296101	5851	-0.708	7.32e-66	0.502803	FALSE
BLCA	chr4	RHOH	cg00804392	5965	-0.677	3.01e-58	0.443018	FALSE
BLCA	chr4	LIMCH1	cg15162330	2478	-0.489	6.96e-27	0.197219	TRUE
BLCA	chr4	LIMCH1	cg13578194	2760	-0.501	2.52e-28	0.208488	TRUE
BLCA	chr4	LIMCH1	cg10294732	252774	-0.445	5.01e-22	0.159303	FALSE
BLCA	chr4	PDGFRA	cg20233073	-135037	-0.377	9.95e-16	0.110281	FALSE
BLCA	chr4	KIT	cg18836493	239	-0.376	1.1e-15	0.109948	TRUE
BLCA	chr4	SPARCL1	cg19466563	-149	-0.463	6.01e-24	0.174291	TRUE
BLCA	chr4	SYNPO2	cg13042918	176700	-0.592	1.87e-41	0.311271	FALSE
BLCA	chr4	PRDM5	cg13155001	-236	-0.626	1.36e-47	0.359399	TRUE
BLCA	chr4	PRDM5	cg22135105	171	-0.625	2.13e-47	0.357886	TRUE
BLCA	chr4	SFRP2	cg01298731	1229	-0.474	4.13e-25	0.183366	TRUE
BLCA	chr5	PDCD6	cg16665335	-65960	-0.512	1.05e-29	0.219287	FALSE
BLCA	chr5	PDCD6	cg25580634	-65788	-0.441	1.26e-21	0.156178	FALSE
BLCA	chr5	PDCD6	cg01856650	-166	-0.388	1.19e-16	0.117435	TRUE
BLCA	chr5	PDCD6	cg06605558	36164	-0.418	2.27e-19	0.138604	FALSE
BLCA	chr5	PDCD6	cg02527419	42823	-0.409	1.61e-18	0.131969	FALSE
BLCA	chr5	PDCD6	cg08236499	190636	-0.491	4.12e-27	0.199004	FALSE
BLCA	chr5	PDCD6	cg10430011	217231	-0.403	5.43e-18	0.127871	FALSE
BLCA	chr5	PDCD6	cg14533753	225837	-0.389	8.37e-17	0.118631	FALSE
BLCA	chr5	PDCD6	cg04764584	234250	-0.422	1.04e-19	0.141225	FALSE
BLCA	chr5	PIK3R1	cg01251150	23970	-0.377	8.55e-16	0.11079	FALSE
BLCA	chr5	PIK3R1	cg22592475	35751	-0.361	1.69e-14	0.100736	FALSE
BLCA	chr5	PIK3R1	cg16664523	74587	-0.439	2e-21	0.154615	FALSE
BLCA	chr5	PIK3R1	cg25008444	74675	-0.427	3e-20	0.145447	FALSE
BLCA	chr5	FAM172A	cg19023046	-450	-0.376	1.19e-15	0.109678	TRUE
BLCA	chr5	MCC	cg07249274	-194962	-0.421	1.18e-19	0.140807	FALSE
BLCA	chr5	MCC	cg11606461	-194923	-0.41	1.19e-18	0.133011	FALSE
BLCA	chr5	MCC	cg08939847	-168968	-0.367	5.52e-15	0.104505	FALSE
BLCA	chr5	CDO1	cg07644368	380	-0.537	5.18e-33	0.245148	TRUE
BLCA	chr5	PDLIM4	cg09830083	-32292	-0.405	3.57e-18	0.129286	TRUE
BLCA	chr5	PDLIM4	cg27615366	-376	-0.619	3.75e-46	0.348112	TRUE
BLCA	chr5	PDLIM4	cg01305625	462	-0.632	1.06e-48	0.3681	TRUE
BLCA	chr5	PDLIM4	cg06947286	3252	-0.539	2.41e-33	0.247745	FALSE
BLCA	chr5	PDLIM4	cg03653573	168976	-0.411	1.09e-18	0.133285	FALSE
BLCA	chr5	PDLIM4	cg06032302	169296	-0.402	6.33e-18	0.127349	FALSE
BLCA	chr5	PDLIM4	cg04706201	180420	-0.371	2.59e-15	0.107062	FALSE
BLCA	chr5	DND1	cg00500100	45079	-0.384	2.21e-16	0.115348	TRUE
BLCA	chr5	PDGFRB	cg04173992	-14771	-0.387	1.36e-16	0.116997	FALSE
BLCA	chr5	PDGFRB	cg24032269	221544	-0.443	8.09e-22	0.157676	FALSE
BLCA	chr5	GPX3	cg13081720	-108	-0.44	1.54e-21	0.155488	TRUE
BLCA	chr5	GPX3	cg21516478	330	-0.39	7.52e-17	0.118991	TRUE
BLCA	chr5	GPX3	cg17820459	533	-0.387	1.35e-16	0.117018	TRUE
BLCA	chr5	GPX3	cg23321140	10009	-0.494	1.72e-27	0.201966	FALSE
BLCA	chr5	ITK	cg25116200	90948	-0.62	1.9e-46	0.350427	FALSE
BLCA	chr5	DUSP1	cg06933824	-87624	-0.437	3.04e-21	0.153198	FALSE
BLCA	chr5	DUSP1	cg25386676	-22482	-0.408	2.02e-18	0.131216	FALSE
BLCA	chr5	DUSP1	cg23234674	249619	-0.367	5.82e-15	0.104329	TRUE
BLCA	chr5	DUSP1	cg04685228	264423	-0.375	1.42e-15	0.109088	FALSE
BLCA	chr6	IRF4	cg13719228	-50423	-0.406	3.17e-18	0.129691	FALSE
BLCA	chr6	IRF4	cg12117227	94233	-0.385	1.94e-16	0.115802	FALSE
BLCA	chr6	DSP	cg24148304	2508	-0.544	5.02e-34	0.253082	TRUE
BLCA	chr6	DSP	cg19402039	4342	-0.435	5.02e-21	0.1515	FALSE
BLCA	chr6	TFAP2A	cg04066190	-12327	-0.476	2.15e-25	0.185578	FALSE
BLCA	chr6	TFAP2A	cg25140607	-9253	-0.505	8.88e-29	0.212026	TRUE
BLCA	chr6	TFAP2A	cg12659952	-8881	-0.595	5.24e-42	0.315605	TRUE
BLCA	chr6	TFAP2A	cg27152208	-781	-0.422	9.92e-20	0.141398	TRUE
BLCA	chr6	ID4	cg17252960	-250	-0.389	9.18e-17	0.118321	TRUE
BLCA	chr6	E2F3	cg15585670	-991	-0.497	8.86e-28	0.204215	TRUE
BLCA	chr6	E2F3	cg05450477	24709	-0.404	4.42e-18	0.128563	FALSE
BLCA	chr6	E2F3	cg03390300	227832	-0.742	2.07e-75	0.577809	FALSE
BLCA	chr6	HIST1H2BG	cg27133864	-331	-0.504	1.14e-28	0.211176	TRUE
BLCA	chr6	HIST1H2BG	cg13320114	34	-0.511	1.61e-29	0.217822	TRUE
BLCA	chr6	HMGA1	cg02654940	1824	-0.54	2.07e-33	0.248267	TRUE
BLCA	chr6	HMGA1	cg25207224	6613	-0.534	1.32e-32	0.24196	TRUE
BLCA	chr6	HMGA1	cg21861192	10336	-0.396	2.36e-17	0.122906	TRUE
BLCA	chr6	FANCE	cg18744234	2389	-0.438	2.93e-21	0.153315	TRUE
BLCA	chr6	PIM1	cg25325512	4299	-0.419	2.03e-19	0.138982	FALSE
BLCA	chr6	TFEB	cg10571987	-175602	-0.371	2.64e-15	0.106997	FALSE
BLCA	chr6	TFEB	cg20046343	-175212	-0.38	4.75e-16	0.112773	FALSE
BLCA	chr6	TBX18	cg06733419	-610	-0.577	4.81e-39	0.292389	TRUE
BLCA	chr6	TBX18	cg07028914	136	-0.571	5.29e-38	0.284232	TRUE
BLCA	chr6	TBX18	cg09259037	470	-0.588	7.38e-41	0.306604	TRUE
BLCA	chr6	TBX18	cg01114937	631	-0.559	3.62e-36	0.269857	TRUE
BLCA	chr6	EPHA7	cg08263071	-2657	-0.364	1.05e-14	0.102325	TRUE
BLCA	chr6	PRDM1	cg02108623	1231	-0.464	4.77e-24	0.175071	TRUE
BLCA	chr6	PRDM1	cg17666418	77808	-0.451	1.28e-22	0.163918	FALSE
BLCA	chr6	PRDM1	cg04389950	186284	-0.419	2e-19	0.139033	FALSE
BLCA	chr6	LAMA4	cg25567805	-3151	-0.412	8.37e-19	0.13419	FALSE
BLCA	chr6	GJA1	cg23699648	-162	-0.489	7.07e-27	0.197166	TRUE
BLCA	chr6	EYA4	cg02446647	-393	-0.466	2.98e-24	0.176668	TRUE
BLCA	chr6	SGK1	cg18566177	-147713	-0.48	7.69e-26	0.18907	FALSE
BLCA	chr6	SGK1	cg21676440	-145872	-0.475	2.99e-25	0.184466	FALSE
BLCA	chr6	SGK1	cg08640361	-144576	-0.434	6.41e-21	0.150668	FALSE
BLCA	chr6	TNFAIP3	cg22014112	4334	-0.407	2.3e-18	0.130779	FALSE
BLCA	chr6	PLAGL1	cg11532302	-55947	-0.599	1.06e-42	0.321064	TRUE
BLCA	chr6	SASH1	cg00523379	62490	-0.372	2.13e-15	0.107717	FALSE
BLCA	chr6	SASH1	cg00071210	73214	-0.363	1.15e-14	0.102047	FALSE
BLCA	chr6	SOD2	cg23746600	288828	-0.385	1.85e-16	0.11595	FALSE
BLCA	chr6	PACRG	cg25726357	-430	-0.539	2.18e-33	0.248097	TRUE
BLCA	chr6	PACRG	cg15976636	-426	-0.611	1.15e-44	0.336448	TRUE
BLCA	chr7	NFE2L3	cg13118545	-247	-0.418	2.41e-19	0.138401	TRUE
BLCA	chr7	NFE2L3	cg07986525	353	-0.379	6.03e-16	0.111969	TRUE
BLCA	chr7	NFE2L3	cg21699330	1186	-0.493	2.18e-27	0.201159	TRUE
BLCA	chr7	NFE2L3	cg07945582	14733	-0.394	3.29e-17	0.121787	FALSE
BLCA	chr7	HOXA13	cg15864691	-22119	-0.48	8.38e-26	0.188777	TRUE
BLCA	chr7	HOXA13	cg20672981	2436	-0.431	1.19e-20	0.148579	TRUE
BLCA	chr7	ELMO1	cg04136149	7	-0.365	9.05e-15	0.102839	TRUE
BLCA	chr7	CD36	cg10207609	36116	-0.546	2.83e-34	0.255027	FALSE
BLCA	chr7	LRRN3	cg19798735	-256	-0.458	2.07e-23	0.170091	TRUE
BLCA	chr7	LRRC4	cg00353923	42	-0.489	7.87e-27	0.196804	TRUE
BLCA	chr7	LRRC4	cg06783429	2036	-0.393	4.43e-17	0.120776	TRUE
BLCA	chr7	IRF5	cg04864179	1974	-0.447	3.46e-22	0.16055	TRUE
BLCA	chr7	AKR1B10	cg12001930	-4	-0.529	6.56e-32	0.23652	TRUE
BLCA	chr7	AKR1B10	cg15224955	37897	-0.438	2.93e-21	0.153315	FALSE
BLCA	chr7	CASP2	cg25449283	-148607	-0.489	8e-27	0.196749	FALSE
BLCA	chr7	CASP2	cg26847503	71034	-0.422	9.73e-20	0.141467	FALSE
BLCA	chr7	ZYX	cg03489712	-1478	-0.445	4.75e-22	0.159481	TRUE
BLCA	chr7	ZYX	cg20332503	2928	-0.483	3.31e-26	0.19193	TRUE
BLCA	chr7	EPHA1	cg25449283	-269285	-0.374	1.59e-15	0.108705	FALSE
BLCA	chr7	EPHA1	cg05385805	592	-0.415	4.88e-19	0.136015	TRUE
BLCA	chr8	KBTBD11	cg04785900	28077	-0.408	2.06e-18	0.131143	FALSE
BLCA	chr8	SOX7	cg09709472	-1125	-0.677	3.67e-58	0.442341	TRUE
BLCA	chr8	SOX7	cg07660671	-1117	-0.679	1.17e-58	0.446229	TRUE
BLCA	chr8	SOX7	cg19403029	-1029	-0.677	4.77e-58	0.441446	TRUE
BLCA	chr8	SOX7	cg25083091	58606	-0.406	3.23e-18	0.129628	FALSE
BLCA	chr8	ZDHHC2	cg09938978	954	-0.45	1.48e-22	0.163435	TRUE
BLCA	chr8	MTUS1	cg18214661	-186429	-0.431	1.32e-20	0.148228	FALSE
BLCA	chr8	MTUS1	cg04898035	-17802	-0.428	2.47e-20	0.146098	FALSE
BLCA	chr8	MTUS1	cg04846347	-484	-0.363	1.27e-14	0.101691	TRUE
BLCA	chr8	PPP2CB	cg09052458	-155318	-0.37	3.65e-15	0.105903	TRUE
BLCA	chr8	PPP2CB	cg15944457	220989	-0.485	2.42e-26	0.192998	TRUE
BLCA	chr8	PPP2CB	cg00697858	221326	-0.449	1.79e-22	0.162794	TRUE
BLCA	chr8	FGFR1	cg10823844	350	-0.382	3.59e-16	0.113715	TRUE
BLCA	chr8	HOOK3	cg08507009	281	-0.392	5.37e-17	0.120131	TRUE
BLCA	chr8	CHD7	cg21205855	-27457	-0.387	1.24e-16	0.117304	FALSE
BLCA	chr8	CHD7	cg05575639	2373	-0.507	4.46e-29	0.214363	TRUE
BLCA	chr8	ZFHX4	cg14595683	-568	-0.393	4.01e-17	0.121114	TRUE
BLCA	chr8	ZFHX4	cg23134869	-281	-0.501	2.23e-28	0.208895	TRUE
BLCA	chr8	ZFHX4	cg10074775	1513	-0.43	1.54e-20	0.147696	TRUE
BLCA	chr8	ZFHX4	cg25662926	1845	-0.448	2.53e-22	0.161614	TRUE
BLCA	chr8	ESRP1	cg22327427	-76	-0.485	2.14e-26	0.193411	TRUE
BLCA	chr8	ESRP1	cg18565355	511	-0.502	1.9e-28	0.209436	TRUE
BLCA	chr8	RSPO2	cg22600043	78	-0.417	2.77e-19	0.13793	TRUE
BLCA	chr8	TRPS1	cg06368590	-1492	-0.746	1.55e-76	0.586658	TRUE
BLCA	chr8	TRPS1	cg16821992	-1320	-0.731	4.32e-72	0.551725	TRUE
BLCA	chr8	FBXO32	cg03023681	-1992	-0.439	1.96e-21	0.154684	TRUE
BLCA	chr8	FBXO32	cg23287229	-1291	-0.361	1.64e-14	0.100835	TRUE
BLCA	chr8	MYC	cg17588094	6956	-0.385	1.96e-16	0.11576	FALSE
BLCA	chr8	MYC	cg02100150	172171	-0.415	4.9e-19	0.136	FALSE
BLCA	chr8	SCRIB	cg26536354	-242595	-0.37	3.35e-15	0.106185	TRUE
BLCA	chr8	SCRIB	cg00311768	-198692	-0.362	1.52e-14	0.101104	TRUE
BLCA	chr8	SCRIB	cg24216294	-165048	-0.433	8.56e-21	0.149689	FALSE
BLCA	chr8	SCRIB	cg19988558	-102633	-0.373	1.76e-15	0.10836	FALSE
BLCA	chr8	SCRIB	cg05913474	-82345	-0.516	3.01e-30	0.223516	TRUE
BLCA	chr8	SCRIB	cg26881677	-75908	-0.517	2.48e-30	0.224185	FALSE
BLCA	chr8	SCRIB	cg15650298	-855	-0.368	4.65e-15	0.105085	TRUE
BLCA	chr8	SCRIB	cg03014589	68287	-0.364	9.24e-15	0.102768	FALSE
BLCA	chr8	SCRIB	cg06447799	68366	-0.448	2.44e-22	0.161736	FALSE
BLCA	chr8	SCRIB	cg26120132	99953	-0.394	3.1e-17	0.121985	FALSE
BLCA	chr8	SCRIB	cg25644649	200090	-0.431	1.38e-20	0.148064	FALSE
BLCA	chr8	SCRIB	cg03918288	203775	-0.443	8.55e-22	0.157488	FALSE
BLCA	chr8	SCRIB	cg11202914	274672	-0.375	1.36e-15	0.109231	FALSE
BLCA	chr8	SLC39A4	cg04790755	47161	-0.376	1.13e-15	0.109851	TRUE
BLCA	chr8	SLC39A4	cg02340818	166157	-0.375	1.38e-15	0.109175	FALSE
BLCA	chr8	RECQL4	cg12050750	194916	-0.388	1.04e-16	0.117884	FALSE
BLCA	chr9	NFIB	cg02976355	-86547	-0.419	1.79e-19	0.139395	FALSE
BLCA	chr9	NFIB	cg01924448	-85939	-0.415	4.61e-19	0.136205	FALSE
BLCA	chr9	NFIB	cg14577406	-81828	-0.425	5.08e-20	0.143661	FALSE
BLCA	chr9	FANCG	cg26315493	-8289	-0.411	1.09e-18	0.133286	TRUE
BLCA	chr9	FANCG	cg05576539	199	-0.405	3.41e-18	0.129438	TRUE
BLCA	chr9	RECK	cg13391381	-127914	-0.523	3.84e-31	0.230513	TRUE
BLCA	chr9	GLIPR2	cg13391381	-227537	-0.446	4.3e-22	0.159818	TRUE
BLCA	chr9	TLE4	cg17349081	1872	-0.368	4.59e-15	0.105128	TRUE
BLCA	chr9	KLF4	cg03066050	-2252	-0.378	7.8e-16	0.111099	TRUE
BLCA	chr9	KLF4	cg06545019	-1389	-0.385	2.07e-16	0.115568	TRUE
BLCA	chr9	TNFSF8	cg27631256	-130	-0.419	1.91e-19	0.139179	TRUE
BLCA	chr9	GSN	cg14186336	14760	-0.524	3.3e-31	0.231033	TRUE
BLCA	chr9	GSN	cg14399183	17929	-0.567	1.89e-37	0.279898	TRUE
BLCA	chr9	FNBP1	cg13777700	-162263	-0.416	3.46e-19	0.137175	FALSE
BLCA	chr9	FNBP1	cg06901890	-1965	-0.568	1.61e-37	0.280438	TRUE
BLCA	chr9	FNBP1	cg13426351	150806	-0.499	4.86e-28	0.206255	FALSE
BLCA	chr9	FNBP1	cg13390441	157484	-0.484	3e-26	0.192266	FALSE
BLCA	chr9	ABL1	cg08951958	148888	-0.612	6.75e-45	0.338263	FALSE
BRCA	chr1	ISG15	cg20062691	546	-0.456	8.85e-46	0.168111	TRUE
BRCA	chr1	ISG15	cg11211792	788	-0.446	1.29e-43	0.159853	TRUE
BRCA	chr1	ISG15	cg16526047	1047	-0.456	7.51e-46	0.168384	TRUE
BRCA	chr1	TNFRSF4	cg14531564	5305	-0.493	2.04e-54	0.20111	FALSE
BRCA	chr1	TNFRSF4	cg05387269	157398	-0.408	3.64e-36	0.131412	FALSE
BRCA	chr1	ATAD3B	cg10378904	-229118	-0.378	6.5e-31	0.111394	FALSE
BRCA	chr1	GABRD	cg11519710	288879	-0.389	9.25e-33	0.118431	FALSE
BRCA	chr1	GABRD	cg26687579	292344	-0.436	1.21e-41	0.152316	FALSE
BRCA	chr1	PRKCZ	cg02297801	-271245	-0.403	2.91e-35	0.127969	TRUE
BRCA	chr1	PRKCZ	cg11503104	143214	-0.389	8.09e-33	0.118652	FALSE
BRCA	chr1	PRKCZ	cg24377150	198025	-0.361	4.07e-28	0.100741	FALSE
BRCA	chr1	PRKCZ	cg02360367	198119	-0.363	1.97e-28	0.101943	FALSE
BRCA	chr1	SKI	cg04871460	-168612	-0.419	3.28e-38	0.139216	FALSE
BRCA	chr1	SKI	cg14171824	-153477	-0.363	1.95e-28	0.101962	FALSE
BRCA	chr1	SKI	cg06176608	-140607	-0.418	4.54e-38	0.138679	FALSE
BRCA	chr1	SKI	cg24557048	-96334	-0.404	2.38e-35	0.128307	FALSE
BRCA	chr1	SKI	cg06157219	-96258	-0.382	1.78e-31	0.113539	FALSE
BRCA	chr1	SKI	cg16048006	-94870	-0.394	1.18e-33	0.121837	FALSE
BRCA	chr1	SKI	cg06888836	-85865	-0.399	1.83e-34	0.124927	FALSE
BRCA	chr1	SKI	cg15451548	-15260	-0.423	6.28e-39	0.141956	FALSE
BRCA	chr1	SKI	cg26553501	-14857	-0.408	3.76e-36	0.13136	FALSE
BRCA	chr1	SKI	cg24518098	-13845	-0.47	6.92e-49	0.17998	FALSE
BRCA	chr1	SKI	cg19404444	4469	-0.439	2.67e-42	0.154823	FALSE
BRCA	chr1	SKI	cg25139649	5446	-0.393	1.65e-33	0.121281	FALSE
BRCA	chr1	SKI	cg05156582	11120	-0.36	5.65e-28	0.100199	FALSE
BRCA	chr1	SKI	cg02050917	13438	-0.468	2.21e-48	0.178056	FALSE
BRCA	chr1	SKI	cg23645210	28634	-0.424	2.86e-39	0.143259	FALSE
BRCA	chr1	SKI	cg08730743	28894	-0.414	2.37e-37	0.135943	FALSE
BRCA	chr1	SKI	cg15007228	50202	-0.407	5.01e-36	0.130884	FALSE
BRCA	chr1	SKI	cg09888283	51391	-0.361	3.88e-28	0.100821	FALSE
BRCA	chr1	SKI	cg13488570	62120	-0.451	8.84e-45	0.164295	FALSE
BRCA	chr1	SKI	cg01628067	62286	-0.456	7.78e-46	0.168326	FALSE
BRCA	chr1	SKI	cg26332488	70507	-0.38	3.16e-31	0.112586	FALSE
BRCA	chr1	SKI	cg20168901	76310	-0.392	3.22e-33	0.120177	FALSE
BRCA	chr1	SKI	cg22349332	92661	-0.384	7.14e-32	0.115047	FALSE
BRCA	chr1	SKI	cg27054514	92862	-0.421	1.16e-38	0.140941	FALSE
BRCA	chr1	SKI	cg14098223	102200	-0.397	3.51e-34	0.12385	FALSE
BRCA	chr1	PLCH2	cg21405929	-164146	-0.408	3.65e-36	0.131409	FALSE
BRCA	chr1	MMEL1	cg01065210	-228447	-0.395	8.53e-34	0.122377	FALSE
BRCA	chr1	MMEL1	cg20066001	-157748	-0.389	1.15e-32	0.118078	FALSE
BRCA	chr1	ARHGEF16	cg11143876	5669	-0.401	6.69e-35	0.126592	FALSE
BRCA	chr1	ARHGEF16	cg22007638	27740	-0.456	8.32e-46	0.168213	FALSE
BRCA	chr1	ARHGEF16	cg22048228	214079	-0.45	2.04e-44	0.162905	FALSE
BRCA	chr1	ACOT7	cg05786314	-1730	-0.366	7.65e-29	0.103507	TRUE
BRCA	chr1	ESPN	cg13066963	470	-0.464	1.66e-47	0.174711	TRUE
BRCA	chr1	ESPN	cg03255783	2693	-0.374	2.88e-30	0.108928	TRUE
BRCA	chr1	KLHL21	cg07104732	-184343	-0.376	1.56e-30	0.10995	TRUE
BRCA	chr1	KLHL21	cg19809453	-154930	-0.375	2.32e-30	0.109285	FALSE
BRCA	chr1	KLHL21	cg06189708	-154923	-0.383	1.01e-31	0.114483	FALSE
BRCA	chr1	KLHL21	cg00547365	-57538	-0.386	2.93e-32	0.116524	FALSE
BRCA	chr1	KLHL21	cg18263572	-13621	-0.448	4.61e-44	0.161555	FALSE
BRCA	chr1	KLHL21	cg18116088	-5899	-0.416	1.31e-37	0.136917	FALSE
BRCA	chr1	KLHL21	cg09265619	-3753	-0.593	1.39e-83	0.312688	FALSE
BRCA	chr1	KLHL21	cg00103568	-3692	-0.593	1.19e-83	0.312946	FALSE
BRCA	chr1	KLHL21	cg19884658	1310	-0.589	2.49e-82	0.307893	TRUE
BRCA	chr1	PER3	cg14204433	287	-0.441	1.43e-42	0.155861	TRUE
BRCA	chr1	TNFRSF9	cg03263730	-161503	-0.618	1.32e-92	0.347228	TRUE
BRCA	chr1	ERRFI1	cg22678073	1028	-0.38	3.11e-31	0.112614	TRUE
BRCA	chr1	ERRFI1	cg13808198	1125	-0.4	1.24e-34	0.125566	TRUE
BRCA	chr1	CA6	cg00594907	-173	-0.653	1.61e-106	0.400518	TRUE
BRCA	chr1	CA6	cg14565651	139142	-0.376	1.4e-30	0.110122	FALSE
BRCA	chr1	CA6	cg04093381	286202	-0.509	2.11e-58	0.216346	TRUE
BRCA	chr1	CA6	cg14418802	294087	-0.453	4.24e-45	0.165514	FALSE
BRCA	chr1	H6PD	cg00909706	-83026	-0.503	5.83e-57	0.210839	TRUE
BRCA	chr1	H6PD	cg14418802	5117	-0.361	4.15e-28	0.100711	FALSE
BRCA	chr1	APITD1	cg01063935	125927	-0.43	2.63e-40	0.147217	FALSE
BRCA	chr1	APITD1	cg20288000	245011	-0.475	3.77e-50	0.18481	FALSE
BRCA	chr1	APITD1	cg09017718	268837	-0.515	7.36e-60	0.221922	FALSE
BRCA	chr1	APITD1	cg04149978	274738	-0.411	1.13e-36	0.133355	FALSE
BRCA	chr1	CASZ1	cg18147280	-282374	-0.494	1.11e-54	0.202121	FALSE
BRCA	chr1	CASZ1	cg25310676	-280780	-0.52	3.08e-61	0.227192	FALSE
BRCA	chr1	CASZ1	cg10801633	-277543	-0.448	3.9e-44	0.161831	FALSE
BRCA	chr1	CASZ1	cg06542282	-256511	-0.386	2.93e-32	0.116523	FALSE
BRCA	chr1	CASZ1	cg01063935	-240648	-0.527	2.74e-63	0.235034	FALSE
BRCA	chr1	CASZ1	cg01834541	-204932	-0.412	7.73e-37	0.13398	FALSE
BRCA	chr1	CASZ1	cg14170597	-169115	-0.372	7.04e-30	0.107452	FALSE
BRCA	chr1	CASZ1	cg20329303	-160715	-0.523	5.09e-62	0.230183	FALSE
BRCA	chr1	CASZ1	cg00145904	-159030	-0.448	4.23e-44	0.161697	FALSE
BRCA	chr1	CASZ1	cg22728186	-143766	-0.498	1.22e-55	0.20579	FALSE
BRCA	chr1	CASZ1	cg26427827	-142789	-0.45	1.34e-44	0.163599	FALSE
BRCA	chr1	CASZ1	cg14206273	-122040	-0.459	2.28e-46	0.170358	FALSE
BRCA	chr1	CASZ1	cg20288000	-121564	-0.544	4.69e-68	0.25327	FALSE
BRCA	chr1	CASZ1	cg09579869	-117964	-0.481	1.86e-51	0.1898	FALSE
BRCA	chr1	CASZ1	cg04899446	-116753	-0.569	1.71e-75	0.28173	FALSE
BRCA	chr1	CASZ1	cg13428086	-113517	-0.605	6.34e-88	0.329309	FALSE
BRCA	chr1	CASZ1	cg08885197	-109626	-0.539	1.27e-66	0.247791	FALSE
BRCA	chr1	CASZ1	cg09017718	-97738	-0.52	2.1e-61	0.227827	FALSE
BRCA	chr1	CASZ1	cg04149978	-91837	-0.418	5.67e-38	0.13831	FALSE
BRCA	chr1	CASZ1	cg11073602	-87995	-0.439	3.42e-42	0.154412	FALSE
BRCA	chr1	CASZ1	cg18760055	-68514	-0.438	4.5e-42	0.153958	FALSE
BRCA	chr1	CASZ1	cg23690808	-56995	-0.408	4.29e-36	0.131141	FALSE
BRCA	chr1	CASZ1	cg24073777	-24035	-0.497	1.96e-55	0.205	FALSE
BRCA	chr1	CASZ1	cg26689934	-17231	-0.526	4.83e-63	0.234094	FALSE
BRCA	chr1	CASZ1	cg04622001	-9139	-0.371	9.27e-30	0.106997	FALSE
BRCA	chr1	FBXO6	cg10667970	-92	-0.468	2.18e-48	0.178073	TRUE
BRCA	chr1	TNFRSF8	cg11726288	-221150	-0.452	7.05e-45	0.16467	TRUE
BRCA	chr1	TNFRSF8	cg05396397	-215269	-0.363	1.73e-28	0.102152	TRUE
BRCA	chr1	TNFRSF8	cg22877366	-15765	-0.474	7.22e-50	0.18373	FALSE
BRCA	chr1	TNFRSF8	cg07155422	-9031	-0.466	4.54e-48	0.17686	FALSE
BRCA	chr1	TNFRSF8	cg24427243	4667	-0.471	4.02e-49	0.18088	FALSE
BRCA	chr1	TNFRSF8	cg13239848	90081	-0.451	9.3e-45	0.16421	FALSE
BRCA	chr1	TNFRSF8	cg26189983	104267	-0.517	2.05e-60	0.224042	TRUE
BRCA	chr1	TNFRSF8	cg00155063	104392	-0.506	1.26e-57	0.213379	TRUE
BRCA	chr1	TNFRSF8	cg09557991	104494	-0.519	3.77e-61	0.226857	TRUE
BRCA	chr1	TNFRSF8	cg16513984	138451	-0.583	3.63e-80	0.299611	FALSE
BRCA	chr1	TNFRSF8	cg06620723	281512	-0.702	6.38e-130	0.490162	FALSE
BRCA	chr1	TNFRSF1B	cg22877366	-119391	-0.445	1.75e-43	0.159342	FALSE
BRCA	chr1	TNFRSF1B	cg07155422	-112657	-0.494	1.47e-54	0.201661	FALSE
BRCA	chr1	TNFRSF1B	cg24427243	-98959	-0.476	3.46e-50	0.184952	FALSE
BRCA	chr1	TNFRSF1B	cg25382900	-78733	-0.54	5.32e-67	0.249232	FALSE
BRCA	chr1	TNFRSF1B	cg11732301	-16264	-0.533	6.41e-65	0.241274	FALSE
BRCA	chr1	TNFRSF1B	cg13239848	-13545	-0.469	8.67e-49	0.179605	FALSE
BRCA	chr1	TNFRSF1B	cg00155063	766	-0.494	1.54e-54	0.201581	TRUE
BRCA	chr1	TNFRSF1B	cg09557991	868	-0.517	2.03e-60	0.22406	TRUE
BRCA	chr1	TNFRSF1B	cg20136855	6793	-0.375	1.95e-30	0.109573	FALSE
BRCA	chr1	TNFRSF1B	cg16513984	34825	-0.627	7.45e-96	0.35967	FALSE
BRCA	chr1	TNFRSF1B	cg06620723	177886	-0.706	6.82e-132	0.497714	FALSE
BRCA	chr1	DHRS3	cg16432031	-2823	-0.465	7.61e-48	0.176001	TRUE
BRCA	chr1	DHRS3	cg23603036	-1960	-0.409	2.12e-36	0.132313	TRUE
BRCA	chr1	PDPN	cg27544405	198724	-0.394	1.15e-33	0.121887	FALSE
BRCA	chr1	EFHD2	cg14036402	7281	-0.5	3.44e-56	0.207892	FALSE
BRCA	chr1	HSPB7	cg07107113	-257533	-0.465	9.7e-48	0.175598	TRUE
BRCA	chr1	HSPB7	cg18973939	-181163	-0.423	4.52e-39	0.142503	FALSE
BRCA	chr1	HSPB7	cg21214613	-749	-0.444	3.44e-43	0.15822	TRUE
BRCA	chr1	HSPB7	cg26371327	127858	-0.391	4.68e-33	0.119558	FALSE
BRCA	chr1	HSPB7	cg21647035	128194	-0.395	9.67e-34	0.122169	FALSE
BRCA	chr1	HSPB7	cg14429204	208042	-0.383	1.19e-31	0.1142	FALSE
BRCA	chr1	HSPB7	cg02987928	208171	-0.433	5.97e-41	0.149673	FALSE
BRCA	chr1	HSPB7	cg20611680	208886	-0.45	1.8e-44	0.163112	FALSE
BRCA	chr1	HSPB7	cg17463745	209117	-0.482	1.1e-51	0.190673	FALSE
BRCA	chr1	EPHA2	cg26334507	-207043	-0.499	6.39e-56	0.206864	FALSE
BRCA	chr1	EPHA2	cg18147543	-206288	-0.395	8.07e-34	0.122469	FALSE
BRCA	chr1	EPHA2	cg21214613	-138046	-0.389	9.8e-33	0.118336	TRUE
BRCA	chr1	EPHA2	cg27525524	-14269	-0.436	1.21e-41	0.152325	FALSE
BRCA	chr1	EPHA2	cg26371327	-9439	-0.596	1.65e-84	0.316234	FALSE
BRCA	chr1	EPHA2	cg21647035	-9103	-0.627	7.19e-96	0.359728	FALSE
BRCA	chr1	ARHGEF19	cg05764238	-2114	-0.408	3.4e-36	0.131528	TRUE
BRCA	chr1	MFAP2	cg04236263	-2283	-0.371	1.1e-29	0.106718	TRUE
BRCA	chr1	PADI2	cg06911110	-151977	-0.4	1.06e-34	0.125833	FALSE
BRCA	chr1	PADI2	cg21304454	-143089	-0.364	1.44e-28	0.102464	FALSE
BRCA	chr1	PADI2	cg04875062	-140386	-0.561	3.41e-73	0.272929	TRUE
BRCA	chr1	PADI2	cg04236263	-140150	-0.369	2.57e-29	0.105307	TRUE
BRCA	chr1	RCC2	cg04794690	1809	-0.386	3.19e-32	0.11638	TRUE
BRCA	chr1	RCC2	cg00172227	240637	-0.367	5.22e-29	0.104139	FALSE
BRCA	chr1	KLHDC7A	cg20200200	-35	-0.454	2.47e-45	0.166406	TRUE
BRCA	chr1	KLHDC7A	cg13507429	127	-0.467	3.42e-48	0.177327	TRUE
BRCA	chr1	KLHDC7A	cg14356550	679	-0.478	8.34e-51	0.187311	TRUE
BRCA	chr1	KLHDC7A	cg24076588	1136	-0.508	3.27e-58	0.215621	TRUE
BRCA	chr1	KLHDC7A	cg06662140	1874	-0.449	3.25e-44	0.162137	TRUE
BRCA	chr1	KLHDC7A	cg23281527	2108	-0.448	5.33e-44	0.161314	TRUE
BRCA	chr1	IFFO2	cg10108612	-78827	-0.416	1.01e-37	0.137346	FALSE
BRCA	chr1	IFFO2	cg04088289	-76836	-0.432	7.9e-41	0.149209	FALSE
BRCA	chr1	IFFO2	cg25384423	-74129	-0.563	1.31e-73	0.274522	TRUE
BRCA	chr1	IFFO2	cg18177731	-33450	-0.421	1.39e-38	0.140645	FALSE
BRCA	chr1	IFFO2	cg11186344	-29132	-0.383	1.13e-31	0.114284	FALSE
BRCA	chr1	IFFO2	cg22867719	-6590	-0.529	1.15e-63	0.236482	FALSE
BRCA	chr1	IFFO2	cg26924440	-6473	-0.515	6.71e-60	0.222076	FALSE
BRCA	chr1	IFFO2	cg26550235	-5624	-0.492	4.41e-54	0.199836	FALSE
BRCA	chr1	IFFO2	cg10203842	-2280	-0.493	1.84e-54	0.201281	TRUE
BRCA	chr1	IFFO2	cg12206846	9667	-0.413	4.15e-37	0.135011	FALSE
BRCA	chr1	IFFO2	cg06720014	107902	-0.455	1.39e-45	0.167361	FALSE
BRCA	chr1	IFFO2	cg11397149	115137	-0.421	1.36e-38	0.140672	FALSE
BRCA	chr1	IFFO2	cg21417130	118096	-0.537	7.38e-66	0.244864	FALSE
BRCA	chr1	IFFO2	cg08937734	140078	-0.507	5.4e-58	0.214788	FALSE
BRCA	chr1	IFFO2	cg15964018	207354	-0.386	3.74e-32	0.116117	FALSE
BRCA	chr1	AKR7L	cg03985478	-4096	-0.534	2.91e-65	0.242584	FALSE
BRCA	chr1	AKR7L	cg07037032	13861	-0.749	5.9e-157	0.593754	TRUE
BRCA	chr1	AKR7L	cg00784105	35497	-0.375	2.29e-30	0.109312	TRUE
BRCA	chr1	AKR7L	cg12688942	79785	-0.528	1.65e-63	0.235874	FALSE
BRCA	chr1	AKR7L	cg15826519	208007	-0.369	1.86e-29	0.105848	FALSE
BRCA	chr1	AKR7A3	cg03985478	-18808	-0.554	4.75e-71	0.264724	FALSE
BRCA	chr1	AKR7A3	cg07037032	-851	-0.803	1.42e-196	0.745611	TRUE
BRCA	chr1	AKR7A3	cg00784105	20785	-0.387	2.04e-32	0.117123	TRUE
BRCA	chr1	AKR7A3	cg12688942	65073	-0.561	4.64e-73	0.272416	FALSE
BRCA	chr1	AKR7A3	cg13319175	131284	-0.372	7.24e-30	0.107406	FALSE
BRCA	chr1	AKR7A3	cg15826519	193295	-0.384	6.04e-32	0.115324	FALSE
BRCA	chr1	AKR7A3	cg19713429	195410	-0.372	7.94e-30	0.107253	TRUE
BRCA	chr1	RNF186	cg02959112	-162983	-0.498	1.26e-55	0.205737	FALSE
BRCA	chr1	RNF186	cg27549720	-149604	-0.393	2e-33	0.120969	TRUE
BRCA	chr1	PLA2G5	cg06222062	-10	-0.39	6.68e-33	0.118969	TRUE
BRCA	chr1	ALPL	cg16385763	-249026	-0.413	4.91e-37	0.134732	FALSE
BRCA	chr1	ALPL	cg25007705	-247058	-0.412	7.57e-37	0.134015	FALSE
BRCA	chr1	ALPL	cg09859596	32767	-0.433	5.34e-41	0.149856	FALSE
BRCA	chr1	ALPL	cg07142010	65309	-0.424	3.01e-39	0.143174	FALSE
BRCA	chr1	RAP1GAP	cg09118749	-43290	-0.419	3.59e-38	0.139067	FALSE
BRCA	chr1	LDLRAD2	cg03727673	-172337	-0.415	1.7e-37	0.136491	FALSE
BRCA	chr1	HSPG2	cg03727673	-297370	-0.501	2.99e-56	0.208122	FALSE
BRCA	chr1	HSPG2	cg00359395	-35637	-0.473	1.18e-49	0.182912	FALSE
BRCA	chr1	HSPG2	cg04297819	-3665	-0.386	2.81e-32	0.116591	FALSE
BRCA	chr1	HSPG2	cg01794853	1384	-0.366	6.28e-29	0.103834	TRUE
BRCA	chr1	HSPG2	cg08608952	119408	-0.367	4.6e-29	0.104346	FALSE
BRCA	chr1	LUZP1	cg26530485	953	-0.38	3.54e-31	0.112401	TRUE
BRCA	chr1	TCEA3	cg10347418	-57346	-0.465	7.37e-48	0.176055	TRUE
BRCA	chr1	TCEA3	cg00463859	-1171	-0.544	6.71e-68	0.252673	TRUE
BRCA	chr1	E2F2	cg11526198	-2865	-0.392	3.39e-33	0.120095	TRUE
BRCA	chr1	GALE	cg08733957	-1996	-0.417	7.06e-38	0.137946	TRUE
BRCA	chr1	GALE	cg00988350	-1246	-0.556	1.54e-71	0.266601	TRUE
BRCA	chr1	GALE	cg08896387	64446	-0.384	8.29e-32	0.114801	FALSE
BRCA	chr1	GRHL3	cg06376426	2392	-0.515	5.04e-60	0.222551	TRUE
BRCA	chr1	GRHL3	cg13987674	3683	-0.489	2e-53	0.197328	FALSE
BRCA	chr1	TMEM57	cg03650068	-160857	-0.436	1.23e-41	0.152289	TRUE
BRCA	chr1	TMEM57	cg06359931	136057	-0.437	9.71e-42	0.152685	FALSE
BRCA	chr1	TMEM57	cg21452808	142787	-0.363	2.07e-28	0.10186	FALSE
BRCA	chr1	TMEM57	cg07242931	276949	-0.386	3.49e-32	0.116231	FALSE
BRCA	chr1	CNKSR1	cg17493193	-63084	-0.368	3.03e-29	0.105039	FALSE
BRCA	chr1	CNKSR1	cg10096100	-118	-0.62	1.68e-93	0.350664	TRUE
BRCA	chr1	CNKSR1	cg26412358	-47	-0.641	1.95e-101	0.381043	TRUE
BRCA	chr1	DHDDS	cg10402321	-140992	-0.38	3.26e-31	0.112536	FALSE
BRCA	chr1	RPS6KA1	cg13092108	1036	-0.55	1.09e-69	0.259523	TRUE
BRCA	chr1	RPS6KA1	cg24585377	1526	-0.543	7.58e-68	0.25247	TRUE
BRCA	chr1	SFN	cg11348165	-362	-0.498	1.43e-55	0.205521	TRUE
BRCA	chr1	SFN	cg14333454	-334	-0.428	5.83e-40	0.145895	TRUE
BRCA	chr1	SFN	cg21950166	-283	-0.494	1.26e-54	0.201917	TRUE
BRCA	chr1	SFN	cg06720467	-192	-0.494	1.39e-54	0.201749	TRUE
BRCA	chr1	SFN	cg07786675	353	-0.563	8.64e-74	0.27521	TRUE
BRCA	chr1	SFN	cg13374701	456	-0.493	2.05e-54	0.201107	TRUE
BRCA	chr1	TRNP1	cg10208610	6228	-0.389	1.08e-32	0.118173	FALSE
BRCA	chr1	TRNP1	cg27552711	12088	-0.373	5.01e-30	0.108014	FALSE
BRCA	chr1	FAM46B	cg13199963	-213161	-0.393	2.18e-33	0.120824	FALSE
BRCA	chr1	FAM46B	cg10208610	-12911	-0.371	1.04e-29	0.106809	FALSE
BRCA	chr1	FAM46B	cg02769104	-6088	-0.427	8.19e-40	0.145332	FALSE
BRCA	chr1	FAM46B	cg14665203	-1410	-0.589	4.47e-82	0.306921	TRUE
BRCA	chr1	FAM46B	cg20486246	-546	-0.544	3.92e-68	0.253565	TRUE
BRCA	chr1	FAM46B	cg16352283	-355	-0.571	2.63e-76	0.284836	TRUE
BRCA	chr1	FAM46B	cg06606318	-19	-0.423	6.32e-39	0.141946	TRUE
BRCA	chr1	FAM46B	cg10504885	19030	-0.404	1.72e-35	0.128841	FALSE
BRCA	chr1	SYTL1	cg06745704	-157	-0.488	4.18e-53	0.196101	TRUE
BRCA	chr1	SYTL1	cg04608356	-49	-0.45	1.44e-44	0.163484	TRUE
BRCA	chr1	SYTL1	cg04886221	1247	-0.471	3.69e-49	0.181022	TRUE
BRCA	chr1	CD164L2	cg24932660	-248	-0.551	3.28e-70	0.261516	TRUE
BRCA	chr1	CD164L2	cg10785977	-189	-0.508	3.52e-58	0.215499	TRUE
BRCA	chr1	CD164L2	cg19719807	-139	-0.532	1.86e-64	0.239501	TRUE
BRCA	chr1	CD164L2	cg11955474	-32	-0.456	1.05e-45	0.167826	TRUE
BRCA	chr1	CD164L2	cg15166089	207	-0.516	2.78e-60	0.223538	TRUE
BRCA	chr1	CD164L2	cg17110920	184102	-0.387	2.43e-32	0.11683	FALSE
BRCA	chr1	WASF2	cg04212092	72563	-0.367	4.43e-29	0.10441	FALSE
BRCA	chr1	WASF2	cg17110920	77227	-0.368	3.62e-29	0.104745	FALSE
BRCA	chr1	WASF2	cg26028440	166018	-0.391	4.28e-33	0.119707	FALSE
BRCA	chr1	ATPIF1	cg11844530	13951	-0.362	3.04e-28	0.101224	FALSE
BRCA	chr1	RCC1	cg25596287	11282	-0.439	2.98e-42	0.154641	FALSE
BRCA	chr1	RCC1	cg16691863	15719	-0.461	7.9e-47	0.17212	FALSE
BRCA	chr1	RCC1	cg02931410	21243	-0.437	8.65e-42	0.152875	FALSE
BRCA	chr1	RCC1	cg07033395	74084	-0.424	2.83e-39	0.143274	TRUE
BRCA	chr1	SNHG3	cg07807470	4896	-0.362	2.66e-28	0.101446	TRUE
BRCA	chr1	SNHG3	cg15601452	73928	-0.4	1.17e-34	0.12567	TRUE
BRCA	chr1	SNHG3	cg07033395	74084	-0.418	5.61e-38	0.138329	TRUE
BRCA	chr1	TMEM200B	cg21291672	1292	-0.372	7.76e-30	0.107291	TRUE
BRCA	chr1	LAPTM5	cg15459165	-6833	-0.658	9.4e-109	0.409069	FALSE
BRCA	chr1	LAPTM5	cg24459792	163	-0.642	3.57e-102	0.383872	TRUE
BRCA	chr1	LAPTM5	cg09874992	83925	-0.446	1.19e-43	0.15998	FALSE
BRCA	chr1	LAPTM5	cg00658151	138114	-0.387	2.6e-32	0.116721	FALSE
BRCA	chr1	SDC3	cg14836522	-6347	-0.4	1.31e-34	0.125486	FALSE
BRCA	chr1	SDC3	cg05374982	-5068	-0.433	4.75e-41	0.150052	FALSE
BRCA	chr1	TINAGL1	cg26034375	-134731	-0.423	4.57e-39	0.142484	FALSE
BRCA	chr1	TINAGL1	cg00583861	-27722	-0.445	2.18e-43	0.15898	FALSE
BRCA	chr1	TINAGL1	cg03211098	-2403	-0.416	9.65e-38	0.137429	TRUE
BRCA	chr1	TINAGL1	cg03314569	-353	-0.596	1.16e-84	0.316815	TRUE
BRCA	chr1	TINAGL1	cg15079885	-145	-0.561	3.7e-73	0.272794	TRUE
BRCA	chr1	TINAGL1	cg23726483	2779	-0.44	2.53e-42	0.154912	TRUE
BRCA	chr1	TINAGL1	cg12905085	12425	-0.399	1.96e-34	0.124815	FALSE
BRCA	chr1	TINAGL1	cg01639898	40927	-0.456	8.79e-46	0.168122	TRUE
BRCA	chr1	TINAGL1	cg11573219	40946	-0.476	2.62e-50	0.18541	TRUE
BRCA	chr1	TINAGL1	cg00160583	125427	-0.459	1.86e-46	0.1707	TRUE
BRCA	chr1	TINAGL1	cg06835744	138581	-0.392	2.77e-33	0.120427	FALSE
BRCA	chr1	TINAGL1	cg17879376	169939	-0.505	1.76e-57	0.212827	FALSE
BRCA	chr1	TINAGL1	cg10505580	196575	-0.414	2.61e-37	0.135779	FALSE
BRCA	chr1	TINAGL1	cg23268630	222230	-0.45	2.04e-44	0.16291	FALSE
BRCA	chr1	SPOCD1	cg22169053	-192	-0.4	1.16e-34	0.125682	TRUE
BRCA	chr1	SPOCD1	cg15789095	-186	-0.443	4.5e-43	0.157779	TRUE
BRCA	chr1	SPOCD1	cg07802625	13	-0.454	1.94e-45	0.166812	TRUE
BRCA	chr1	IQCC	cg23885562	-749	-0.452	6.03e-45	0.164928	TRUE
BRCA	chr1	IQCC	cg00965643	3582	-0.363	2.16e-28	0.101787	TRUE
BRCA	chr1	IQCC	cg17223520	67879	-0.383	9.09e-32	0.114649	FALSE
BRCA	chr1	IQCC	cg18857467	116254	-0.373	4.75e-30	0.108104	FALSE
BRCA	chr1	IQCC	cg27513308	126418	-0.362	2.55e-28	0.101515	FALSE
BRCA	chr1	MARCKSL1	cg00965643	-127023	-0.365	9.47e-29	0.103153	TRUE
BRCA	chr1	MARCKSL1	cg00292107	-1490	-0.502	1.03e-56	0.209889	TRUE
BRCA	chr1	ZBTB8B	cg16677955	-277	-0.4	1.06e-34	0.125828	TRUE
BRCA	chr1	ZBTB8B	cg09768093	-146	-0.384	7.1e-32	0.115058	TRUE
BRCA	chr1	KIAA1522	cg25100011	-60786	-0.535	1.9e-65	0.243294	FALSE
BRCA	chr1	KIAA1522	cg09548241	-35002	-0.493	2.95e-54	0.200503	FALSE
BRCA	chr1	KIAA1522	cg25850629	3319	-0.653	1.19e-106	0.401018	FALSE
BRCA	chr1	KIAA1522	cg22048405	19085	-0.641	9.93e-102	0.382169	FALSE
BRCA	chr1	KIAA1522	cg13690407	265667	-0.487	6.91e-53	0.195266	FALSE
BRCA	chr1	YARS	cg11254053	213492	-0.409	2.29e-36	0.132183	FALSE
BRCA	chr1	TMEM54	cg22048405	-140357	-0.388	1.64e-32	0.117486	FALSE
BRCA	chr1	TRIM62	cg13690407	-174493	-0.405	1.21e-35	0.129418	FALSE
BRCA	chr1	TRIM62	cg25342005	985	-0.438	5.82e-42	0.153533	TRUE
BRCA	chr1	TRIM62	cg15575967	1063	-0.397	3.53e-34	0.123836	TRUE
BRCA	chr1	GJB5	cg25373430	-116	-0.643	1.3e-102	0.385557	TRUE
BRCA	chr1	GJB5	cg25732104	63	-0.668	3.37e-113	0.4261	TRUE
BRCA	chr1	GJB5	cg01333788	167	-0.634	1e-98	0.370662	TRUE
BRCA	chr1	NCDN	cg10959672	-51265	-0.453	3.95e-45	0.165629	FALSE
BRCA	chr1	CSF3R	cg09088576	-1130	-0.575	1.85e-77	0.289251	TRUE
BRCA	chr1	CSF3R	cg11674933	-602	-0.62	3.15e-93	0.349612	TRUE
BRCA	chr1	CSF3R	cg13084345	-182	-0.457	6.28e-46	0.168682	TRUE
BRCA	chr1	GRIK3	cg06722633	-535	-0.484	3.92e-52	0.192386	TRUE
BRCA	chr1	GRIK3	cg13272644	-368	-0.494	1.08e-54	0.202165	TRUE
BRCA	chr1	GRIK3	cg20168230	-195	-0.485	1.75e-52	0.193727	TRUE
BRCA	chr1	CDCA8	cg01937809	-216218	-0.386	3.33e-32	0.116309	TRUE
BRCA	chr1	CDCA8	cg01967642	71404	-0.379	4.26e-31	0.112091	TRUE
BRCA	chr1	EPHA10	cg01937809	-288970	-0.415	2.23e-37	0.136039	TRUE
BRCA	chr1	EPHA10	cg17226042	-257172	-0.474	8.38e-50	0.183483	FALSE
BRCA	chr1	EPHA10	cg04247829	-12744	-0.361	3.47e-28	0.101006	FALSE
BRCA	chr1	EPHA10	cg00764894	223071	-0.378	7.74e-31	0.111104	TRUE
BRCA	chr1	MYCBP	cg24370375	285870	-0.468	1.74e-48	0.178446	FALSE
BRCA	chr1	RHBDL2	cg04094548	-105605	-0.371	1.24e-29	0.106513	FALSE
BRCA	chr1	RHBDL2	cg23257461	349	-0.391	4.64e-33	0.119573	TRUE
BRCA	chr1	KIAA0754	cg05957749	612	-0.391	4.92e-33	0.119476	TRUE
BRCA	chr1	KIAA0754	cg19589131	884	-0.368	2.78e-29	0.105179	TRUE
BRCA	chr1	PPIEL	cg10243676	-399	-0.561	3.08e-73	0.273095	TRUE
BRCA	chr1	PPIEL	cg11704876	-138	-0.552	2.06e-70	0.262284	TRUE
BRCA	chr1	PPIEL	cg15057250	45	-0.545	3.41e-68	0.253797	TRUE
BRCA	chr1	RIMS3	cg24517738	-1569	-0.451	1.06e-44	0.163998	TRUE
BRCA	chr1	RIMS3	cg00594952	-683	-0.535	1.91e-65	0.243286	TRUE
BRCA	chr1	RIMS3	cg03909081	87481	-0.389	1.13e-32	0.118106	TRUE
BRCA	chr1	RIMS3	cg26820000	87552	-0.361	4.66e-28	0.100517	TRUE
BRCA	chr1	RIMS3	cg04011995	194993	-0.4	1.23e-34	0.125588	TRUE
BRCA	chr1	KCNQ4	cg24517738	-119928	-0.441	1.29e-42	0.156031	TRUE
BRCA	chr1	KCNQ4	cg00594952	-119042	-0.475	3.79e-50	0.1848	TRUE
BRCA	chr1	KCNQ4	cg03909081	-30878	-0.407	4.92e-36	0.130916	TRUE
BRCA	chr1	KCNQ4	cg26520930	434	-0.416	1.08e-37	0.137246	TRUE
BRCA	chr1	KCNQ4	cg04011995	76634	-0.502	1.2e-56	0.209639	TRUE
BRCA	chr1	KCNQ4	cg10122267	195008	-0.435	2.61e-41	0.151046	TRUE
BRCA	chr1	KCNQ4	cg01002622	195010	-0.441	1.28e-42	0.156045	TRUE
BRCA	chr1	KCNQ4	cg15043057	195105	-0.493	1.85e-54	0.201279	TRUE
BRCA	chr1	KCNQ4	cg09801607	195113	-0.513	1.81e-59	0.220428	TRUE
BRCA	chr1	KCNQ4	cg00328724	195129	-0.522	6.19e-62	0.229857	TRUE
BRCA	chr1	KCNQ4	cg22224597	195188	-0.461	5.82e-47	0.172625	TRUE
BRCA	chr1	KCNQ4	cg27227596	243479	-0.363	1.94e-28	0.101968	FALSE
BRCA	chr1	CLDN19	cg13781744	44766	-0.395	9e-34	0.122289	TRUE
BRCA	chr1	SLC2A1	cg16738646	-15654	-0.412	6.19e-37	0.134349	FALSE
BRCA	chr1	SLC2A1	cg01924561	-8744	-0.517	1.27e-60	0.224844	FALSE
BRCA	chr1	SLC2A1	cg15089806	-6648	-0.487	6.78e-53	0.195298	FALSE
BRCA	chr1	SLC2A1	cg22025263	-5372	-0.472	1.98e-49	0.182058	FALSE
BRCA	chr1	SLC2A1	cg05802386	-1927	-0.552	2.88e-70	0.261728	TRUE
BRCA	chr1	SLC2A1	cg20282814	-1775	-0.5	4.17e-56	0.207572	TRUE
BRCA	chr1	EBNA1BP2	cg16738646	-229048	-0.38	2.76e-31	0.112813	FALSE
BRCA	chr1	EBNA1BP2	cg05802386	-215321	-0.37	1.76e-29	0.105934	TRUE
BRCA	chr1	TMEM125	cg01413566	14976	-0.555	3.35e-71	0.265303	TRUE
BRCA	chr1	TMEM125	cg09988116	15029	-0.536	1.16e-65	0.24412	TRUE
BRCA	chr1	TMEM125	cg21268658	262630	-0.394	1.45e-33	0.121496	TRUE
BRCA	chr1	TMEM125	cg00007221	263356	-0.387	2.04e-32	0.117122	TRUE
BRCA	chr1	TMEM125	cg07565499	282870	-0.536	9.85e-66	0.244384	FALSE
BRCA	chr1	C1orf210	cg09988116	-595	-0.564	4.81e-74	0.276182	TRUE
BRCA	chr1	C1orf210	cg04289036	-18	-0.373	4.48e-30	0.108201	TRUE
BRCA	chr1	C1orf210	cg24464789	209	-0.564	4.41e-74	0.276326	TRUE
BRCA	chr1	C1orf210	cg02990330	216	-0.697	3.59e-127	0.479626	TRUE
BRCA	chr1	C1orf210	cg14036856	275	-0.572	1.27e-76	0.286055	TRUE
BRCA	chr1	C1orf210	cg21268658	247006	-0.401	8.23e-35	0.12625	TRUE
BRCA	chr1	C1orf210	cg07565499	267246	-0.517	1.72e-60	0.224332	FALSE
BRCA	chr1	TIE1	cg13099139	135031	-0.373	5.29e-30	0.107926	FALSE
BRCA	chr1	TIE1	cg10881128	265261	-0.46	1.29e-46	0.171309	FALSE
BRCA	chr1	MPL	cg23657809	44347	-0.468	2.26e-48	0.178017	FALSE
BRCA	chr1	MPL	cg13235366	228728	-0.363	2.23e-28	0.101736	FALSE
BRCA	chr1	MPL	cg25219246	249906	-0.392	3.49e-33	0.120043	FALSE
BRCA	chr1	ARTN	cg26396357	-74335	-0.428	5.23e-40	0.146076	FALSE
BRCA	chr1	ARTN	cg01891209	2231	-0.586	2.71e-81	0.303926	TRUE
BRCA	chr1	ARTN	cg26074140	2318	-0.652	3.81e-106	0.39908	TRUE
BRCA	chr1	ARTN	cg23212751	2442	-0.573	8.25e-77	0.286767	TRUE
BRCA	chr1	ATP6V0B	cg11409022	-121475	-0.381	2.51e-31	0.112965	FALSE
BRCA	chr1	B4GALT2	cg06754987	-623	-0.376	1.74e-30	0.109766	TRUE
BRCA	chr1	B4GALT2	cg17331566	-568	-0.36	5.35e-28	0.100289	TRUE
BRCA	chr1	CCDC24	cg26396357	-132623	-0.49	1.35e-53	0.197977	FALSE
BRCA	chr1	CCDC24	cg07598341	-112813	-0.533	8.24e-65	0.240855	FALSE
BRCA	chr1	CCDC24	cg01891209	-56057	-0.407	6.48e-36	0.130458	TRUE
BRCA	chr1	CCDC24	cg23212751	-55846	-0.46	9.16e-47	0.171873	TRUE
BRCA	chr1	CCDC24	cg22816909	-540	-0.437	7.9e-42	0.153026	TRUE
BRCA	chr1	CCDC24	cg11134246	722	-0.442	7.35e-43	0.156965	TRUE
BRCA	chr1	CCDC24	cg19706472	5393	-0.488	3.17e-53	0.19656	FALSE
BRCA	chr1	CCDC24	cg16583987	52296	-0.422	8.64e-39	0.141427	FALSE
BRCA	chr1	SLC6A9	cg04833514	373	-0.428	6.4e-40	0.14574	TRUE
BRCA	chr1	KLF17	cg09470012	-75005	-0.371	1.02e-29	0.106845	FALSE
BRCA	chr1	PLK3	cg27583604	1449	-0.383	9.03e-32	0.114659	TRUE
BRCA	chr1	PLK3	cg22026616	9444	-0.393	2.35e-33	0.120699	TRUE
BRCA	chr1	HPDL	cg14913111	189	-0.415	1.59e-37	0.136602	TRUE
BRCA	chr1	HPDL	cg13951491	488	-0.406	1.05e-35	0.129664	TRUE
BRCA	chr1	HPDL	cg16593917	756	-0.404	2.5e-35	0.128222	TRUE
BRCA	chr1	PRDX1	cg06070002	-2442	-0.619	6.47e-93	0.348417	TRUE
BRCA	chr1	TSPAN1	cg04975920	5476	-0.529	1e-63	0.236703	FALSE
BRCA	chr1	FAAH	cg04975920	-213714	-0.433	5.98e-41	0.14967	FALSE
BRCA	chr1	FAAH	cg04089800	-205168	-0.384	6.84e-32	0.11512	FALSE
BRCA	chr1	FAAH	cg15157453	-196442	-0.377	9.7e-31	0.110732	FALSE
BRCA	chr1	FAAH	cg02639011	181841	-0.365	1.04e-28	0.102996	FALSE
BRCA	chr1	CYP4X1	cg26558485	43	-0.403	3.54e-35	0.127648	TRUE
BRCA	chr1	CYP4X1	cg11828446	537	-0.451	8.84e-45	0.164294	TRUE
BRCA	chr1	TAL1	cg10026317	-3088	-0.494	1.33e-54	0.201827	FALSE
BRCA	chr1	TAL1	cg19797376	-2532	-0.465	7.9e-48	0.175938	TRUE
BRCA	chr1	TAL1	cg25764899	-59	-0.472	2.85e-49	0.181451	TRUE
BRCA	chr1	TAL1	cg04363624	-42	-0.468	2.14e-48	0.178105	TRUE
BRCA	chr1	TAL1	cg02241397	74	-0.372	7.88e-30	0.107265	TRUE
BRCA	chr1	TAL1	cg01281911	184679	-0.371	1.02e-29	0.106832	TRUE
BRCA	chr1	CDKN2C	cg21140898	7952	-0.434	4.31e-41	0.150214	FALSE
BRCA	chr1	TTC39A	cg05132999	-13801	-0.513	1.45e-59	0.220797	TRUE
BRCA	chr1	TTC39A	cg07591515	-656	-0.399	1.44e-34	0.125318	TRUE
BRCA	chr1	ZCCHC11	cg14422245	-796	-0.545	2.75e-68	0.254158	TRUE
BRCA	chr1	ZCCHC11	cg02917972	-503	-0.444	3.41e-43	0.158238	TRUE
BRCA	chr1	ZCCHC11	cg25851425	722	-0.41	1.48e-36	0.132904	TRUE
BRCA	chr1	ZCCHC11	cg00754357	965	-0.4	1.16e-34	0.125682	TRUE
BRCA	chr1	ZCCHC11	cg03950476	1052	-0.393	2.27e-33	0.12076	TRUE
BRCA	chr1	ZCCHC11	cg23272399	49817	-0.477	1.31e-50	0.186558	TRUE
BRCA	chr1	ZCCHC11	cg02453146	49825	-0.398	2.33e-34	0.124526	TRUE
BRCA	chr1	LRP8	cg11950754	-11744	-0.544	4.77e-68	0.253238	FALSE
BRCA	chr1	DIO1	cg17453374	20	-0.504	3.6e-57	0.21164	TRUE
BRCA	chr1	DIO1	cg19526600	255	-0.65	3.13e-105	0.395578	TRUE
BRCA	chr1	HSPB11	cg25741118	70949	-0.378	7.23e-31	0.111218	TRUE
BRCA	chr1	DHCR24	cg15894315	-21560	-0.456	9.51e-46	0.167992	FALSE
BRCA	chr1	DHCR24	cg13548810	-3556	-0.626	1.29e-95	0.358756	FALSE
BRCA	chr1	DHCR24	cg20291423	-2098	-0.478	8.17e-51	0.187346	TRUE
BRCA	chr1	DHCR24	cg27168858	-1262	-0.524	2.91e-62	0.231109	TRUE
BRCA	chr1	PPAP2B	cg17902947	-4450	-0.433	4.61e-41	0.150102	FALSE
BRCA	chr1	PGM1	cg18279094	-268902	-0.419	3.42e-38	0.139146	TRUE
BRCA	chr1	PGM1	cg24370698	-332	-0.526	7.79e-63	0.2333	TRUE
BRCA	chr1	PGM1	cg17328839	68805	-0.39	6.94e-33	0.118906	FALSE
BRCA	chr1	CACHD1	cg24306340	976	-0.481	2.26e-51	0.189478	TRUE
BRCA	chr1	CACHD1	cg01521258	1053	-0.397	4.25e-34	0.123532	TRUE
BRCA	chr1	CACHD1	cg26224018	5678	-0.42	1.91e-38	0.140111	FALSE
BRCA	chr1	RAVER2	cg01002030	900	-0.491	9.16e-54	0.198621	TRUE
BRCA	chr1	WLS	cg20611882	-1520	-0.399	1.38e-34	0.125397	TRUE
BRCA	chr1	WLS	cg25131922	300	-0.484	4.23e-52	0.192261	TRUE
BRCA	chr1	ST6GALNAC3	cg10511850	611	-0.465	6.99e-48	0.176144	TRUE
BRCA	chr1	NEXN	cg24427376	-146	-0.427	9.19e-40	0.145141	TRUE
BRCA	chr1	GIPC2	cg19766489	699	-0.403	3.58e-35	0.127629	TRUE
BRCA	chr1	GIPC2	cg09826056	715	-0.41	1.8e-36	0.132578	TRUE
BRCA	chr1	GIPC2	cg01074657	821	-0.397	3.58e-34	0.123816	TRUE
BRCA	chr1	GIPC2	cg09107315	843	-0.386	2.72e-32	0.116644	TRUE
BRCA	chr1	GIPC2	cg25288420	1068	-0.449	2.84e-44	0.16236	TRUE
BRCA	chr1	GIPC2	cg04912843	1211	-0.435	2.22e-41	0.151311	TRUE
BRCA	chr1	GIPC2	cg24496666	1334	-0.465	7.35e-48	0.176059	TRUE
BRCA	chr1	SSX2IP	cg21422605	157274	-0.447	6.5e-44	0.160986	FALSE
BRCA	chr1	LPAR3	cg10879116	-419	-0.394	1.25e-33	0.121748	TRUE
BRCA	chr1	LPAR3	cg01144693	210	-0.445	1.98e-43	0.159136	TRUE
BRCA	chr1	LPAR3	cg13554207	238	-0.507	7.8e-58	0.21418	TRUE
BRCA	chr1	MCOLN2	cg02621376	-1502	-0.56	1.18e-72	0.270869	TRUE
BRCA	chr1	CYR61	cg08654262	-250388	-0.39	7.77e-33	0.11872	FALSE
BRCA	chr1	LRRC8C	cg13151751	-104828	-0.364	1.58e-28	0.102305	FALSE
BRCA	chr1	LRRC8C	cg14254720	-662	-0.527	3.98e-63	0.234416	TRUE
BRCA	chr1	LRRC8C	cg06804564	1427	-0.429	4.25e-40	0.146421	TRUE
BRCA	chr1	LRRC8C	cg03899643	106527	-0.524	2.77e-62	0.231192	FALSE
BRCA	chr1	TGFBR3	cg17080882	-179934	-0.375	2.32e-30	0.109291	FALSE
BRCA	chr1	TGFBR3	cg17468459	-163085	-0.369	2.02e-29	0.105708	FALSE
BRCA	chr1	TGFBR3	cg08648138	-123827	-0.433	4.47e-41	0.150154	FALSE
BRCA	chr1	TGFBR3	cg01336162	-21426	-0.429	3.84e-40	0.146587	FALSE
BRCA	chr1	TGFBR3	cg17074704	-21129	-0.406	8.73e-36	0.129966	FALSE
BRCA	chr1	TGFBR3	cg08848903	-19266	-0.395	9.82e-34	0.122144	FALSE
BRCA	chr1	F3	cg07387634	-1091	-0.433	5.89e-41	0.149696	TRUE
BRCA	chr1	CDC14A	cg07813265	2506	-0.418	4.03e-38	0.138874	TRUE
BRCA	chr1	VAV3	cg07243548	-276385	-0.362	3.21e-28	0.101135	FALSE
BRCA	chr1	KIAA1324	cg17325318	3343	-0.442	9.95e-43	0.156462	FALSE
BRCA	chr1	CELSR2	cg17325318	-132713	-0.413	4e-37	0.135075	FALSE
BRCA	chr1	CELSR2	cg04619882	-51603	-0.396	6.4e-34	0.122853	FALSE
BRCA	chr1	CELSR2	cg06812309	-11034	-0.491	9.06e-54	0.198639	FALSE
BRCA	chr1	CELSR2	cg16562342	-9137	-0.364	1.3e-28	0.102635	FALSE
BRCA	chr1	CELSR2	cg13780428	-3013	-0.571	2.2e-76	0.285133	FALSE
BRCA	chr1	CELSR2	cg15625104	826	-0.704	4.8e-131	0.494466	TRUE
BRCA	chr1	CELSR2	cg07152001	1852	-0.488	3.29e-53	0.1965	TRUE
BRCA	chr1	CELSR2	cg07901188	3019	-0.67	2.81e-114	0.430232	FALSE
BRCA	chr1	CELSR2	cg07833104	4693	-0.546	1.07e-68	0.25572	FALSE
BRCA	chr1	CELSR2	cg00908766	24856	-0.368	3.23e-29	0.10493	FALSE
BRCA	chr1	CELSR2	cg09754932	27883	-0.382	1.85e-31	0.113473	FALSE
BRCA	chr1	PSRC1	cg00908766	-8294	-0.367	4.21e-29	0.104494	FALSE
BRCA	chr1	GSTM2	cg07219542	127	-0.5	4.99e-56	0.207274	TRUE
BRCA	chr1	GSTM2	cg03942855	282	-0.545	2.08e-68	0.254619	TRUE
BRCA	chr1	GSTM2	cg06615940	380	-0.552	1.66e-70	0.26265	TRUE
BRCA	chr1	GSTM5	cg20803293	-154	-0.594	8.16e-84	0.313577	TRUE
BRCA	chr1	GSTM5	cg25210835	-35	-0.585	7.27e-81	0.302286	TRUE
BRCA	chr1	GSTM5	cg24467349	-28	-0.583	4.03e-80	0.299438	TRUE
BRCA	chr1	GSTM5	cg12858902	-9	-0.59	1.79e-82	0.308444	TRUE
BRCA	chr1	GSTM5	cg19755069	216656	-0.401	6.15e-35	0.126732	FALSE
BRCA	chr1	CSF1	cg07954706	-288685	-0.377	1.15e-30	0.110443	TRUE
BRCA	chr1	CSF1	cg02361903	-616	-0.382	1.28e-31	0.114081	TRUE
BRCA	chr1	CSF1	cg19755069	18287	-0.37	1.65e-29	0.106042	FALSE
BRCA	chr1	CSF1	cg18786873	157667	-0.469	1.39e-48	0.178825	TRUE
BRCA	chr1	CSF1	cg00484358	157763	-0.457	5.9e-46	0.168785	TRUE
BRCA	chr1	CSF1	cg11071207	157986	-0.478	9.29e-51	0.187133	TRUE
BRCA	chr1	CSF1	cg22494858	158480	-0.413	4.23e-37	0.134979	TRUE
BRCA	chr1	CSF1	cg23871640	158575	-0.426	1.57e-39	0.144254	TRUE
BRCA	chr1	CSF1	cg23660154	173308	-0.382	1.36e-31	0.11398	TRUE
BRCA	chr1	CSF1	cg25207248	219680	-0.421	1.42e-38	0.140608	FALSE
BRCA	chr1	CSF1	cg01016662	219850	-0.418	4.3e-38	0.138769	FALSE
BRCA	chr1	CSF1	cg04043150	220087	-0.4	1.25e-34	0.125554	FALSE
BRCA	chr1	KCNC4	cg05675373	922	-0.461	8.17e-47	0.172065	TRUE
BRCA	chr1	KCNC4	cg13902210	1101	-0.424	4.07e-39	0.142676	TRUE
BRCA	chr1	SLC16A4	cg25320780	-359	-0.56	8.59e-73	0.271393	TRUE
BRCA	chr1	SLC16A4	cg00961640	63	-0.565	3.13e-74	0.276895	TRUE
BRCA	chr1	KCNA3	cg13925011	311	-0.539	1.19e-66	0.2479	TRUE
BRCA	chr1	DENND2D	cg08864105	-4140	-0.565	3.17e-74	0.276875	FALSE
BRCA	chr1	DENND2D	cg19269039	-3960	-0.574	3.59e-77	0.288151	FALSE
BRCA	chr1	DENND2D	cg20317872	-3958	-0.559	1.72e-72	0.270242	FALSE
BRCA	chr1	DENND2D	cg24641737	-3889	-0.593	1.24e-83	0.312882	FALSE
BRCA	chr1	DENND2D	cg00619207	-3792	-0.589	3.47e-82	0.307344	FALSE
BRCA	chr1	DENND2D	cg19268695	-3749	-0.589	2.72e-82	0.307746	FALSE
BRCA	chr1	DENND2D	cg23631538	-3623	-0.552	2.9e-70	0.261721	FALSE
BRCA	chr1	CHI3L2	cg01440333	-169	-0.69	8.6e-124	0.466677	TRUE
BRCA	chr1	CHI3L2	cg26366091	-6	-0.681	3.04e-119	0.449254	TRUE
BRCA	chr1	CHI3L2	cg10045881	11	-0.715	1.47e-136	0.51559	TRUE
BRCA	chr1	CHI3L2	cg14414943	438	-0.594	6.29e-84	0.31401	TRUE
BRCA	chr1	CHI3L2	cg01727651	1746	-0.473	1.27e-49	0.182794	TRUE
BRCA	chr1	WNT2B	cg10111629	57962	-0.365	9.68e-29	0.103116	FALSE
BRCA	chr1	RHOC	cg15095622	-7978	-0.417	7.67e-38	0.13781	FALSE
BRCA	chr1	PPM1J	cg15095622	-15903	-0.485	1.8e-52	0.193678	FALSE
BRCA	chr1	PPM1J	cg06740440	-2132	-0.686	6.33e-122	0.459526	TRUE
BRCA	chr1	PPM1J	cg04895202	33015	-0.383	1.12e-31	0.114311	FALSE
BRCA	chr1	FAM19A3	cg10111629	-196064	-0.369	2.42e-29	0.10541	FALSE
BRCA	chr1	FAM19A3	cg16716189	-1477	-0.429	3.07e-40	0.146957	TRUE
BRCA	chr1	FAM19A3	cg10806711	2491	-0.516	2.63e-60	0.223628	TRUE
BRCA	chr1	FAM19A3	cg16251079	234744	-0.401	6.93e-35	0.126535	TRUE
BRCA	chr1	FAM19A3	cg12551029	234918	-0.406	1.07e-35	0.129633	TRUE
BRCA	chr1	VANGL1	cg24629380	29486	-0.453	4.2e-45	0.165528	FALSE
BRCA	chr1	VANGL1	cg00356916	72045	-0.39	5.63e-33	0.119253	FALSE
BRCA	chr1	SLC22A15	cg24682551	505	-0.571	2.56e-76	0.284883	TRUE
BRCA	chr1	CD101	cg11258381	-193677	-0.496	4.4e-55	0.203662	FALSE
BRCA	chr1	CD101	cg14027204	-14893	-0.42	2.13e-38	0.139934	FALSE
BRCA	chr1	CD101	cg24687529	-14417	-0.387	2e-32	0.117157	FALSE
BRCA	chr1	CD101	cg08058560	-165	-0.472	2.59e-49	0.181609	TRUE
BRCA	chr1	TRIM45	cg08936501	58241	-0.494	1.71e-54	0.201406	FALSE
BRCA	chr1	TRIM45	cg09035152	66491	-0.448	4.52e-44	0.161589	FALSE
BRCA	chr1	TRIM45	cg25746903	146867	-0.49	1.25e-53	0.198098	FALSE
BRCA	chr1	TBX15	cg19730691	-5742	-0.415	1.68e-37	0.136514	FALSE
BRCA	chr1	TBX15	cg13080379	-5023	-0.443	4.32e-43	0.157843	FALSE
BRCA	chr1	TBX15	cg04707332	-4161	-0.512	2.8e-59	0.219705	FALSE
BRCA	chr1	TBX15	cg15513743	-3491	-0.501	2.31e-56	0.208555	FALSE
BRCA	chr1	TBX15	cg05363616	-2960	-0.445	1.94e-43	0.159168	TRUE
BRCA	chr1	TBX15	cg03989260	-2819	-0.524	3.03e-62	0.231045	TRUE
BRCA	chr1	TBX15	cg03760839	-461	-0.438	6.06e-42	0.153466	TRUE
BRCA	chr1	PHGDH	cg07790300	-87793	-0.435	2.76e-41	0.150952	FALSE
BRCA	chr1	PHGDH	cg14476101	1574	-0.678	5.88e-118	0.444323	TRUE
BRCA	chr1	PHGDH	cg04857033	3994	-0.504	3.82e-57	0.211539	FALSE
BRCA	chr1	PHGDH	cg06763568	30450	-0.481	1.84e-51	0.189816	FALSE
BRCA	chr1	HMGCS2	cg24482350	-1534	-0.443	6.03e-43	0.157292	TRUE
BRCA	chr1	HMGCS2	cg22718139	-116	-0.472	2.81e-49	0.181473	TRUE
BRCA	chr1	HMGCS2	cg13976683	-13	-0.54	9.16e-67	0.24833	TRUE
BRCA	chr1	TXNIP	cg22525212	-635	-0.361	3.52e-28	0.10098	TRUE
BRCA	chr1	TXNIP	cg19693031	3115	-0.479	5.47e-51	0.188012	FALSE
BRCA	chr1	LIX1L	cg06589885	-63873	-0.371	1.1e-29	0.106715	TRUE
BRCA	chr1	LIX1L	cg14036143	-61625	-0.497	2.38e-55	0.20468	TRUE
BRCA	chr1	LIX1L	cg05598845	468	-0.389	8.99e-33	0.118478	TRUE
BRCA	chr1	LIX1L	cg04846710	1220	-0.622	2.96e-94	0.353549	TRUE
BRCA	chr1	LIX1L	cg11187916	85649	-0.579	5.36e-79	0.295138	FALSE
BRCA	chr1	LIX1L	cg01000615	85751	-0.468	1.76e-48	0.17843	FALSE
BRCA	chr1	LIX1L	cg01715025	206257	-0.479	4.29e-51	0.188416	FALSE
BRCA	chr1	PEX11B	cg13199178	-140561	-0.494	1.28e-54	0.201882	FALSE
BRCA	chr1	ITGA10	cg15585341	190	-0.501	3.21e-56	0.208005	TRUE
BRCA	chr1	ANKRD35	cg19624849	-133796	-0.418	5.48e-38	0.138365	TRUE
BRCA	chr1	ANKRD35	cg04846710	-70922	-0.422	6.75e-39	0.141838	TRUE
BRCA	chr1	ANKRD35	cg11187916	13507	-0.604	2.04e-87	0.327362	FALSE
BRCA	chr1	PDZK1	cg19353949	-686	-0.754	3.47e-160	0.606135	TRUE
BRCA	chr1	PDZK1	cg05803361	-345	-0.737	3.02e-149	0.564211	TRUE
BRCA	chr1	PDZK1	cg13019092	55	-0.73	2.34e-145	0.54931	TRUE
BRCA	chr1	PDZK1	cg10321723	97	-0.722	7.94e-141	0.531946	TRUE
BRCA	chr1	PDZK1	cg00830283	16011	-0.369	2.03e-29	0.105698	FALSE
BRCA	chr1	BCL9	cg03441279	70679	-0.462	3.77e-47	0.173345	FALSE
BRCA	chr1	HIST2H2BE	cg20065266	-70566	-0.411	9.94e-37	0.133566	TRUE
BRCA	chr1	SV2A	cg05467523	110	-0.367	3.85e-29	0.104641	TRUE
BRCA	chr1	MRPS21	cg04724277	-103	-0.493	2.64e-54	0.200685	TRUE
BRCA	chr1	MRPS21	cg18031008	50	-0.486	1.1e-52	0.194493	TRUE
BRCA	chr1	MRPS21	cg08293086	216	-0.491	9.1e-54	0.198631	TRUE
BRCA	chr1	MRPS21	cg04560832	783	-0.438	5.22e-42	0.153712	TRUE
BRCA	chr1	TARS2	cg11512771	19648	-0.435	1.85e-41	0.151614	TRUE
BRCA	chr1	TARS2	cg26799398	19670	-0.441	1.18e-42	0.156176	TRUE
BRCA	chr1	TARS2	cg07120889	76096	-0.459	2.18e-46	0.170432	FALSE
BRCA	chr1	TARS2	cg24674754	77735	-0.422	8.85e-39	0.141388	FALSE
BRCA	chr1	ECM1	cg11512771	-999	-0.62	2.3e-93	0.350137	TRUE
BRCA	chr1	ECM1	cg03818307	48	-0.684	9.49e-121	0.45502	TRUE
BRCA	chr1	ECM1	cg16386293	370	-0.719	7.11e-139	0.524466	TRUE
BRCA	chr1	ADAMTSL4	cg20946037	60500	-0.47	8.46e-49	0.179645	FALSE
BRCA	chr1	ADAMTSL4	cg11147155	73362	-0.361	3.75e-28	0.100879	FALSE
BRCA	chr1	ENSA	cg07120889	-66163	-0.404	2.15e-35	0.128475	FALSE
BRCA	chr1	ENSA	cg24674754	-64524	-0.405	1.14e-35	0.129524	FALSE
BRCA	chr1	ANXA9	cg19750321	-145525	-0.428	6.26e-40	0.145777	FALSE
BRCA	chr1	ANXA9	cg14827807	-10670	-0.613	1.52e-90	0.339344	FALSE
BRCA	chr1	ANXA9	cg02459569	-9864	-0.675	1.67e-116	0.43876	TRUE
BRCA	chr1	ANXA9	cg07422880	-8637	-0.545	2.49e-68	0.254322	TRUE
BRCA	chr1	ANXA9	cg25468058	-818	-0.652	2.16e-106	0.400025	TRUE
BRCA	chr1	ANXA9	cg04144222	-785	-0.65	1.45e-105	0.396858	TRUE
BRCA	chr1	ANXA9	cg07337598	-555	-0.648	1.09e-104	0.393505	TRUE
BRCA	chr1	ANXA9	cg13320146	328	-0.694	8.75e-126	0.474312	TRUE
BRCA	chr1	ANXA9	cg11584936	55090	-0.543	8.63e-68	0.252256	TRUE
BRCA	chr1	ANXA9	cg03603260	66866	-0.361	3.95e-28	0.100793	TRUE
BRCA	chr1	ANXA9	cg00653615	74829	-0.525	1.04e-62	0.23282	TRUE
BRCA	chr1	ANXA9	cg21205392	80900	-0.515	5.91e-60	0.222286	FALSE
BRCA	chr1	ANXA9	cg25306932	177759	-0.725	3.81e-142	0.536999	FALSE
BRCA	chr1	PRUNE	cg18886239	-780	-0.431	1.19e-40	0.148531	TRUE
BRCA	chr1	PRUNE	cg01045946	-652	-0.426	1.72e-39	0.144102	TRUE
BRCA	chr1	PRUNE	cg03603260	40498	-0.431	1.23e-40	0.148471	TRUE
BRCA	chr1	BNIPL	cg12590494	-617	-0.623	1.75e-94	0.354417	TRUE
BRCA	chr1	BNIPL	cg11584936	560	-0.731	4.03e-146	0.552235	TRUE
BRCA	chr1	BNIPL	cg03603260	12336	-0.449	2.25e-44	0.162748	TRUE
BRCA	chr1	C1orf56	cg14827807	-76430	-0.48	4.09e-51	0.188495	FALSE
BRCA	chr1	C1orf56	cg02459569	-75624	-0.392	3.21e-33	0.120184	TRUE
BRCA	chr1	C1orf56	cg07422880	-74397	-0.43	2.67e-40	0.147187	TRUE
BRCA	chr1	C1orf56	cg11584936	-10670	-0.448	3.56e-44	0.161984	TRUE
BRCA	chr1	C1orf56	cg03603260	1106	-0.417	7.65e-38	0.137814	TRUE
BRCA	chr1	C1orf56	cg25306932	111999	-0.486	1.56e-52	0.193914	FALSE
BRCA	chr1	LYSMD1	cg07422880	-192563	-0.364	1.42e-28	0.102488	TRUE
BRCA	chr1	LYSMD1	cg01966665	-1048	-0.448	3.68e-44	0.161929	TRUE
BRCA	chr1	LYSMD1	cg11205312	-805	-0.427	7.13e-40	0.145561	TRUE
BRCA	chr1	LYSMD1	cg06902698	-748	-0.436	1.34e-41	0.152148	TRUE
BRCA	chr1	ZNF687	cg03603260	-232666	-0.418	4.22e-38	0.1388	TRUE
BRCA	chr1	ZNF687	cg25306932	-121773	-0.385	4.17e-32	0.115939	FALSE
BRCA	chr1	ZNF687	cg21157873	232457	-0.609	3.3e-89	0.33422	TRUE
BRCA	chr1	CGN	cg21157873	2626	-0.644	9.09e-103	0.386146	TRUE
BRCA	chr1	CGN	cg20745419	212556	-0.383	9.91e-32	0.114506	TRUE
BRCA	chr1	TUFT1	cg21157873	-26293	-0.599	1.32e-85	0.320435	TRUE
BRCA	chr1	TUFT1	cg20383521	42044	-0.523	3.21e-62	0.23095	FALSE
BRCA	chr1	TUFT1	cg20745419	183637	-0.503	6.34e-57	0.210698	TRUE
BRCA	chr1	TUFT1	cg18809597	235880	-0.464	1.83e-47	0.17455	FALSE
BRCA	chr1	CELF3	cg20383521	-134472	-0.388	1.29e-32	0.117883	FALSE
BRCA	chr1	CELF3	cg20745419	7121	-0.401	6.88e-35	0.126547	TRUE
BRCA	chr1	CELF3	cg18809597	59364	-0.364	1.28e-28	0.102656	FALSE
BRCA	chr1	MRPL9	cg02493905	-216179	-0.429	4.2e-40	0.146437	TRUE
BRCA	chr1	TDRKH	cg21157873	-276523	-0.435	2.13e-41	0.151383	TRUE
BRCA	chr1	TDRKH	cg02493905	-242797	-0.395	9.76e-34	0.122155	TRUE
BRCA	chr1	TDRKH	cg08703872	49411	-0.367	4.68e-29	0.104319	TRUE
BRCA	chr1	TDRKH	cg24425838	49425	-0.364	1.36e-28	0.102559	TRUE
BRCA	chr1	C2CD4D	cg02493905	-292820	-0.406	1.02e-35	0.129703	TRUE
BRCA	chr1	C2CD4D	cg24425838	-598	-0.363	1.68e-28	0.102201	TRUE
BRCA	chr1	C2CD4D	cg06521149	746	-0.415	2.18e-37	0.13608	TRUE
BRCA	chr1	C2CD4D	cg03115048	264369	-0.372	8.36e-30	0.107168	FALSE
BRCA	chr1	PGLYRP4	cg01411912	195948	-0.397	4.54e-34	0.12342	TRUE
BRCA	chr1	S100A6	cg16291048	-1219	-0.592	2.68e-83	0.3116	TRUE
BRCA	chr1	S100A6	cg01910639	-938	-0.608	9.13e-89	0.33253	TRUE
BRCA	chr1	S100A6	cg10959711	379	-0.518	7.3e-61	0.22576	TRUE
BRCA	chr1	S100A6	cg24375627	567	-0.497	2.4e-55	0.204667	TRUE
BRCA	chr1	S100A6	cg09558069	2179	-0.428	5.67e-40	0.145942	TRUE
BRCA	chr1	S100A6	cg01411912	8548	-0.468	2.29e-48	0.177993	TRUE
BRCA	chr1	S100A6	cg23048494	8667	-0.479	4.74e-51	0.188248	TRUE
BRCA	chr1	S100A6	cg12580687	32122	-0.417	6.84e-38	0.137999	TRUE
BRCA	chr1	S100A4	cg16291048	-10784	-0.39	5.41e-33	0.11932	TRUE
BRCA	chr1	S100A4	cg08823182	-3800	-0.427	1.02e-39	0.144973	TRUE
BRCA	chr1	S100A4	cg21217846	-2743	-0.405	1.67e-35	0.128892	TRUE
BRCA	chr1	S100A4	cg01411912	-1017	-0.552	1.73e-70	0.262581	TRUE
BRCA	chr1	S100A4	cg24691453	102	-0.64	3.51e-101	0.380067	TRUE
BRCA	chr1	S100A4	cg18273417	136	-0.626	1.5e-95	0.35851	TRUE
BRCA	chr1	S100A4	cg03423916	152505	-0.464	1.26e-47	0.175163	FALSE
BRCA	chr1	S100A4	cg11815057	152573	-0.445	1.54e-43	0.159555	FALSE
BRCA	chr1	S100A2	cg01411912	-21041	-0.407	5.43e-36	0.130753	TRUE
BRCA	chr1	S100A2	cg13997435	100	-0.464	1.5e-47	0.174877	TRUE
BRCA	chr1	S100A2	cg22700686	458	-0.435	2.03e-41	0.151457	TRUE
BRCA	chr1	S100A16	cg19255608	-3859	-0.552	1.96e-70	0.262372	FALSE
BRCA	chr1	S100A16	cg04990202	-3764	-0.541	5.17e-67	0.249281	FALSE
BRCA	chr1	S100A16	cg23499956	-594	-0.655	1.61e-107	0.40434	TRUE
BRCA	chr1	S100A16	cg23851011	401	-0.651	1.35e-105	0.396979	TRUE
BRCA	chr1	S100A16	cg12274898	594	-0.5	4.62e-56	0.207403	TRUE
BRCA	chr1	S100A16	cg26010099	2188	-0.406	8.46e-36	0.130017	TRUE
BRCA	chr1	S100A14	cg20256009	-225788	-0.373	4.78e-30	0.108093	TRUE
BRCA	chr1	S100A14	cg23499956	-3888	-0.606	5.15e-88	0.329654	TRUE
BRCA	chr1	S100A14	cg26010099	-1106	-0.476	2.53e-50	0.185473	TRUE
BRCA	chr1	S100A14	cg25433648	-26	-0.643	1.8e-102	0.38501	TRUE
BRCA	chr1	S100A14	cg13098855	119	-0.654	3.45e-107	0.403076	TRUE
BRCA	chr1	S100A14	cg16348003	973	-0.409	2.53e-36	0.132019	TRUE
BRCA	chr1	S100A1	cg15559456	-82	-0.647	6.48e-104	0.390539	TRUE
BRCA	chr1	S100A1	cg14467840	100	-0.738	3.33e-150	0.567881	TRUE
BRCA	chr1	S100A1	cg17080740	1006	-0.634	5.77e-99	0.371582	TRUE
BRCA	chr1	ILF2	cg27441409	-229633	-0.41	1.78e-36	0.132596	TRUE
BRCA	chr1	ILF2	cg05400869	-229572	-0.392	2.71e-33	0.120466	TRUE
BRCA	chr1	ILF2	cg12580687	-102665	-0.366	7.29e-29	0.103585	TRUE
BRCA	chr1	NPR1	cg19808620	-136721	-0.486	9.76e-53	0.194694	TRUE
BRCA	chr1	NPR1	cg08823182	-136681	-0.524	2.94e-62	0.231097	TRUE
BRCA	chr1	NPR1	cg03423916	19624	-0.44	1.78e-42	0.155501	FALSE
BRCA	chr1	NPR1	cg11815057	19692	-0.404	1.8e-35	0.128764	FALSE
BRCA	chr1	NPR1	cg26530713	277243	-0.466	4.29e-48	0.176951	TRUE
BRCA	chr1	CREB3L4	cg12604435	-286755	-0.383	8.73e-32	0.114716	TRUE
BRCA	chr1	CREB3L4	cg18181431	-174718	-0.376	1.7e-30	0.109806	TRUE
BRCA	chr1	CREB3L4	cg12640942	226319	-0.666	2.3e-112	0.422906	TRUE
BRCA	chr1	CREB3L4	cg18645493	227123	-0.509	2.28e-58	0.216222	TRUE
BRCA	chr1	JTB	cg12640942	216182	-0.442	8.61e-43	0.156701	TRUE
BRCA	chr1	TPM3	cg12640942	2022	-0.443	5.12e-43	0.157564	TRUE
BRCA	chr1	C1orf43	cg12640942	-26640	-0.546	1.17e-68	0.255572	TRUE
BRCA	chr1	C1orf43	cg24671951	108691	-0.475	4.15e-50	0.184649	TRUE
BRCA	chr1	C1orf43	cg17488500	113734	-0.396	5.3e-34	0.123166	FALSE
BRCA	chr1	UBAP2L	cg12640942	-26691	-0.463	2.62e-47	0.173951	TRUE
BRCA	chr1	UBAP2L	cg24671951	108640	-0.4	1.03e-34	0.125884	TRUE
BRCA	chr1	IL6R	cg09257526	2028	-0.363	2.22e-28	0.101743	TRUE
BRCA	chr1	SHE	cg05637536	542	-0.488	3.38e-53	0.196454	TRUE
BRCA	chr1	TDRD10	cg05637536	374	-0.502	1.46e-56	0.209313	TRUE
BRCA	chr1	CHRNB2	cg05746024	-182	-0.45	1.81e-44	0.163104	TRUE
BRCA	chr1	PYGO2	cg00149684	163117	-0.562	2.56e-73	0.273406	TRUE
BRCA	chr1	PYGO2	cg07207669	168130	-0.604	3.04e-87	0.3267	TRUE
BRCA	chr1	PYGO2	cg01425293	215761	-0.584	1.44e-80	0.301151	FALSE
BRCA	chr1	PYGO2	cg18804777	227575	-0.377	1.04e-30	0.110622	TRUE
BRCA	chr1	PYGO2	cg14528056	260524	-0.407	4.87e-36	0.130932	TRUE
BRCA	chr1	CKS1B	cg18755616	-213625	-0.361	4.21e-28	0.100687	FALSE
BRCA	chr1	FLAD1	cg00149684	141606	-0.438	5.27e-42	0.153699	TRUE
BRCA	chr1	ZBTB7B	cg16618493	3875	-0.424	3.99e-39	0.142708	FALSE
BRCA	chr1	ZBTB7B	cg00149684	122270	-0.381	2.34e-31	0.113081	TRUE
BRCA	chr1	ZBTB7B	cg07207669	127283	-0.4	1.29e-34	0.125508	TRUE
BRCA	chr1	ZBTB7B	cg19628619	128945	-0.389	1.03e-32	0.118246	FALSE
BRCA	chr1	ZBTB7B	cg01425293	174914	-0.41	1.51e-36	0.132872	FALSE
BRCA	chr1	EFNA4	cg01425293	113807	-0.386	3.43e-32	0.116262	FALSE
BRCA	chr1	EFNA3	cg10249703	-26046	-0.409	2.22e-36	0.132233	TRUE
BRCA	chr1	EFNA3	cg19628619	52703	-0.4	9.45e-35	0.126021	FALSE
BRCA	chr1	EFNA3	cg01425293	98672	-0.381	2.62e-31	0.112898	FALSE
BRCA	chr1	EFNA1	cg00149684	-2973	-0.507	6.95e-58	0.214371	TRUE
BRCA	chr1	EFNA1	cg07207669	2040	-0.47	8.24e-49	0.179691	TRUE
BRCA	chr1	EFNA1	cg14612733	3221	-0.38	2.82e-31	0.112775	FALSE
BRCA	chr1	EFNA1	cg19628619	3702	-0.433	5.72e-41	0.149743	FALSE
BRCA	chr1	EFNA1	cg01425293	49671	-0.503	8.03e-57	0.210307	FALSE
BRCA	chr1	TRIM46	cg01425293	3757	-0.443	6.1e-43	0.157273	FALSE
BRCA	chr1	MUC1	cg16618493	-183726	-0.498	1.08e-55	0.205999	FALSE
BRCA	chr1	MUC1	cg00149684	-65331	-0.383	1.18e-31	0.114211	TRUE
BRCA	chr1	MUC1	cg07207669	-60318	-0.37	1.65e-29	0.106046	TRUE
BRCA	chr1	MUC1	cg01425293	-12687	-0.544	5.3e-68	0.253066	FALSE
BRCA	chr1	MUC1	cg01412907	-10339	-0.461	8.07e-47	0.172085	FALSE
BRCA	chr1	MUC1	cg18804777	-873	-0.552	2.45e-70	0.261996	TRUE
BRCA	chr1	MUC1	cg14528056	32076	-0.462	5.24e-47	0.1728	TRUE
BRCA	chr1	GBA	cg00149684	-117278	-0.376	1.82e-30	0.109691	TRUE
BRCA	chr1	FAM189B	cg07207669	-122886	-0.416	1.41e-37	0.136802	TRUE
BRCA	chr1	SCAMP3	cg00149684	-134801	-0.459	2.29e-46	0.170355	TRUE
BRCA	chr1	HCN3	cg07207669	-144829	-0.451	1.23e-44	0.163751	TRUE
BRCA	chr1	RUSC1	cg07207669	-188251	-0.484	3e-52	0.192832	TRUE
BRCA	chr1	RUSC1	cg01425293	-140620	-0.471	3.4e-49	0.181161	FALSE
BRCA	chr1	RUSC1	cg11402704	5427	-0.373	5.19e-30	0.107957	TRUE
BRCA	chr1	RUSC1	cg27628839	243870	-0.444	3.61e-43	0.158142	TRUE
BRCA	chr1	DAP3	cg27187375	253688	-0.402	5.21e-35	0.127007	TRUE
BRCA	chr1	KIAA0907	cg27187375	8336	-0.397	3.13e-34	0.124038	TRUE
BRCA	chr1	KIAA0907	cg15983538	219178	-0.428	6e-40	0.145848	FALSE
BRCA	chr1	UBQLN4	cg27187375	-111047	-0.402	5.15e-35	0.127026	TRUE
BRCA	chr1	UBQLN4	cg21858764	99736	-0.489	1.77e-53	0.197524	FALSE
BRCA	chr1	RAB25	cg27187375	-118396	-0.475	5.51e-50	0.184178	TRUE
BRCA	chr1	RAB25	cg05700447	-52338	-0.392	2.58e-33	0.120544	FALSE
BRCA	chr1	RAB25	cg26907697	-51837	-0.377	9.88e-31	0.110701	FALSE
BRCA	chr1	RAB25	cg15896939	-156	-0.582	1.08e-79	0.2978	TRUE
BRCA	chr1	RAB25	cg19580810	217	-0.594	6.47e-84	0.313961	TRUE
BRCA	chr1	RAB25	cg21858764	92387	-0.626	1.66e-95	0.358338	FALSE
BRCA	chr1	RAB25	cg15983538	92446	-0.583	4.62e-80	0.299212	FALSE
BRCA	chr1	RAB25	cg05954120	223792	-0.407	7e-36	0.130332	TRUE
BRCA	chr1	MEX3A	cg16549043	-1663	-0.494	1.02e-54	0.202271	TRUE
BRCA	chr1	SEMA4A	cg21858764	3618	-0.454	2.05e-45	0.166715	FALSE
BRCA	chr1	SEMA4A	cg15983538	3677	-0.402	5.12e-35	0.127036	FALSE
BRCA	chr1	SEMA4A	cg02774334	3766	-0.576	9.05e-78	0.29044	FALSE
BRCA	chr1	SLC25A44	cg27187375	-251153	-0.397	3.59e-34	0.12381	TRUE
BRCA	chr1	TMEM79	cg21858764	-129351	-0.462	4.47e-47	0.173065	FALSE
BRCA	chr1	TMEM79	cg15983538	-129292	-0.438	5.41e-42	0.153655	FALSE
BRCA	chr1	TMEM79	cg00249974	1446	-0.485	1.88e-52	0.193607	TRUE
BRCA	chr1	TMEM79	cg05954120	2054	-0.497	2.12e-55	0.204875	TRUE
BRCA	chr1	RHBG	cg24473450	-340	-0.526	5.68e-63	0.233825	TRUE
BRCA	chr1	C1orf61	cg04234543	239426	-0.377	8.86e-31	0.110881	FALSE
BRCA	chr1	APOA1BP	cg06034998	-127845	-0.361	4.47e-28	0.100587	FALSE
BRCA	chr1	BCAN	cg25343618	19496	-0.444	3.85e-43	0.158037	FALSE
BRCA	chr1	BCAN	cg07134230	19509	-0.383	1.01e-31	0.114469	FALSE
BRCA	chr1	NES	cg09182138	-34753	-0.378	6.48e-31	0.111398	TRUE
BRCA	chr1	NES	cg02931398	-10084	-0.545	3.29e-68	0.253859	FALSE
BRCA	chr1	NES	cg04234543	-8579	-0.618	1.51e-92	0.347012	FALSE
BRCA	chr1	NES	cg12080906	-1124	-0.586	2.85e-81	0.303844	TRUE
BRCA	chr1	NES	cg06355129	-896	-0.514	1.06e-59	0.221311	TRUE
BRCA	chr1	CRABP2	cg18793215	-923	-0.543	9.87e-68	0.252032	TRUE
BRCA	chr1	ISG20L2	cg17967261	182225	-0.366	7.7e-29	0.103496	FALSE
BRCA	chr1	MRPL24	cg16596889	180404	-0.362	3.35e-28	0.101065	TRUE
BRCA	chr1	PRCC	cg17967261	143183	-0.423	5.66e-39	0.14213	FALSE
BRCA	chr1	PRCC	cg16596889	154054	-0.363	2.03e-28	0.101894	TRUE
BRCA	chr1	SH2D2A	cg22369590	-194298	-0.388	1.7e-32	0.117427	FALSE
BRCA	chr1	SH2D2A	cg22439792	-173580	-0.378	6.77e-31	0.111326	TRUE
BRCA	chr1	SH2D2A	cg23640929	-170678	-0.365	1.08e-28	0.102935	FALSE
BRCA	chr1	SH2D2A	cg04843111	-169566	-0.365	9.94e-29	0.103073	FALSE
BRCA	chr1	SH2D2A	cg12604331	119845	-0.397	4.03e-34	0.123618	TRUE
BRCA	chr1	PEAR1	cg03265671	-246968	-0.378	7.47e-31	0.111164	FALSE
BRCA	chr1	PEAR1	cg10389771	-246743	-0.38	3.96e-31	0.112212	FALSE
BRCA	chr1	PEAR1	cg16269733	-246718	-0.385	5.5e-32	0.11548	FALSE
BRCA	chr1	PEAR1	cg11793699	-48621	-0.367	4.93e-29	0.104234	FALSE
BRCA	chr1	PEAR1	cg06188545	121	-0.468	2.11e-48	0.178129	TRUE
BRCA	chr1	SLAMF8	cg04275881	-44	-0.46	1.02e-46	0.171701	TRUE
BRCA	chr1	SLAMF8	cg06764092	180	-0.386	3.52e-32	0.116218	TRUE
BRCA	chr1	SLAMF8	cg22339338	95160	-0.395	1.03e-33	0.122059	FALSE
BRCA	chr1	SLAMF8	cg15641364	95728	-0.389	1.03e-32	0.118261	FALSE
BRCA	chr1	C1orf204	cg15549973	-1450	-0.393	1.93e-33	0.121026	TRUE
BRCA	chr1	TAGLN2	cg16107628	-1271	-0.389	9.96e-33	0.118309	TRUE
BRCA	chr1	IGSF9	cg07420416	-95060	-0.529	1.2e-63	0.236401	FALSE
BRCA	chr1	IGSF9	cg03685774	-45060	-0.548	3.59e-69	0.257539	TRUE
BRCA	chr1	IGSF9	cg12486913	-44471	-0.554	7.85e-71	0.26389	TRUE
BRCA	chr1	IGSF9	cg05750926	-29045	-0.484	3.8e-52	0.192436	FALSE
BRCA	chr1	IGSF9	cg19354656	1086	-0.394	1.46e-33	0.121486	TRUE
BRCA	chr1	IGSF9	cg10993086	3964	-0.495	6.12e-55	0.203114	FALSE
BRCA	chr1	IGSF9	cg27315635	134995	-0.408	3.58e-36	0.131443	TRUE
BRCA	chr1	IGSF9	cg04705952	151201	-0.407	6e-36	0.130587	TRUE
BRCA	chr1	IGSF9	cg25312122	269346	-0.508	3.32e-58	0.215598	FALSE
BRCA	chr1	PIGM	cg24833981	-229925	-0.39	6.29e-33	0.119071	TRUE
BRCA	chr1	PIGM	cg07420416	-181457	-0.579	8.84e-79	0.294305	FALSE
BRCA	chr1	PIGM	cg10970143	-135225	-0.432	9.53e-41	0.148898	FALSE
BRCA	chr1	PIGM	cg09476130	-131697	-0.484	4.53e-52	0.192145	TRUE
BRCA	chr1	PIGM	cg00099427	-131649	-0.573	5.57e-77	0.28742	TRUE
BRCA	chr1	PIGM	cg03685774	-131457	-0.582	1.1e-79	0.297762	TRUE
BRCA	chr1	PIGM	cg12486913	-130868	-0.569	9.13e-76	0.28277	TRUE
BRCA	chr1	PIGM	cg05750926	-115442	-0.528	1.58e-63	0.235948	FALSE
BRCA	chr1	PIGM	cg10993086	-82433	-0.509	1.94e-58	0.21649	FALSE
BRCA	chr1	PIGM	cg06978270	29870	-0.461	5.59e-47	0.172692	FALSE
BRCA	chr1	PIGM	cg27315635	48598	-0.375	2.31e-30	0.109298	TRUE
BRCA	chr1	PIGM	cg12907876	49094	-0.443	5.92e-43	0.157321	TRUE
BRCA	chr1	PIGM	cg20066612	49165	-0.452	5.62e-45	0.165045	TRUE
BRCA	chr1	PIGM	cg04705952	64804	-0.397	4.25e-34	0.123532	TRUE
BRCA	chr1	PIGM	cg09254318	77874	-0.403	3.43e-35	0.127697	FALSE
BRCA	chr1	IGSF8	cg07420416	-248292	-0.446	1.01e-43	0.160249	FALSE
BRCA	chr1	IGSF8	cg03685774	-198292	-0.484	4.64e-52	0.192106	TRUE
BRCA	chr1	IGSF8	cg05750926	-182277	-0.453	3.93e-45	0.165641	FALSE
BRCA	chr1	IGSF8	cg10993086	-149268	-0.414	2.71e-37	0.135719	FALSE
BRCA	chr1	IGSF8	cg04705952	-2031	-0.385	4.07e-32	0.115979	TRUE
BRCA	chr1	COPA	cg04705952	-246767	-0.393	1.62e-33	0.121319	TRUE
BRCA	chr1	F11R	cg11578532	16994	-0.432	1.03e-40	0.148762	TRUE
BRCA	chr1	TSTD1	cg11578532	-647	-0.521	1.85e-61	0.228036	TRUE
BRCA	chr1	TSTD1	cg24161057	37	-0.452	5.16e-45	0.165186	TRUE
BRCA	chr1	PVRL4	cg11578532	-51258	-0.528	1.71e-63	0.235814	TRUE
BRCA	chr1	PVRL4	cg03166324	150	-0.529	1e-63	0.23671	TRUE
BRCA	chr1	KLHDC9	cg11578532	-60023	-0.436	1.59e-41	0.151869	TRUE
BRCA	chr1	KLHDC9	cg21437481	-165	-0.699	5.34e-128	0.482795	TRUE
BRCA	chr1	KLHDC9	cg17132124	237	-0.692	1.03e-124	0.470207	TRUE
BRCA	chr1	KLHDC9	cg06649737	565	-0.715	5.72e-137	0.517164	TRUE
BRCA	chr1	KLHDC9	cg02957185	631	-0.656	4.06e-108	0.406635	TRUE
BRCA	chr1	PFDN2	cg26230851	143407	-0.403	2.96e-35	0.127941	TRUE
BRCA	chr1	USP21	cg11578532	-121126	-0.479	5.98e-51	0.187864	TRUE
BRCA	chr1	USP21	cg01447427	-686	-0.387	2.36e-32	0.116879	TRUE
BRCA	chr1	USP21	cg26230851	102020	-0.362	2.78e-28	0.101372	TRUE
BRCA	chr1	B4GALT3	cg11578532	-139631	-0.431	1.42e-40	0.148242	TRUE
BRCA	chr1	B4GALT3	cg26230851	83515	-0.377	1.01e-30	0.110669	TRUE
BRCA	chr1	ADAMTS4	cg04436964	-1100	-0.375	2.22e-30	0.109361	TRUE
BRCA	chr1	NDUFS2	cg11578532	-160977	-0.401	6.05e-35	0.12676	TRUE
BRCA	chr1	MPZ	cg10888244	-230219	-0.383	1.14e-31	0.11428	FALSE
BRCA	chr1	MPZ	cg24049880	-108551	-0.369	2.12e-29	0.105627	TRUE
BRCA	chr1	MPZ	cg08850169	-108293	-0.368	3.33e-29	0.10488	TRUE
BRCA	chr1	MPZ	cg10896862	-4201	-0.403	3.44e-35	0.127692	FALSE
BRCA	chr1	SDHC	cg11578532	-276038	-0.378	8.53e-31	0.110943	TRUE
BRCA	chr1	SDHC	cg20012308	214285	-0.386	3.01e-32	0.116478	FALSE
BRCA	chr1	NOS1AP	cg17468569	1555	-0.603	5.68e-87	0.325663	TRUE
BRCA	chr1	DDR2	cg23028772	-742	-0.368	2.81e-29	0.105165	TRUE
BRCA	chr1	DDR2	cg06325209	-10	-0.388	1.28e-32	0.117894	TRUE
BRCA	chr1	DDR2	cg22740835	332	-0.406	8.06e-36	0.130098	TRUE
BRCA	chr1	DDR2	cg07952182	44801	-0.423	5.79e-39	0.142091	FALSE
BRCA	chr1	HSD17B7	cg19313373	-66307	-0.525	1.61e-62	0.232096	FALSE
BRCA	chr1	HSD17B7	cg24249925	-57920	-0.477	1.29e-50	0.186588	FALSE
BRCA	chr1	HSD17B7	cg09231518	56470	-0.554	5.54e-71	0.26447	FALSE
BRCA	chr1	RCSD1	cg09032544	-112178	-0.497	1.86e-55	0.205086	TRUE
BRCA	chr1	RCSD1	cg01782826	-515	-0.463	2.2e-47	0.17424	TRUE
BRCA	chr1	RCSD1	cg07751287	357	-0.437	1.1e-41	0.152478	TRUE
BRCA	chr1	RCSD1	cg25765104	1802	-0.484	3.15e-52	0.192749	TRUE
BRCA	chr1	RCSD1	cg07012484	20275	-0.559	2.39e-72	0.269693	FALSE
BRCA	chr1	RCSD1	cg21209859	83043	-0.372	8.48e-30	0.107145	FALSE
BRCA	chr1	C1orf112	cg08161205	96256	-0.522	6.12e-62	0.229877	TRUE
BRCA	chr1	FMO2	cg14721213	266	-0.407	5.32e-36	0.130787	TRUE
BRCA	chr1	MYOC	cg14973798	101985	-0.361	3.73e-28	0.100886	FALSE
BRCA	chr1	CENPL	cg08947084	40300	-0.377	1.22e-30	0.110352	TRUE
BRCA	chr1	CENPL	cg06644515	41054	-0.391	3.84e-33	0.119888	TRUE
BRCA	chr1	SEC16B	cg20707323	67867	-0.48	2.63e-51	0.189224	TRUE
BRCA	chr1	SEC16B	cg17110006	68314	-0.411	1.13e-36	0.133357	TRUE
BRCA	chr1	C1orf220	cg24593832	33357	-0.42	2.43e-38	0.139714	FALSE
BRCA	chr1	C1orf220	cg23097558	64447	-0.36	5.66e-28	0.100196	FALSE
BRCA	chr1	RALGPS2	cg24593832	-148994	-0.499	6.69e-56	0.206789	FALSE
BRCA	chr1	RALGPS2	cg23097558	-117904	-0.422	7.59e-39	0.141642	FALSE
BRCA	chr1	RALGPS2	cg10559803	-384	-0.507	5.96e-58	0.214625	TRUE
BRCA	chr1	TDRD5	cg07901138	5	-0.445	1.68e-43	0.159407	TRUE
BRCA	chr1	TDRD5	cg07171496	7	-0.408	4.01e-36	0.131253	TRUE
BRCA	chr1	FLJ23867	cg13991698	-32645	-0.418	4.54e-38	0.13868	FALSE
BRCA	chr1	KIAA1614	cg12604950	-25	-0.437	8.94e-42	0.152821	TRUE
BRCA	chr1	KIAA1614	cg02156380	279	-0.639	6.46e-101	0.379054	TRUE
BRCA	chr1	KIAA1614	cg19708901	343	-0.653	8.84e-107	0.401512	TRUE
BRCA	chr1	KIAA1614	cg04276005	13556	-0.365	1.11e-28	0.102886	FALSE
BRCA	chr1	LAMC1	cg13390022	877	-0.369	2.54e-29	0.105333	TRUE
BRCA	chr1	LAMC2	cg13390022	-161702	-0.37	1.8e-29	0.105897	TRUE
BRCA	chr1	RGL1	cg24316949	-4164	-0.464	1.39e-47	0.175007	FALSE
BRCA	chr1	PTGS2	cg13986130	-229	-0.373	5.55e-30	0.107845	TRUE
BRCA	chr1	PTGS2	cg10180406	318	-0.387	2.23e-32	0.116978	TRUE
BRCA	chr1	PTGS2	cg25147026	882	-0.366	5.66e-29	0.104004	TRUE
BRCA	chr1	RGS2	cg07575624	455	-0.394	1.14e-33	0.121904	TRUE
BRCA	chr1	RGS2	cg05374271	722	-0.587	1.16e-81	0.305342	TRUE
BRCA	chr1	DENND1B	cg22597058	-3741	-0.433	5.02e-41	0.14996	FALSE
BRCA	chr1	DENND1B	cg06671340	164	-0.412	7.22e-37	0.134094	TRUE
BRCA	chr1	DENND1B	cg17723299	306	-0.418	5.43e-38	0.138382	TRUE
BRCA	chr1	DENND1B	cg21534578	536	-0.415	1.53e-37	0.13666	TRUE
BRCA	chr1	DENND1B	cg17611742	615	-0.445	2.05e-43	0.159077	TRUE
BRCA	chr1	C1orf106	cg15647364	-2831	-0.369	2.21e-29	0.105563	TRUE
BRCA	chr1	C1orf106	cg06854264	628	-0.516	2.88e-60	0.223478	TRUE
BRCA	chr1	C1orf106	cg11150074	2933	-0.529	9.46e-64	0.236803	TRUE
BRCA	chr1	C1orf106	cg16257559	3597	-0.611	6.7e-90	0.336875	FALSE
BRCA	chr1	C1orf106	cg00971747	3681	-0.47	8.06e-49	0.179726	FALSE
BRCA	chr1	C1orf106	cg06834507	16331	-0.574	2.24e-77	0.288935	FALSE
BRCA	chr1	C1orf106	cg04012896	80990	-0.374	3.7e-30	0.108517	FALSE
BRCA	chr1	TMEM9	cg05365320	-169371	-0.471	3.05e-49	0.181338	FALSE
BRCA	chr1	TMEM9	cg12662007	109475	-0.371	8.59e-30	0.107122	TRUE
BRCA	chr1	TMEM9	cg07379581	210087	-0.392	3.51e-33	0.120036	FALSE
BRCA	chr1	PKP1	cg27571196	680	-0.569	1.78e-75	0.281661	TRUE
BRCA	chr1	PKP1	cg26672375	165142	-0.485	2.36e-52	0.193229	FALSE
BRCA	chr1	PKP1	cg02897366	173411	-0.403	2.82e-35	0.128023	FALSE
BRCA	chr1	PKP1	cg18139641	217888	-0.438	4.61e-42	0.153919	FALSE
BRCA	chr1	TNNT2	cg19233001	48	-0.425	2.54e-39	0.143456	TRUE
BRCA	chr1	TNNT2	cg26672375	70893	-0.368	2.89e-29	0.105115	FALSE
BRCA	chr1	LAD1	cg11418783	981	-0.488	4.82e-53	0.195863	TRUE
BRCA	chr1	PHLDA3	cg24935896	-6807	-0.423	5.7e-39	0.142117	FALSE
BRCA	chr1	PHLDA3	cg04055835	-1198	-0.412	5.95e-37	0.134414	TRUE
BRCA	chr1	PHLDA3	cg08639762	-1001	-0.361	4.67e-28	0.100516	TRUE
BRCA	chr1	CSRP1	cg18139641	-5920	-0.628	1.53e-96	0.362305	FALSE
BRCA	chr1	CSRP1	cg25018049	-3561	-0.544	6.67e-68	0.252684	FALSE
BRCA	chr1	CSRP1	cg11145461	-936	-0.613	9.6e-91	0.340104	TRUE
BRCA	chr1	IPO9	cg05695937	-180284	-0.374	2.81e-30	0.108972	TRUE
BRCA	chr1	IPO9	cg09358973	-180257	-0.434	4.32e-41	0.150208	TRUE
BRCA	chr1	IPO9	cg03340408	-141979	-0.464	1.2e-47	0.175252	FALSE
BRCA	chr1	IPO9	cg22851694	277259	-0.426	1.62e-39	0.144202	FALSE
BRCA	chr1	LMOD1	cg26899399	-1689	-0.402	5.8e-35	0.126829	TRUE
BRCA	chr1	TIMM17A	cg22851694	150928	-0.402	4.5e-35	0.127249	FALSE
BRCA	chr1	RNPEP	cg26932623	35393	-0.548	4.26e-69	0.257255	FALSE
BRCA	chr1	RNPEP	cg22851694	123781	-0.51	1.23e-58	0.217242	FALSE
BRCA	chr1	ELF3	cg16986578	-122	-0.561	3.68e-73	0.272801	TRUE
BRCA	chr1	ELF3	cg02076020	249	-0.544	4.12e-68	0.253485	TRUE
BRCA	chr1	ELF3	cg18218190	2683	-0.471	3.55e-49	0.181086	TRUE
BRCA	chr1	ELF3	cg11802442	4942	-0.448	4.35e-44	0.16165	FALSE
BRCA	chr1	ELF3	cg22851694	95857	-0.363	2.18e-28	0.101776	FALSE
BRCA	chr1	ELF3	cg22040867	102244	-0.377	1.02e-30	0.110642	FALSE
BRCA	chr1	ARL8A	cg22851694	-38325	-0.46	9.46e-47	0.171821	FALSE
BRCA	chr1	PTPN7	cg00903584	-2034	-0.827	1.08e-218	0.830411	TRUE
BRCA	chr1	PTPN7	cg12436568	12	-0.751	1.89e-158	0.59948	TRUE
BRCA	chr1	PTPN7	cg23506842	204	-0.659	2.47e-109	0.411294	TRUE
BRCA	chr1	PTPN7	cg26347746	42132	-0.41	1.5e-36	0.132888	FALSE
BRCA	chr1	LGR6	cg08621778	-60697	-0.398	2.67e-34	0.124298	FALSE
BRCA	chr1	LGR6	cg09030189	174	-0.379	5.52e-31	0.111665	TRUE
BRCA	chr1	ADIPOR1	cg03939897	5454	-0.515	4.57e-60	0.222713	FALSE
BRCA	chr1	ADIPOR1	cg18169013	103068	-0.362	2.56e-28	0.101512	FALSE
BRCA	chr1	ADIPOR1	cg11719784	131254	-0.379	4.1e-31	0.112158	FALSE
BRCA	chr1	ADIPOR1	cg13626881	131478	-0.369	2.29e-29	0.105504	FALSE
BRCA	chr1	ADORA1	cg20142535	793	-0.439	3.94e-42	0.154178	TRUE
BRCA	chr1	ADORA1	cg24408776	1232	-0.398	3.03e-34	0.124089	TRUE
BRCA	chr1	CHI3L1	cg16731083	-68960	-0.482	1.12e-51	0.190639	FALSE
BRCA	chr1	CHI3L1	cg17000774	-1465	-0.472	2.28e-49	0.181824	TRUE
BRCA	chr1	CHI3L1	cg03625911	-185	-0.553	1.09e-70	0.263348	TRUE
BRCA	chr1	CHI3L1	cg14085262	16	-0.544	5.92e-68	0.252883	TRUE
BRCA	chr1	CHI3L1	cg17014757	175	-0.618	1.03e-92	0.34765	TRUE
BRCA	chr1	CHI3L1	cg19081101	703	-0.551	4.23e-70	0.261093	TRUE
BRCA	chr1	CHI3L1	cg06215984	102981	-0.367	4.97e-29	0.104219	TRUE
BRCA	chr1	BTG2	cg01798157	1932	-0.593	1.01e-83	0.313223	TRUE
BRCA	chr1	BTG2	cg06373167	3381	-0.498	1.42e-55	0.205538	FALSE
BRCA	chr1	BTG2	cg13579607	15125	-0.415	1.52e-37	0.136673	FALSE
BRCA	chr1	FMOD	cg22705746	-51	-0.555	2.93e-71	0.265526	TRUE
BRCA	chr1	PRELP	cg13557373	122185	-0.434	3.56e-41	0.150532	FALSE
BRCA	chr1	PRELP	cg01948978	267445	-0.469	8.94e-49	0.179555	FALSE
BRCA	chr1	SNRPE	cg18378955	10096	-0.361	4.38e-28	0.10062	FALSE
BRCA	chr1	SNRPE	cg26274929	134638	-0.424	4.12e-39	0.142655	FALSE
BRCA	chr1	ETNK2	cg19779057	-47941	-0.475	3.81e-50	0.184792	FALSE
BRCA	chr1	ETNK2	cg24047926	-25723	-0.369	1.86e-29	0.105847	FALSE
BRCA	chr1	ETNK2	cg27428520	-21118	-0.494	1.73e-54	0.201385	FALSE
BRCA	chr1	ETNK2	cg16545821	-2470	-0.473	1.44e-49	0.182581	TRUE
BRCA	chr1	ETNK2	cg12638737	-703	-0.442	9.42e-43	0.156552	TRUE
BRCA	chr1	ETNK2	cg08355099	103510	-0.462	4.44e-47	0.173074	FALSE
BRCA	chr1	ETNK2	cg26787863	165157	-0.417	7.89e-38	0.137762	FALSE
BRCA	chr1	GOLT1A	cg05606799	-17913	-0.394	1.41e-33	0.121549	TRUE
BRCA	chr1	GOLT1A	cg20510272	383	-0.406	1.06e-35	0.129646	TRUE
BRCA	chr1	GOLT1A	cg08355099	41600	-0.396	6.54e-34	0.122817	FALSE
BRCA	chr1	GOLT1A	cg24734365	163540	-0.372	7.81e-30	0.107279	FALSE
BRCA	chr1	LRRN2	cg22817352	-968	-0.416	1.19e-37	0.137078	TRUE
BRCA	chr1	NFASC	cg22571530	148	-0.4	1.05e-34	0.125848	TRUE
BRCA	chr1	NUAK2	cg23225103	-250154	-0.455	1.14e-45	0.16769	FALSE
BRCA	chr1	NUAK2	cg06827850	244313	-0.438	5.84e-42	0.153526	TRUE
BRCA	chr1	LEMD1	cg12303813	-107964	-0.419	2.94e-38	0.139398	FALSE
BRCA	chr1	LEMD1	cg09314590	-70852	-0.401	7.46e-35	0.126412	FALSE
BRCA	chr1	LEMD1	cg17928286	23006	-0.522	6.91e-62	0.229675	FALSE
BRCA	chr1	LEMD1	cg02520707	27064	-0.743	2.98e-153	0.579562	TRUE
BRCA	chr1	LEMD1	cg04105597	194425	-0.508	4.54e-58	0.215076	FALSE
BRCA	chr1	LEMD1	cg01455178	256973	-0.456	8.95e-46	0.168093	TRUE
BRCA	chr1	LOC284578	cg17928286	-111543	-0.586	5.21e-81	0.302839	FALSE
BRCA	chr1	LOC284578	cg23570590	-100615	-0.417	7.47e-38	0.137854	TRUE
BRCA	chr1	LOC284578	cg05707458	-100522	-0.453	3.77e-45	0.16571	TRUE
BRCA	chr1	LOC284578	cg04105597	59876	-0.388	1.22e-32	0.117969	FALSE
BRCA	chr1	LOC284578	cg27568165	106215	-0.368	2.64e-29	0.105266	FALSE
BRCA	chr1	LOC284578	cg01455178	122424	-0.497	2.99e-55	0.2043	TRUE
BRCA	chr1	LOC284578	cg00547768	187325	-0.509	2.27e-58	0.216229	FALSE
BRCA	chr1	LOC284578	cg04910587	196157	-0.405	1.32e-35	0.129281	TRUE
BRCA	chr1	LOC284578	cg26418147	217752	-0.475	5.98e-50	0.184043	TRUE
BRCA	chr1	LOC284578	cg09790270	248876	-0.378	8.19e-31	0.111012	FALSE
BRCA	chr1	LOC284578	cg10717869	255149	-0.424	3.42e-39	0.142965	TRUE
BRCA	chr1	LOC284578	cg03046812	255959	-0.496	3.43e-55	0.204076	TRUE
BRCA	chr1	MFSD4	cg03061435	-278	-0.379	4.11e-31	0.112151	TRUE
BRCA	chr1	MFSD4	cg06740296	23290	-0.412	5.57e-37	0.134525	FALSE
BRCA	chr1	MFSD4	cg04105597	47528	-0.379	4.85e-31	0.111879	FALSE
BRCA	chr1	MFSD4	cg00547768	174977	-0.442	8e-43	0.156823	FALSE
BRCA	chr1	MFSD4	cg03046812	243611	-0.397	3.27e-34	0.123964	TRUE
BRCA	chr1	IKBKE	cg26912602	1258	-0.417	8.73e-38	0.137596	TRUE
BRCA	chr1	DYRK3	cg06650246	88390	-0.451	1.08e-44	0.163965	FALSE
BRCA	chr1	MAPKAPK2	cg22401939	-127198	-0.41	1.81e-36	0.132574	FALSE
BRCA	chr1	MAPKAPK2	cg26812585	5240	-0.521	1.87e-61	0.228019	FALSE
BRCA	chr1	MAPKAPK2	cg09169516	9109	-0.429	3.66e-40	0.146665	FALSE
BRCA	chr1	IL19	cg13429095	-59027	-0.372	7.48e-30	0.107352	FALSE
BRCA	chr1	IL20	cg09169516	-171680	-0.368	2.76e-29	0.10519	FALSE
BRCA	chr1	IL20	cg01103730	-449	-0.487	6.86e-53	0.195279	TRUE
BRCA	chr1	IL20	cg17030628	-145	-0.507	6.4e-58	0.214507	TRUE
BRCA	chr1	IL20	cg23282674	149	-0.588	6.78e-82	0.306228	TRUE
BRCA	chr1	IL20	cg25763212	680	-0.436	1.65e-41	0.151803	TRUE
BRCA	chr1	IL20	cg22671342	38186	-0.365	1.04e-28	0.103002	FALSE
BRCA	chr1	IL20	cg06640374	211631	-0.423	4.8e-39	0.142401	FALSE
BRCA	chr1	IL24	cg25763212	-30954	-0.419	3.8e-38	0.138971	TRUE
BRCA	chr1	C4BPB	cg26407558	520	-0.524	2.67e-62	0.231252	TRUE
BRCA	chr1	CR1	cg14726637	-164	-0.396	5.9e-34	0.122989	TRUE
BRCA	chr1	LOC148696	cg22793142	4029	-0.384	8.09e-32	0.114842	FALSE
BRCA	chr1	LOC148696	cg15393490	4736	-0.41	1.41e-36	0.132984	FALSE
BRCA	chr1	LOC148696	cg24315421	48530	-0.43	2.77e-40	0.147131	FALSE
BRCA	chr1	CD34	cg02895948	119379	-0.436	1.12e-41	0.152447	FALSE
BRCA	chr1	LAMB3	cg07168232	-2892	-0.367	3.97e-29	0.104593	TRUE
BRCA	chr1	LAMB3	cg22502856	-142	-0.496	4.14e-55	0.203763	TRUE
BRCA	chr1	LAMB3	cg01580568	36	-0.446	1.02e-43	0.160238	TRUE
BRCA	chr1	TRAF3IP3	cg20694619	120	-0.636	1.68e-99	0.373634	TRUE
BRCA	chr1	TRAF3IP3	cg05959508	136	-0.621	1.05e-93	0.351434	TRUE
BRCA	chr1	TRAF3IP3	cg22436753	170	-0.596	1.19e-84	0.316774	TRUE
BRCA	chr1	TRAF3IP3	cg09802688	12690	-0.431	1.66e-40	0.147981	FALSE
BRCA	chr1	TRAF5	cg21158528	1673	-0.547	9e-69	0.256012	TRUE
BRCA	chr1	TRAF5	cg06813419	2215	-0.44	2.26e-42	0.155098	TRUE
BRCA	chr1	TRAF5	cg11415739	8934	-0.6	5.65e-86	0.321842	FALSE
BRCA	chr1	INTS7	cg14032261	-299697	-0.394	1.48e-33	0.121464	FALSE
BRCA	chr1	ATF3	cg06817455	-112201	-0.414	2.31e-37	0.135979	FALSE
BRCA	chr1	PROX1	cg04976324	1268	-0.373	4.71e-30	0.108116	TRUE
BRCA	chr1	PTPN14	cg00163510	-2072	-0.492	4.88e-54	0.199667	TRUE
BRCA	chr1	MARK1	cg14231871	797	-0.367	4.16e-29	0.104515	TRUE
BRCA	chr1	C1orf115	cg01471713	652	-0.454	2.98e-45	0.1661	TRUE
BRCA	chr1	HHIPL2	cg20664061	65	-0.419	2.6e-38	0.139601	TRUE
BRCA	chr1	ENAH	cg24729839	115024	-0.416	1.4e-37	0.136808	FALSE
BRCA	chr1	SRP9	cg16385298	-3770	-0.433	4.75e-41	0.150051	FALSE
BRCA	chr1	SRP9	cg26298737	-577	-0.387	1.83e-32	0.1173	TRUE
BRCA	chr1	SRP9	cg01393234	119565	-0.515	5.29e-60	0.22247	FALSE
BRCA	chr1	SRP9	cg20334115	142385	-0.496	5.02e-55	0.20344	TRUE
BRCA	chr1	PYCR2	cg01393234	-26961	-0.465	8.66e-48	0.175788	FALSE
BRCA	chr1	PYCR2	cg20334115	-4141	-0.423	5.15e-39	0.142286	TRUE
BRCA	chr1	PYCR2	cg14162417	203817	-0.513	1.89e-59	0.220355	FALSE
BRCA	chr1	LEFTY2	cg22462235	398	-0.482	1.04e-51	0.190767	TRUE
BRCA	chr1	LEFTY2	cg20661303	478	-0.395	9.67e-34	0.122169	TRUE
BRCA	chr1	H3F3A	cg01393234	-165328	-0.474	9.12e-50	0.183342	FALSE
BRCA	chr1	H3F3A	cg20334115	-142508	-0.457	5.02e-46	0.169052	TRUE
BRCA	chr1	H3F3A	cg14162417	65450	-0.464	1.4e-47	0.174986	FALSE
BRCA	chr1	ACBD3	cg20334115	-266524	-0.361	3.58e-28	0.100956	TRUE
BRCA	chr1	ACBD3	cg14162417	-58566	-0.423	4.84e-39	0.142386	FALSE
BRCA	chr1	LIN9	cg15260921	-188489	-0.363	2.1e-28	0.101834	FALSE
BRCA	chr1	LIN9	cg17127702	96874	-0.41	1.57e-36	0.132809	TRUE
BRCA	chr1	PARP1	cg14162417	-279944	-0.483	7.57e-52	0.191293	FALSE
BRCA	chr1	PARP1	cg20701926	-187074	-0.371	1.09e-29	0.106725	TRUE
BRCA	chr1	PARP1	cg17127702	-1478	-0.578	1.2e-78	0.293804	TRUE
BRCA	chr1	PARP1	cg17933936	289908	-0.573	7.22e-77	0.286987	FALSE
BRCA	chr1	PSEN2	cg17933936	-172563	-0.456	8.65e-46	0.168149	FALSE
BRCA	chr1	PSEN2	cg02896872	-171228	-0.365	9.99e-29	0.103065	FALSE
BRCA	chr1	PSEN2	cg05696931	117595	-0.506	1.37e-57	0.213249	FALSE
BRCA	chr1	SNAP47	cg26452081	210498	-0.366	7.07e-29	0.103637	TRUE
BRCA	chr1	ARF1	cg00566164	288796	-0.537	4.73e-66	0.245603	FALSE
BRCA	chr1	ARF1	cg25002294	288961	-0.523	4.05e-62	0.230563	FALSE
BRCA	chr1	TRIM11	cg03224650	-35427	-0.457	5.42e-46	0.168925	FALSE
BRCA	chr1	TRIM11	cg25002294	-35196	-0.451	8.96e-45	0.164272	FALSE
BRCA	chr1	HIST3H2A	cg06034933	74	-0.684	1.29e-120	0.454505	TRUE
BRCA	chr1	HIST3H2BB	cg00146645	-1057	-0.53	5.06e-64	0.237842	TRUE
BRCA	chr1	HIST3H2BB	cg17515024	-844	-0.656	5.78e-108	0.406048	TRUE
BRCA	chr1	RNF187	cg03224650	-115977	-0.494	1.1e-54	0.202139	FALSE
BRCA	chr1	RNF187	cg00566164	-115911	-0.497	2.17e-55	0.204837	FALSE
BRCA	chr1	RNF187	cg25002294	-115746	-0.505	2.48e-57	0.212255	FALSE
BRCA	chr1	RHOU	cg12762413	93027	-0.508	3.97e-58	0.215301	FALSE
BRCA	chr1	COG2	cg10442549	40059	-0.604	2.85e-87	0.326811	FALSE
BRCA	chr1	COG2	cg18166959	101883	-0.672	5.79e-115	0.432857	FALSE
BRCA	chr1	AGT	cg07502417	-535	-0.508	5.22e-58	0.214847	TRUE
BRCA	chr1	AGT	cg19125606	-37	-0.6	6.03e-86	0.321736	TRUE
BRCA	chr1	CAPN9	cg18166959	-3076	-0.586	3.88e-81	0.30333	FALSE
BRCA	chr1	CAPN9	cg27412093	-773	-0.57	7.5e-76	0.283097	TRUE
BRCA	chr1	CAPN9	cg07918814	-679	-0.536	9.4e-66	0.244463	TRUE
BRCA	chr1	CAPN9	cg12410939	-351	-0.375	1.9e-30	0.109619	TRUE
BRCA	chr1	CAPN9	cg24078695	-183	-0.376	1.43e-30	0.110091	TRUE
BRCA	chr1	CAPN9	cg03704061	140	-0.537	4.68e-66	0.24562	TRUE
BRCA	chr1	CAPN9	cg25850845	272472	-0.384	6.79e-32	0.115132	TRUE
BRCA	chr1	CAPN9	cg05578480	291109	-0.469	1.21e-48	0.179046	TRUE
BRCA	chr1	TTC13	cg23671626	-277102	-0.371	9.43e-30	0.106968	FALSE
BRCA	chr1	TTC13	cg10232893	-153213	-0.407	5.69e-36	0.130675	FALSE
BRCA	chr1	ARV1	cg18166959	-234738	-0.453	3.08e-45	0.166044	FALSE
BRCA	chr1	FAM89A	cg12274077	-984	-0.402	4.98e-35	0.127081	TRUE
BRCA	chr1	FAM89A	cg00679738	-749	-0.453	4.34e-45	0.165475	TRUE
BRCA	chr1	FAM89A	cg17137424	123357	-0.462	3.44e-47	0.173501	TRUE
BRCA	chr1	KCNK1	cg05638287	-454	-0.541	3.54e-67	0.249909	TRUE
BRCA	chr1	SLC35F3	cg09424759	324	-0.392	2.87e-33	0.120366	TRUE
BRCA	chr1	SLC35F3	cg25437385	376	-0.39	5.81e-33	0.1192	TRUE
BRCA	chr1	PLD5	cg00812833	-586	-0.375	2.38e-30	0.109246	TRUE
BRCA	chr1	SMYD3	cg25025181	-292134	-0.418	5.14e-38	0.138472	FALSE
BRCA	chr1	SMYD3	cg25199005	-224344	-0.424	4.1e-39	0.142665	FALSE
BRCA	chr1	TFB2M	cg12910806	-888	-0.373	4.52e-30	0.108186	TRUE
BRCA	chr1	SCCPDH	cg14094521	-18295	-0.637	8.12e-100	0.374844	FALSE
BRCA	chr1	SCCPDH	cg26361329	924	-0.465	7.31e-48	0.176068	TRUE
BRCA	chr1	SCCPDH	cg08944484	43783	-0.376	1.69e-30	0.10981	FALSE
BRCA	chr1	ZNF695	cg04305539	333	-0.367	4.6e-29	0.104346	TRUE
BRCA	chr1	NLRP3	cg06902607	-68057	-0.45	2.12e-44	0.162847	FALSE
BRCA	chr1	NLRP3	cg26276327	-67988	-0.383	1.07e-31	0.114384	FALSE
BRCA	chr10	GTPBP4	cg12537286	-181769	-0.39	5.36e-33	0.119333	FALSE
BRCA	chr10	GTPBP4	cg24064224	122246	-0.38	3.68e-31	0.112335	FALSE
BRCA	chr10	GTPBP4	cg25430878	223651	-0.386	3.47e-32	0.116242	FALSE
BRCA	chr10	GTPBP4	cg18387659	241993	-0.444	2.89e-43	0.158513	FALSE
BRCA	chr10	GTPBP4	cg16772023	274518	-0.378	6.55e-31	0.111381	FALSE
BRCA	chr10	GTPBP4	cg11323585	274578	-0.387	1.94e-32	0.117209	FALSE
BRCA	chr10	GTPBP4	cg26540630	299890	-0.366	6.69e-29	0.103727	FALSE
BRCA	chr10	KLF6	cg12570716	-5094	-0.472	2.93e-49	0.181404	FALSE
BRCA	chr10	KLF6	cg06048750	-3629	-0.452	5.33e-45	0.165134	FALSE
BRCA	chr10	AKR1E2	cg19165274	-40	-0.702	4.68e-130	0.490679	TRUE
BRCA	chr10	AKR1E2	cg20282550	-37	-0.732	3.18e-146	0.552627	TRUE
BRCA	chr10	AKR1E2	cg19392551	-35	-0.745	3.51e-154	0.583121	TRUE
BRCA	chr10	AKR1E2	cg04225104	-33	-0.774	2.94e-174	0.660075	TRUE
BRCA	chr10	CALML3	cg24831879	57	-0.585	1e-80	0.30175	TRUE
BRCA	chr10	CALML3	cg20691436	627	-0.571	2.3e-76	0.285064	TRUE
BRCA	chr10	CALML3	cg17283169	673	-0.648	2.04e-104	0.39246	TRUE
BRCA	chr10	ASB13	cg25310700	-6475	-0.377	1.24e-30	0.11033	FALSE
BRCA	chr10	ASB13	cg04329659	-3520	-0.401	6.44e-35	0.126655	FALSE
BRCA	chr10	ASB13	cg25480676	2330	-0.458	3.98e-46	0.169439	TRUE
BRCA	chr10	ASB13	cg09411597	26791	-0.368	3.76e-29	0.104679	FALSE
BRCA	chr10	ASB13	cg25141642	99003	-0.486	1.21e-52	0.194337	FALSE
BRCA	chr10	IL15RA	cg03626186	-137684	-0.402	4.8e-35	0.127143	FALSE
BRCA	chr10	IL15RA	cg19979643	-1540	-0.536	1.21e-65	0.244037	TRUE
BRCA	chr10	IL15RA	cg08994060	193876	-0.447	5.88e-44	0.161152	FALSE
BRCA	chr10	IL2RA	cg27141509	-218222	-0.374	3.97e-30	0.108398	FALSE
BRCA	chr10	IL2RA	cg26316423	-196	-0.475	4.71e-50	0.18444	TRUE
BRCA	chr10	IL2RA	cg11733245	-21	-0.439	3.42e-42	0.154415	TRUE
BRCA	chr10	IL2RA	cg16949914	182	-0.447	6.5e-44	0.160986	TRUE
BRCA	chr10	IL2RA	cg26262157	109746	-0.382	1.6e-31	0.113711	FALSE
BRCA	chr10	ITIH5	cg10119075	777	-0.433	6.91e-41	0.149432	TRUE
BRCA	chr10	GATA3	cg04723436	-111556	-0.731	4.22e-146	0.552157	FALSE
BRCA	chr10	GATA3	cg25954627	-5820	-0.412	5.72e-37	0.13448	FALSE
BRCA	chr10	GATA3	cg10089865	3620	-0.741	6.97e-152	0.574316	FALSE
BRCA	chr10	GATA3	cg03935183	3897	-0.738	7.71e-150	0.566484	FALSE
BRCA	chr10	GATA3	cg11679455	4095	-0.73	2.87e-145	0.548969	FALSE
BRCA	chr10	GATA3	cg10163955	4736	-0.742	1.58e-152	0.576782	FALSE
BRCA	chr10	GATA3	cg04213746	9337	-0.794	1.5e-189	0.718685	FALSE
BRCA	chr10	GATA3	cg12405139	9369	-0.721	6.48e-140	0.528452	FALSE
BRCA	chr10	GATA3	cg07989490	20360	-0.485	1.95e-52	0.193542	FALSE
BRCA	chr10	GATA3	cg04249642	20688	-0.447	6.36e-44	0.161023	FALSE
BRCA	chr10	GATA3	cg03479211	20842	-0.471	3.57e-49	0.181077	FALSE
BRCA	chr10	CELF2	cg18581378	12185	-0.416	1.42e-37	0.136793	FALSE
BRCA	chr10	CELF2	cg04088969	12790	-0.413	4.48e-37	0.134884	FALSE
BRCA	chr10	CELF2	cg26150462	159610	-0.388	1.23e-32	0.11796	FALSE
BRCA	chr10	CELF2	cg23976499	160269	-0.406	8.23e-36	0.130063	FALSE
BRCA	chr10	ECHDC3	cg11103390	565	-0.467	3.82e-48	0.177143	TRUE
BRCA	chr10	ECHDC3	cg05991820	806	-0.538	2.8e-66	0.246476	TRUE
BRCA	chr10	SEC61A2	cg18678121	-832	-0.367	5.17e-29	0.104155	TRUE
BRCA	chr10	BEND7	cg26559209	25036	-0.432	1.07e-40	0.148708	FALSE
BRCA	chr10	BEND7	cg04499152	26297	-0.365	1.09e-28	0.102925	FALSE
BRCA	chr10	BEND7	cg26334209	181658	-0.367	4.03e-29	0.104567	FALSE
BRCA	chr10	NMT2	cg02268561	1371	-0.432	7.36e-41	0.149326	TRUE
BRCA	chr10	FAM171A1	cg02073427	-161006	-0.374	3.45e-30	0.108633	FALSE
BRCA	chr10	FAM171A1	cg13905757	-1349	-0.455	1.34e-45	0.16742	TRUE
BRCA	chr10	FAM171A1	cg03120475	-1145	-0.687	2.4e-122	0.46114	TRUE
BRCA	chr10	TRDMT1	cg19579782	-190	-0.387	2.57e-32	0.116738	TRUE
BRCA	chr10	TRDMT1	cg26983469	26981	-0.409	2.76e-36	0.131874	TRUE
BRCA	chr10	TRDMT1	cg12874092	27449	-0.423	6.37e-39	0.141933	TRUE
BRCA	chr10	TRDMT1	cg02746869	27859	-0.444	3.83e-43	0.158046	TRUE
BRCA	chr10	TRDMT1	cg18514820	27874	-0.448	5.04e-44	0.161408	TRUE
BRCA	chr10	VIM	cg02236650	-482	-0.417	6.62e-38	0.138052	TRUE
BRCA	chr10	VIM	cg05151811	-7	-0.426	1.59e-39	0.144231	TRUE
BRCA	chr10	VIM	cg08918274	43	-0.392	3.22e-33	0.120178	TRUE
BRCA	chr10	VIM	cg00146951	119	-0.408	4.21e-36	0.131175	TRUE
BRCA	chr10	VIM	cg23912429	174	-0.412	6.69e-37	0.13422	TRUE
BRCA	chr10	VIM	cg26983469	794	-0.401	7.14e-35	0.126484	TRUE
BRCA	chr10	VIM	cg12874092	1262	-0.379	5.02e-31	0.111821	TRUE
BRCA	chr10	VIM	cg18514820	1687	-0.375	1.91e-30	0.109608	TRUE
BRCA	chr10	COMMD3	cg01364769	2297	-0.564	4.48e-74	0.2763	TRUE
BRCA	chr10	COMMD3	cg10763374	3547	-0.415	1.7e-37	0.13649	TRUE
BRCA	chr10	COMMD3	cg17782713	8049	-0.47	7.2e-49	0.179914	FALSE
BRCA	chr10	SPAG6	cg13933080	-228	-0.369	2.13e-29	0.105617	TRUE
BRCA	chr10	SPAG6	cg11864574	655	-0.435	2.14e-41	0.151375	TRUE
BRCA	chr10	ARMC3	cg11710969	221	-0.43	1.94e-40	0.147723	TRUE
BRCA	chr10	ARHGAP21	cg00056066	-1859	-0.524	2.04e-62	0.231703	TRUE
BRCA	chr10	ARHGAP21	cg23405364	-1520	-0.502	1.66e-56	0.209106	TRUE
BRCA	chr10	PRTFDC1	cg23405364	-230496	-0.486	9.4e-53	0.194757	TRUE
BRCA	chr10	PRTFDC1	cg25181170	-79275	-0.369	1.96e-29	0.105761	FALSE
BRCA	chr10	PRTFDC1	cg23418510	-913	-0.366	5.83e-29	0.103957	TRUE
BRCA	chr10	PRTFDC1	cg03207574	-313	-0.533	5.43e-65	0.24155	TRUE
BRCA	chr10	GPR158	cg24820663	290952	-0.439	2.86e-42	0.154711	FALSE
BRCA	chr10	MYO3A	cg23771603	309	-0.412	5.54e-37	0.134535	TRUE
BRCA	chr10	PDSS1	cg06020978	58011	-0.437	7.92e-42	0.153023	FALSE
BRCA	chr10	MASTL	cg00507135	84859	-0.394	1.54e-33	0.121395	TRUE
BRCA	chr10	PTCHD3	cg00632657	39	-0.656	1.04e-107	0.405079	TRUE
BRCA	chr10	BAMBI	cg03325931	2505	-0.534	5.05e-65	0.241668	TRUE
BRCA	chr10	BAMBI	cg05046589	4111	-0.593	1.06e-83	0.313148	FALSE
BRCA	chr10	BAMBI	cg17482424	4575	-0.596	1.29e-84	0.316645	FALSE
BRCA	chr10	BAMBI	cg07232003	4908	-0.488	3.82e-53	0.196251	FALSE
BRCA	chr10	SVIL	cg04678141	-100810	-0.426	1.7e-39	0.144125	FALSE
BRCA	chr10	SVIL	cg03241461	-100472	-0.456	1.09e-45	0.167761	FALSE
BRCA	chr10	SVIL	cg11316887	-100036	-0.416	1.21e-37	0.137055	FALSE
BRCA	chr10	MAP3K8	cg19596273	1137	-0.387	2.31e-32	0.116919	TRUE
BRCA	chr10	MAP3K8	cg11230435	1425	-0.499	8.14e-56	0.206461	TRUE
BRCA	chr10	MAP3K8	cg04453471	3582	-0.458	3.17e-46	0.169813	FALSE
BRCA	chr10	ZNF438	cg00428179	1265	-0.39	5.77e-33	0.119211	TRUE
BRCA	chr10	ITGB1	cg15223066	23424	-0.361	4.74e-28	0.10049	FALSE
BRCA	chr10	LOC441666	cg23026554	-515	-0.633	2.59e-98	0.369086	TRUE
BRCA	chr10	HNRNPF	cg18585396	219157	-0.516	4.1e-60	0.222893	TRUE
BRCA	chr10	HNRNPF	cg11234281	219504	-0.51	9.21e-59	0.217727	TRUE
BRCA	chr10	ZNF239	cg07541020	-1352	-0.577	4.08e-78	0.291761	TRUE
BRCA	chr10	ZNF239	cg05050592	-757	-0.363	2.14e-28	0.101805	TRUE
BRCA	chr10	ZNF239	cg18585396	53787	-0.483	5.86e-52	0.191719	TRUE
BRCA	chr10	ZNF239	cg11234281	54134	-0.479	6.27e-51	0.187785	TRUE
BRCA	chr10	CXCL12	cg19959917	-2172	-0.387	2.28e-32	0.116938	TRUE
BRCA	chr10	C10orf10	cg01484915	-15496	-0.419	3.04e-38	0.139341	FALSE
BRCA	chr10	C10orf10	cg05026403	-2359	-0.52	3.25e-61	0.227102	TRUE
BRCA	chr10	C10orf10	cg26002437	-1099	-0.552	2.65e-70	0.261868	TRUE
BRCA	chr10	C10orf10	cg14889070	3220	-0.362	2.95e-28	0.101272	FALSE
BRCA	chr10	C10orf25	cg01484915	-37524	-0.374	3.92e-30	0.108419	FALSE
BRCA	chr10	C10orf25	cg05026403	-24387	-0.414	2.51e-37	0.135847	TRUE
BRCA	chr10	C10orf25	cg26002437	-23127	-0.426	1.33e-39	0.144526	TRUE
BRCA	chr10	C10orf25	cg01183826	-121	-0.419	2.79e-38	0.139484	TRUE
BRCA	chr10	ZNF22	cg23456144	-42	-0.532	1.35e-64	0.240041	TRUE
BRCA	chr10	ZNF22	cg01183826	-35	-0.556	1.36e-71	0.266809	TRUE
BRCA	chr10	ZNF22	cg01188244	180	-0.51	1.39e-58	0.217049	TRUE
BRCA	chr10	GPRIN2	cg07041470	-335	-0.478	1.07e-50	0.186893	TRUE
BRCA	chr10	GPRIN2	cg25995980	-30	-0.634	6.27e-99	0.371445	TRUE
BRCA	chr10	GPRIN2	cg15248828	41	-0.509	2.75e-58	0.215908	TRUE
BRCA	chr10	GPRIN2	cg01838941	379	-0.504	4.06e-57	0.211439	TRUE
BRCA	chr10	GDF10	cg00414835	314	-0.375	2.62e-30	0.109084	TRUE
BRCA	chr10	FRMPD2	cg17545399	-23141	-0.366	5.53e-29	0.104043	FALSE
BRCA	chr10	C10orf128	cg10423771	208054	-0.453	4.2e-45	0.16553	TRUE
BRCA	chr10	C10orf128	cg04425920	208073	-0.433	5.28e-41	0.149877	TRUE
BRCA	chr10	C10orf128	cg07142797	209168	-0.375	2.17e-30	0.109399	TRUE
BRCA	chr10	C10orf128	cg24002541	253350	-0.56	6.95e-73	0.271745	FALSE
BRCA	chr10	C10orf128	cg03466525	253576	-0.525	1.35e-62	0.232385	FALSE
BRCA	chr10	MSMB	cg27607126	-657	-0.536	1.29e-65	0.243941	TRUE
BRCA	chr10	MSMB	cg17030820	-292	-0.498	1.31e-55	0.20567	TRUE
BRCA	chr10	PHYHIPL	cg02662277	36	-0.402	4.24e-35	0.127347	TRUE
BRCA	chr10	PHYHIPL	cg23712342	447	-0.394	1.5e-33	0.121443	TRUE
BRCA	chr10	PHYHIPL	cg13503413	910	-0.4	9.24e-35	0.126058	TRUE
BRCA	chr10	C10orf107	cg18903093	-207	-0.439	2.97e-42	0.154649	TRUE
BRCA	chr10	HK1	cg00542261	91660	-0.47	7.55e-49	0.179835	FALSE
BRCA	chr10	C10orf35	cg20747449	167531	-0.372	6.05e-30	0.107702	FALSE
BRCA	chr10	AIFM2	cg24659758	-1567	-0.422	7.7e-39	0.141619	TRUE
BRCA	chr10	PRF1	cg14373727	-271017	-0.372	5.89e-30	0.107747	FALSE
BRCA	chr10	PRF1	cg18195352	-162613	-0.434	3.94e-41	0.150362	TRUE
BRCA	chr10	PRF1	cg19880751	87	-0.556	1.08e-71	0.267181	TRUE
BRCA	chr10	PRF1	cg23059461	163	-0.459	1.51e-46	0.171041	TRUE
BRCA	chr10	PRF1	cg04387396	230634	-0.391	4.08e-33	0.119786	FALSE
[truncated: 37,262 more rows]

## Sheet: positive DREs
cancer_name	chr	target_name	DRE_CpG	regulation_distance	pearson_cor	pearson_pvalue	mutual_information	In_TSS3000bp
BLCA	chr1	SAMD11	cg11407801	-3463	0.457	0	0.168655	TRUE
BLCA	chr1	SAMD11	cg13856810	766	0.361	1.87e-14	0.100434	TRUE
BLCA	chr1	SAMD11	cg02896266	3759	0.398	0	0.124627	FALSE
BLCA	chr1	SAMD11	cg13806162	3893	0.402	0	0.127069	FALSE
BLCA	chr1	SAMD11	cg00976181	4740	0.398	0	0.124694	FALSE
BLCA	chr1	SAMD11	cg03269716	13776	0.379	6.66e-16	0.111746	FALSE
BLCA	chr1	AGRN	cg15840462	14242	0.423	0	0.142427	FALSE
BLCA	chr1	AGRN	cg27541454	20049	0.427	0	0.145284	FALSE
BLCA	chr1	C1orf159	cg15840462	-81992	0.497	0	0.204234	FALSE
BLCA	chr1	C1orf159	cg05387269	255210	0.44	0	0.15559	FALSE
BLCA	chr1	MXRA8	cg20961824	-252835	0.363	1.29e-14	0.101651	FALSE
BLCA	chr1	MXRA8	cg15822328	-226724	0.502	0	0.209649	TRUE
BLCA	chr1	MXRA8	cg24158844	-219360	0.567	0	0.279461	FALSE
BLCA	chr1	MXRA8	cg25772221	-219299	0.467	0	0.177647	FALSE
BLCA	chr1	MXRA8	cg15489799	-200541	0.573	0	0.287488	FALSE
BLCA	chr1	MXRA8	cg13360866	-163429	0.491	0	0.198706	FALSE
BLCA	chr1	MXRA8	cg03058163	-145583	0.465	0	0.175921	FALSE
BLCA	chr1	MXRA8	cg12108798	-125005	0.456	0	0.168545	FALSE
BLCA	chr1	MXRA8	cg13440692	-112564	0.43	0	0.147734	FALSE
BLCA	chr1	MXRA8	cg24576260	-81257	0.593	0	0.312976	TRUE
BLCA	chr1	MXRA8	cg25151559	-75479	0.407	0	0.130495	FALSE
BLCA	chr1	MXRA8	cg06358191	-71783	0.508	0	0.215464	FALSE
BLCA	chr1	MXRA8	cg25203980	-60326	0.401	0	0.126755	FALSE
BLCA	chr1	MXRA8	cg18565510	-60219	0.488	0	0.19618	FALSE
BLCA	chr1	MXRA8	cg27185793	-60124	0.454	0	0.166874	FALSE
BLCA	chr1	MXRA8	cg16174225	-30452	0.521	0	0.228188	TRUE
BLCA	chr1	MXRA8	cg15976416	-18764	0.4	0	0.125869	FALSE
BLCA	chr1	MXRA8	cg15386434	-9086	0.652	0	0.39881	FALSE
BLCA	chr1	MXRA8	cg24153574	-1965	0.378	8.88e-16	0.111172	TRUE
BLCA	chr1	MXRA8	cg17507949	57078	0.462	0	0.173336	TRUE
BLCA	chr1	MXRA8	cg10380643	57843	0.462	0	0.173097	TRUE
BLCA	chr1	MXRA8	cg19270739	69925	0.53	0	0.238334	TRUE
BLCA	chr1	MXRA8	cg19682639	92181	0.391	0	0.119437	FALSE
BLCA	chr1	MXRA8	cg23016632	97248	0.413	0	0.134914	FALSE
BLCA	chr1	MXRA8	cg10972351	97358	0.407	0	0.130818	FALSE
BLCA	chr1	MXRA8	cg04107003	98376	0.495	0	0.202398	FALSE
BLCA	chr1	MXRA8	cg04126957	180317	0.379	4.44e-16	0.111955	FALSE
BLCA	chr1	MXRA8	cg09073059	191295	0.361	1.69e-14	0.100736	FALSE
BLCA	chr1	MXRA8	cg13947830	253043	0.399	0	0.124859	TRUE
BLCA	chr1	MXRA8	cg04854189	263850	0.524	0	0.231056	FALSE
BLCA	chr1	MXRA8	cg06912282	264080	0.429	0	0.146545	FALSE
BLCA	chr1	CCNL2	cg14531564	-179865	0.368	4.44e-15	0.105135	FALSE
BLCA	chr1	CCNL2	cg05387269	-27772	0.491	0	0.199443	FALSE
BLCA	chr1	CCNL2	cg17122213	230202	0.431	0	0.148015	TRUE
BLCA	chr1	CCNL2	cg12655137	274670	0.492	0	0.200323	FALSE
BLCA	chr1	CCNL2	cg20251225	274833	0.492	0	0.199723	FALSE
BLCA	chr1	MMP23B	cg15386434	-277724	0.407	0	0.130354	FALSE
BLCA	chr1	MMP23B	cg24153574	-270603	0.369	4e-15	0.105634	TRUE
BLCA	chr1	MMP23B	cg19270739	-198713	0.438	0	0.153475	TRUE
BLCA	chr1	PRKCZ	cg14418633	23581	0.458	0	0.169797	FALSE
BLCA	chr1	PRKCZ	cg14171824	24748	0.598	0	0.319499	FALSE
BLCA	chr1	PRKCZ	cg02587648	41350	0.415	0	0.136646	FALSE
BLCA	chr1	PRKCZ	cg13918804	61853	0.479	0	0.188326	FALSE
BLCA	chr1	PRKCZ	cg00981070	64794	0.42	0	0.1397	FALSE
BLCA	chr1	PRKCZ	cg12718519	76509	0.49	0	0.198352	FALSE
BLCA	chr1	PRKCZ	cg15481172	77178	0.486	0	0.194356	FALSE
BLCA	chr1	PRKCZ	cg06888836	92360	0.584	0	0.300772	FALSE
BLCA	chr1	PRKCZ	cg23682913	98802	0.565	0	0.277617	FALSE
BLCA	chr1	PRKCZ	cg24578937	108906	0.566	0	0.27865	FALSE
BLCA	chr1	PRKCZ	cg06801943	119571	0.491	0	0.198994	FALSE
BLCA	chr1	PRKCZ	cg23648809	124492	0.565	0	0.277971	FALSE
BLCA	chr1	PRKCZ	cg08271229	240766	0.393	0	0.121275	FALSE
BLCA	chr1	PRKCZ	cg01852476	250155	0.365	7.55e-15	0.103436	FALSE
BLCA	chr1	PRKCZ	cg26017930	250258	0.467	0	0.177453	FALSE
BLCA	chr1	PRDM16	cg14030836	6879	0.622	0	0.353248	FALSE
BLCA	chr1	PRDM16	cg17890044	8631	0.631	0	0.365943	FALSE
BLCA	chr1	PRDM16	cg08262220	9765	0.733	0	0.555686	FALSE
BLCA	chr1	PRDM16	cg04493316	13455	0.662	0	0.41541	FALSE
BLCA	chr1	PRDM16	cg10572807	13845	0.585	0	0.302685	FALSE
BLCA	chr1	PRDM16	cg11837181	15261	0.695	0	0.475778	FALSE
BLCA	chr1	PRDM16	cg14852736	20588	0.644	0	0.3858	FALSE
BLCA	chr1	PRDM16	cg22226775	22292	0.698	0	0.482329	FALSE
BLCA	chr1	PRDM16	cg21681320	25303	0.669	0	0.427396	FALSE
BLCA	chr1	PRDM16	cg21604357	41730	0.627	0	0.360354	FALSE
BLCA	chr1	PRDM16	cg12905252	43072	0.629	0	0.363834	FALSE
BLCA	chr1	PRDM16	cg20632748	45719	0.556	0	0.267303	FALSE
BLCA	chr1	PRDM16	cg03447135	47058	0.622	0	0.353278	FALSE
BLCA	chr1	PRDM16	cg10097755	48495	0.572	0	0.286067	FALSE
BLCA	chr1	PRDM16	cg05223638	50427	0.633	0	0.368561	FALSE
BLCA	chr1	PRDM16	cg16348158	51175	0.573	0	0.287171	FALSE
BLCA	chr1	PRDM16	cg26653867	51914	0.571	0	0.284228	FALSE
BLCA	chr1	PRDM16	cg22851557	52327	0.566	0	0.278691	FALSE
BLCA	chr1	PRDM16	cg24741666	52966	0.667	0	0.424447	FALSE
BLCA	chr1	PRDM16	cg09271661	53318	0.604	0	0.327353	FALSE
BLCA	chr1	PRDM16	cg00713435	65217	0.607	0	0.33185	FALSE
BLCA	chr1	PRDM16	cg07367222	67843	0.643	0	0.384805	FALSE
BLCA	chr1	PRDM16	cg12804677	70217	0.699	0	0.483729	FALSE
BLCA	chr1	PRDM16	cg05343184	72410	0.674	0	0.437026	FALSE
BLCA	chr1	PRDM16	cg19243842	72780	0.674	0	0.436779	FALSE
BLCA	chr1	PRDM16	cg24045378	76756	0.586	0	0.302867	FALSE
BLCA	chr1	PRDM16	cg16926445	78698	0.656	0	0.40628	FALSE
BLCA	chr1	PRDM16	cg26222332	86902	0.551	0	0.261398	FALSE
BLCA	chr1	PRDM16	cg12096707	87973	0.583	0	0.299891	FALSE
BLCA	chr1	PRDM16	cg06367135	92094	0.643	0	0.384282	FALSE
BLCA	chr1	PRDM16	cg01448098	92272	0.664	0	0.420103	FALSE
BLCA	chr1	PRDM16	cg16265140	92465	0.579	0	0.294144	FALSE
BLCA	chr1	PRDM16	cg07622451	94145	0.536	0	0.243771	FALSE
BLCA	chr1	PRDM16	cg03391389	97320	0.529	0	0.237132	FALSE
BLCA	chr1	PRDM16	cg22796923	100768	0.452	0	0.164614	FALSE
BLCA	chr1	PRDM16	cg05755889	103335	0.554	0	0.263897	FALSE
BLCA	chr1	PRDM16	cg20699701	104021	0.614	0	0.341949	FALSE
BLCA	chr1	PRDM16	cg24612696	104150	0.503	0	0.210085	FALSE
BLCA	chr1	PRDM16	cg12133962	104393	0.596	0	0.316282	FALSE
BLCA	chr1	PRDM16	cg25411239	109118	0.616	0	0.344582	FALSE
BLCA	chr1	PRDM16	cg21338857	116035	0.578	0	0.29343	FALSE
BLCA	chr1	PRDM16	cg10696969	118301	0.634	0	0.370232	FALSE
BLCA	chr1	PRDM16	cg21609526	119410	0.563	0	0.275507	FALSE
BLCA	chr1	PRDM16	cg18147147	119585	0.526	0	0.233766	FALSE
BLCA	chr1	PRDM16	cg20629417	121188	0.509	0	0.216428	FALSE
BLCA	chr1	PRDM16	cg15391425	121253	0.664	0	0.419548	FALSE
BLCA	chr1	PRDM16	cg26153353	134775	0.695	0	0.476022	FALSE
BLCA	chr1	PRDM16	cg00581154	137954	0.689	0	0.464544	FALSE
BLCA	chr1	PRDM16	cg05712300	154968	0.638	0	0.37743	FALSE
BLCA	chr1	PRDM16	cg19158549	155165	0.637	0	0.375173	FALSE
BLCA	chr1	PRDM16	cg25150520	156789	0.653	0	0.401547	FALSE
BLCA	chr1	PRDM16	cg22497969	157277	0.684	0	0.455058	FALSE
BLCA	chr1	PRDM16	cg06099439	161164	0.698	0	0.482128	FALSE
BLCA	chr1	PRDM16	cg24645149	173342	0.614	0	0.341021	FALSE
BLCA	chr1	PRDM16	cg05791946	175110	0.636	0	0.374046	FALSE
BLCA	chr1	PRDM16	cg19704073	176418	0.572	0	0.286334	FALSE
BLCA	chr1	PRDM16	cg10952596	177181	0.597	0	0.318499	FALSE
BLCA	chr1	PRDM16	cg19825974	177600	0.623	0	0.354081	FALSE
BLCA	chr1	PRDM16	cg10201191	177731	0.607	0	0.331232	FALSE
BLCA	chr1	PRDM16	cg16694785	177969	0.588	0	0.305812	FALSE
BLCA	chr1	PRDM16	cg24807850	179650	0.635	0	0.372028	FALSE
BLCA	chr1	PRDM16	cg20165545	180858	0.579	0	0.295003	FALSE
BLCA	chr1	PRDM16	cg19904265	180971	0.649	0	0.394039	FALSE
BLCA	chr1	PRDM16	cg06447122	195791	0.653	0	0.401065	FALSE
BLCA	chr1	PRDM16	cg17861161	198693	0.607	0	0.330894	FALSE
BLCA	chr1	PRDM16	cg13434489	203347	0.673	0	0.43536	FALSE
BLCA	chr1	PRDM16	cg12660813	206602	0.704	0	0.493497	FALSE
BLCA	chr1	PRDM16	cg17940849	207539	0.617	0	0.345027	FALSE
BLCA	chr1	PRDM16	cg00701856	210301	0.608	0	0.33221	FALSE
BLCA	chr1	PRDM16	cg15035278	214930	0.43	0	0.147331	FALSE
BLCA	chr1	PRDM16	cg17421241	216212	0.664	0	0.419169	FALSE
BLCA	chr1	PRDM16	cg03401034	219802	0.582	0	0.29847	FALSE
BLCA	chr1	PRDM16	cg10391102	220575	0.641	0	0.381763	FALSE
BLCA	chr1	PRDM16	cg15823330	221798	0.578	0	0.293176	FALSE
BLCA	chr1	PRDM16	cg03347306	230936	0.576	0	0.291117	FALSE
BLCA	chr1	PRDM16	cg22688535	238232	0.499	0	0.206268	FALSE
BLCA	chr1	PRDM16	cg05573412	252411	0.637	0	0.374728	FALSE
BLCA	chr1	PRDM16	cg07797660	253398	0.537	0	0.244958	FALSE
BLCA	chr1	PRDM16	cg03254465	254486	0.548	0	0.25812	FALSE
BLCA	chr1	PRDM16	cg15065169	256126	0.533	0	0.241596	FALSE
BLCA	chr1	PRDM16	cg13689309	257815	0.622	0	0.352921	FALSE
BLCA	chr1	PRDM16	cg05375699	259710	0.547	0	0.256372	FALSE
BLCA	chr1	PRDM16	cg14712575	262632	0.605	0	0.329193	FALSE
BLCA	chr1	PRDM16	cg21848084	278640	0.606	0	0.330232	FALSE
BLCA	chr1	PRDM16	cg27187555	283511	0.48	0	0.189265	FALSE
BLCA	chr1	PRDM16	cg06211525	286390	0.511	0	0.218159	FALSE
BLCA	chr1	PRDM16	cg13209113	286991	0.654	0	0.402502	FALSE
BLCA	chr1	PRDM16	cg06258549	288890	0.505	0	0.212425	FALSE
BLCA	chr1	PRDM16	cg23050300	295580	0.518	0	0.225843	FALSE
BLCA	chr1	TP73	cg22614891	-1965	0.407	0	0.130959	TRUE
BLCA	chr1	TP73	cg05936300	5576	0.443	0	0.157553	FALSE
BLCA	chr1	TP73	cg06202149	36758	0.439	0	0.154366	FALSE
BLCA	chr1	TP73	cg19519630	48758	0.487	0	0.195003	FALSE
BLCA	chr1	TP73	cg26810690	53002	0.501	0	0.20807	FALSE
BLCA	chr1	TP73	cg02134594	63585	0.402	0	0.127384	FALSE
BLCA	chr1	TP73	cg04392488	75098	0.476	0	0.185015	FALSE
BLCA	chr1	TP73	cg14979620	78049	0.471	0	0.180668	FALSE
BLCA	chr1	TP73	cg03664527	79621	0.613	0	0.339845	FALSE
BLCA	chr1	TP73	cg25196575	80122	0.595	0	0.31554	FALSE
BLCA	chr1	AJAP1	cg26435172	21022	0.469	0	0.179593	FALSE
BLCA	chr1	AJAP1	cg21159274	57708	0.426	0	0.144194	FALSE
BLCA	chr1	AJAP1	cg00692462	57985	0.449	0	0.162307	FALSE
BLCA	chr1	AJAP1	cg04292104	101616	0.477	0	0.185958	FALSE
BLCA	chr1	AJAP1	cg00859330	120194	0.518	0	0.225755	FALSE
BLCA	chr1	PER3	cg22507406	23451	0.429	0	0.147056	FALSE
BLCA	chr1	PER3	cg04837231	40751	0.571	0	0.284276	FALSE
BLCA	chr1	PER3	cg09168692	43072	0.45	0	0.163569	FALSE
BLCA	chr1	PER3	cg14150148	62242	0.547	0	0.256343	FALSE
BLCA	chr1	APITD1	cg16101008	208561	0.412	0	0.134421	FALSE
BLCA	chr1	APITD1	cg02396224	208636	0.395	0	0.122671	FALSE
BLCA	chr1	HSPB7	cg21921789	-277713	0.506	0	0.213591	TRUE
BLCA	chr1	HSPB7	cg13454846	-276910	0.519	0	0.226815	TRUE
BLCA	chr1	HSPB7	cg16004427	-262184	0.579	0	0.294256	TRUE
BLCA	chr1	HSPB7	cg02977790	-218929	0.489	0	0.19731	FALSE
BLCA	chr1	HSPB7	cg05694089	-185801	0.422	0	0.141172	FALSE
BLCA	chr1	HSPB7	cg18284590	36765	0.443	0	0.157964	FALSE
BLCA	chr1	HSPB7	cg11218176	58149	0.546	0	0.255494	FALSE
BLCA	chr1	HSPB7	cg06538426	145840	0.451	0	0.16365	FALSE
BLCA	chr1	HSPB7	cg09011316	199665	0.391	0	0.119726	FALSE
BLCA	chr1	HSPB7	cg01978368	217904	0.446	0	0.159893	TRUE
BLCA	chr1	EXTL1	cg25199536	253337	0.391	0	0.119638	FALSE
BLCA	chr1	GRIK3	cg08106961	-144392	0.4	0	0.125542	FALSE
BLCA	chr1	GRIK3	cg14616584	-111720	0.372	2.22e-15	0.107529	FALSE
BLCA	chr1	GRIK3	cg23715749	-85977	0.405	0	0.128999	FALSE
BLCA	chr1	PTCH2	cg06884882	-120670	0.366	7.55e-15	0.103456	FALSE
BLCA	chr1	STIL	cg10026317	-84900	0.374	1.78e-15	0.10838	FALSE
BLCA	chr1	FOXD3	cg25286536	3405	0.464	0	0.175292	TRUE
BLCA	chr1	FOXD3	cg02483593	3454	0.476	0	0.185031	TRUE
BLCA	chr1	FOXD3	cg25145039	9626	0.454	0	0.166634	FALSE
BLCA	chr1	DIRAS3	cg06648629	-4625	0.426	0	0.14421	FALSE
BLCA	chr1	DIRAS3	cg21808053	-3397	0.414	0	0.13555	FALSE
BLCA	chr1	DIRAS3	cg20808078	-1251	0.42	0	0.139947	TRUE
BLCA	chr1	ST6GALNAC3	cg25339815	32215	0.472	0	0.181552	FALSE
BLCA	chr1	ST6GALNAC3	cg18172358	194181	0.458	0	0.170042	FALSE
BLCA	chr1	ST6GALNAC3	cg26256154	240161	0.414	0	0.135272	FALSE
BLCA	chr1	ST6GALNAC3	cg10241563	299644	0.399	0	0.12488	FALSE
BLCA	chr1	TGFBR3	cg08638097	-271477	0.423	0	0.141959	FALSE
BLCA	chr1	TGFBR3	cg23721586	-174028	0.391	0	0.119513	FALSE
BLCA	chr1	DPYD	cg17752576	-50167	0.534	0	0.242622	FALSE
BLCA	chr1	DPYD	cg18269457	-2929	0.468	0	0.178344	TRUE
BLCA	chr1	SLC16A4	cg06807905	-157158	0.373	2e-15	0.107988	FALSE
BLCA	chr1	NOTCH2	cg04246113	-296165	0.469	0	0.179616	FALSE
BLCA	chr1	NOTCH2	cg05824755	1130	0.383	4.44e-16	0.114433	TRUE
BLCA	chr1	PLEKHO1	cg13178372	212330	0.478	0	0.186708	TRUE
BLCA	chr1	SELENBP1	cg06526960	-8415	0.479	0	0.188102	FALSE
BLCA	chr1	TPM3	cg05756780	216094	0.361	1.78e-14	0.100547	FALSE
BLCA	chr1	PEAR1	cg01796075	15051	0.374	1.78e-15	0.108506	FALSE
BLCA	chr1	CADM3	cg01803258	19031	0.681	0	0.449919	FALSE
BLCA	chr1	CADM3	cg16109680	19968	0.681	0	0.449458	FALSE
BLCA	chr1	CADM3	cg19260329	32700	0.659	0	0.411212	TRUE
BLCA	chr1	CADM3	cg07202479	32786	0.653	0	0.401041	TRUE
BLCA	chr1	CADM3	cg21415060	135919	0.506	0	0.213602	FALSE
BLCA	chr1	FCGR2B	cg18222653	-52460	0.52	0	0.227421	FALSE
BLCA	chr1	FCGR2B	cg18200075	73389	0.495	0	0.203013	FALSE
BLCA	chr1	DDR2	cg27177808	-74749	0.378	8.88e-16	0.111111	FALSE
BLCA	chr1	DDR2	cg21140079	65025	0.479	0	0.187719	FALSE
BLCA	chr1	PBX1	cg20825416	18523	0.513	0	0.220282	FALSE
BLCA	chr1	PBX1	cg08864944	104889	0.458	0	0.169573	FALSE
BLCA	chr1	PBX1	cg17724789	183284	0.532	0	0.240413	FALSE
BLCA	chr1	PBX1	cg02955020	260762	0.642	0	0.383832	FALSE
BLCA	chr1	LHX4	cg17827020	3352	0.376	1.33e-15	0.109729	FALSE
BLCA	chr1	LHX4	cg22683038	3703	0.446	0	0.160183	FALSE
BLCA	chr1	LHX4	cg26410483	3711	0.442	0	0.15667	FALSE
BLCA	chr1	PTPRC	cg06550420	50619	0.512	0	0.218938	FALSE
BLCA	chr1	PTPRC	cg12390585	61889	0.381	4.44e-16	0.113223	FALSE
BLCA	chr1	PTPRC	cg06514727	103370	0.395	0	0.122628	FALSE
BLCA	chr1	IGFN1	cg13419869	-296266	0.41	0	0.132727	FALSE
BLCA	chr1	IGFN1	cg06834507	-282995	0.44	0	0.155395	FALSE
BLCA	chr1	IGFN1	cg00583535	-46	0.387	0	0.117011	TRUE
BLCA	chr1	IGFN1	cg02589576	184841	0.39	0	0.119321	TRUE
BLCA	chr1	BTG2	cg09671119	-8432	0.432	0	0.148655	FALSE
BLCA	chr1	PLXNA2	cg25838968	-166818	0.443	0	0.157288	FALSE
BLCA	chr1	PLXNA2	cg00953314	-159846	0.453	0	0.165852	FALSE
BLCA	chr1	PLXNA2	cg06829791	-159726	0.455	0	0.167424	FALSE
BLCA	chr1	PLXNA2	cg00997699	-27133	0.451	0	0.164137	FALSE
BLCA	chr1	PLXNA2	cg20309606	-26955	0.457	0	0.168611	FALSE
BLCA	chr1	PROX1	cg22376805	42698	0.462	0	0.173211	FALSE
BLCA	chr1	PROX1	cg03957440	48047	0.546	0	0.255746	FALSE
BLCA	chr1	LEFTY2	cg01393234	-44004	0.48	0	0.188655	FALSE
BLCA	chr1	LEFTY2	cg16532282	142716	0.461	0	0.172046	FALSE
BLCA	chr1	LEFTY2	cg14162417	186774	0.48	0	0.188719	FALSE
BLCA	chr1	ITPKB	cg06540458	24871	0.379	6.66e-16	0.11176	FALSE
BLCA	chr1	KIAA1804	cg27313012	34029	0.544	0	0.252593	FALSE
BLCA	chr1	KIAA1804	cg09347582	34403	0.538	0	0.246478	FALSE
BLCA	chr1	RYR2	cg18816826	-37161	0.491	0	0.1987	TRUE
BLCA	chr1	RYR2	cg00163018	208112	0.382	4.44e-16	0.113714	FALSE
BLCA	chr1	FMN2	cg07418387	120280	0.452	0	0.164914	FALSE
BLCA	chr1	NLRP3	cg20289854	-121616	0.363	1.09e-14	0.102219	FALSE
BLCA	chr1	NLRP3	cg11249333	-85199	0.365	8.22e-15	0.10316	TRUE
BLCA	chr1	NLRP3	cg12280471	8337	0.533	0	0.240733	FALSE
BLCA	chr1	NLRP3	cg18126557	32385	0.597	0	0.318104	FALSE
BLCA	chr1	NLRP3	cg00747618	33244	0.649	0	0.395109	TRUE
BLCA	chr1	TRIM58	cg02148612	-1684	0.467	0	0.177061	TRUE
BLCA	chr1	TRIM58	cg04902327	-1266	0.464	0	0.174824	TRUE
BLCA	chr10	DIP2C	cg20517784	-299131	0.534	0	0.241768	FALSE
BLCA	chr10	DIP2C	cg03287763	-267769	0.59	0	0.308837	FALSE
BLCA	chr10	DIP2C	cg11588566	-216248	0.575	0	0.289129	FALSE
BLCA	chr10	DIP2C	cg06006665	-216011	0.582	0	0.298573	FALSE
BLCA	chr10	DIP2C	cg18863666	-206394	0.49	0	0.198213	FALSE
BLCA	chr10	DIP2C	cg10448724	-202817	0.564	0	0.276092	FALSE
BLCA	chr10	DIP2C	cg08605347	-202249	0.551	0	0.261166	FALSE
BLCA	chr10	DIP2C	cg04759187	-186644	0.561	0	0.272095	FALSE
BLCA	chr10	DIP2C	cg23325364	-166768	0.553	0	0.263617	FALSE
BLCA	chr10	DIP2C	cg09758680	-161055	0.578	0	0.292882	FALSE
BLCA	chr10	DIP2C	cg19223119	-160876	0.547	0	0.256342	FALSE
BLCA	chr10	DIP2C	cg21341821	-148486	0.542	0	0.250615	FALSE
BLCA	chr10	DIP2C	cg06279296	-133792	0.464	0	0.174643	FALSE
BLCA	chr10	DIP2C	cg00954391	-123217	0.565	0	0.277517	FALSE
BLCA	chr10	DIP2C	cg15346619	-59701	0.561	0	0.272728	FALSE
BLCA	chr10	DIP2C	cg08079763	-56437	0.549	0	0.259259	FALSE
BLCA	chr10	DIP2C	cg10785578	-38553	0.577	0	0.29231	TRUE
BLCA	chr10	DIP2C	cg12513686	-26016	0.618	0	0.347197	FALSE
BLCA	chr10	DIP2C	cg23245009	-9902	0.541	0	0.249711	FALSE
BLCA	chr10	FAM171A1	cg06358322	-159260	0.576	0	0.290397	FALSE
BLCA	chr10	FAM171A1	cg04284320	-157829	0.673	0	0.4359	FALSE
BLCA	chr10	FAM171A1	cg06498400	-157629	0.657	0	0.407469	FALSE
BLCA	chr10	FAM171A1	cg17118095	-55548	0.644	0	0.386829	FALSE
BLCA	chr10	FAM171A1	cg09634202	-25348	0.761	0	0.624055	FALSE
BLCA	chr10	FAM188A	cg09096067	-82253	0.439	0	0.15407	FALSE
BLCA	chr10	VIM	cg15970890	-23661	0.576	0	0.291172	TRUE
BLCA	chr10	CREM	cg02502704	-2163	0.372	2.22e-15	0.107492	TRUE
BLCA	chr10	CREM	cg00869330	205376	0.433	0	0.14941	FALSE
BLCA	chr10	CXCL12	cg12793525	-4556	0.431	0	0.148498	FALSE
BLCA	chr10	EGR2	cg00963675	-6346	0.423	0	0.142147	FALSE
BLCA	chr10	EGR2	cg24711397	-6000	0.427	0	0.145313	FALSE
BLCA	chr10	EGR2	cg24734792	1433	0.399	0	0.124845	TRUE
BLCA	chr10	FAS	cg06689259	-94750	0.38	4.44e-16	0.112362	FALSE
BLCA	chr10	FAS	cg07042289	-57793	0.461	0	0.172605	TRUE
BLCA	chr10	FAS	cg10578701	214519	0.434	0	0.150838	TRUE
BLCA	chr10	MARVELD1	cg04271791	155993	0.371	3.11e-15	0.106517	FALSE
BLCA	chr10	SORCS1	cg19200333	-6075	0.478	0	0.186772	FALSE
BLCA	chr10	EBF3	cg26121639	-122776	0.416	0	0.136822	TRUE
BLCA	chr10	EBF3	cg09649486	-120755	0.459	0	0.170934	TRUE
BLCA	chr10	EBF3	cg25866634	-120511	0.449	0	0.162589	TRUE
BLCA	chr10	EBF3	cg20402653	-90475	0.468	0	0.177943	FALSE
BLCA	chr10	EBF3	cg02584267	-79840	0.428	0	0.145815	FALSE
BLCA	chr10	EBF3	cg19074393	-79639	0.46	0	0.171343	FALSE
BLCA	chr10	EBF3	cg09639430	-67261	0.487	0	0.195574	FALSE
BLCA	chr10	KNDC1	cg11610925	4079	0.581	0	0.29762	FALSE
BLCA	chr10	KNDC1	cg06644457	4177	0.577	0	0.291599	FALSE
BLCA	chr10	KNDC1	cg03669358	7960	0.584	0	0.301474	FALSE
BLCA	chr10	KNDC1	cg20731384	19422	0.545	0	0.254006	FALSE
BLCA	chr10	KNDC1	cg09763180	87346	0.401	0	0.126163	TRUE
BLCA	chr10	KNDC1	cg12623045	93479	0.466	0	0.176232	FALSE
BLCA	chr10	KNDC1	cg20532418	159150	0.403	0	0.127624	FALSE
BLCA	chr11	TSPAN32	cg19125767	-133131	0.488	0	0.196008	TRUE
BLCA	chr11	TSPAN32	cg22343275	-117169	0.448	0	0.161374	FALSE
BLCA	chr11	TSPAN32	cg02056751	-2595	0.583	0	0.299536	TRUE
BLCA	chr11	TSPAN32	cg08470031	99801	0.526	0	0.233426	TRUE
BLCA	chr11	TSPAN32	cg13895830	102870	0.46	0	0.171094	FALSE
BLCA	chr11	TSPAN32	cg16746901	105189	0.525	0	0.232741	FALSE
BLCA	chr11	TSPAN32	cg09738410	119062	0.547	0	0.256313	TRUE
BLCA	chr11	TSPAN32	cg25786675	298031	0.494	0	0.201659	FALSE
BLCA	chr11	PGAP2	cg24497361	39540	0.387	0	0.116711	FALSE
BLCA	chr11	PRKCDBP	cg09397087	-68203	0.457	0	0.168676	FALSE
BLCA	chr11	PRKCDBP	cg05668613	74894	0.574	0	0.288049	FALSE
BLCA	chr11	PRKCDBP	cg13687729	218792	0.489	0	0.197017	FALSE
BLCA	chr11	PRKCDBP	cg25879836	291059	0.406	0	0.129953	TRUE
BLCA	chr11	ILK	cg21846888	-208974	0.37	3.33e-15	0.106162	FALSE
BLCA	chr11	ILK	cg10896604	-175637	0.393	0	0.12128	FALSE
BLCA	chr11	DCHS1	cg15676544	-14756	0.378	6.66e-16	0.111437	FALSE
BLCA	chr11	LMO1	cg15970259	-181684	0.414	0	0.135804	FALSE
BLCA	chr11	LMO1	cg21650086	-44220	0.403	0	0.127529	FALSE
BLCA	chr11	LMO1	cg20775162	-41679	0.385	2.22e-16	0.11583	FALSE
BLCA	chr11	SCUBE2	cg26723045	-70569	0.437	0	0.152881	FALSE
BLCA	chr11	MRVI1	cg24921089	-242695	0.509	0	0.216056	TRUE
BLCA	chr11	MRVI1	cg02082273	-242497	0.512	0	0.219674	TRUE
BLCA	chr11	DKK3	cg26235273	-46018	0.361	1.6e-14	0.100918	FALSE
BLCA	chr11	DKK3	cg23254316	169927	0.435	0	0.151165	FALSE
BLCA	chr11	DKK3	cg14081744	239369	0.476	0	0.185166	FALSE
BLCA	chr11	CREB3L1	cg16012690	15621	0.425	0	0.143946	FALSE
BLCA	chr11	CREB3L1	cg05576959	67645	0.422	0	0.141702	FALSE
BLCA	chr11	CREB3L1	cg26473110	86177	0.367	5.33e-15	0.104587	FALSE
BLCA	chr11	NRXN2	cg01925891	-180152	0.537	0	0.245252	FALSE
BLCA	chr11	NRXN2	cg09127371	-177153	0.419	0	0.139042	FALSE
BLCA	chr11	NRXN2	cg06998422	-162502	0.497	0	0.204686	FALSE
BLCA	chr11	NRXN2	cg14139581	-132318	0.451	0	0.164012	TRUE
BLCA	chr11	NRXN2	cg07220939	-132043	0.438	0	0.15343	TRUE
BLCA	chr11	NRXN2	cg22330021	-118383	0.505	0	0.211965	FALSE
BLCA	chr11	NRXN2	cg23389215	-114895	0.494	0	0.201993	FALSE
BLCA	chr11	NRXN2	cg19395706	-78581	0.496	0	0.203262	FALSE
BLCA	chr11	NRXN2	cg26661640	-31814	0.489	0	0.196886	FALSE
BLCA	chr11	NRXN2	cg07733098	-12317	0.518	0	0.224945	FALSE
BLCA	chr11	NRXN2	cg22749107	3870	0.513	0	0.220384	FALSE
BLCA	chr11	NRXN2	cg15355719	12861	0.492	0	0.199651	FALSE
BLCA	chr11	NRXN2	cg10701232	16600	0.539	0	0.24709	FALSE
BLCA	chr11	NRXN2	cg08145798	119975	0.545	0	0.254292	TRUE
BLCA	chr11	NRXN2	cg02933228	120427	0.55	0	0.259774	TRUE
BLCA	chr11	MEN1	cg03445006	-45927	0.36	2e-14	0.100182	FALSE
BLCA	chr11	MEN1	cg18953784	160718	0.372	2.44e-15	0.107211	TRUE
BLCA	chr11	CDC42BPG	cg02225305	-17179	0.453	0	0.165852	FALSE
BLCA	chr11	SLC29A2	cg25423829	-4650	0.592	0	0.311286	FALSE
BLCA	chr11	SLC29A2	cg19347288	-4393	0.547	0	0.256707	FALSE
BLCA	chr11	PGR	cg16688583	989	0.456	0	0.167784	TRUE
BLCA	chr11	BIRC3	cg20782778	-206042	0.476	0	0.185346	TRUE
BLCA	chr11	BIRC3	cg21207616	-48918	0.535	0	0.243113	FALSE
BLCA	chr11	BIRC3	cg08847737	18534	0.45	0	0.163009	FALSE
BLCA	chr11	BIRC3	cg25812146	208537	0.45	0	0.162973	FALSE
BLCA	chr11	POU2AF1	cg06978117	-95143	0.38	4.44e-16	0.112793	FALSE
BLCA	chr11	ZBTB16	cg20178075	-69823	0.403	0	0.127718	FALSE
BLCA	chr11	ZBTB16	cg12445422	-9994	0.455	0	0.167136	FALSE
BLCA	chr11	ZBTB16	cg17069473	16929	0.379	4.44e-16	0.112071	FALSE
BLCA	chr11	ZBTB16	cg25577489	19631	0.432	0	0.14874	FALSE
BLCA	chr11	ZBTB16	cg14596967	26514	0.411	0	0.133587	FALSE
BLCA	chr11	ZBTB16	cg11925872	73715	0.369	3.55e-15	0.105877	FALSE
BLCA	chr11	ZBTB16	cg22130673	101387	0.386	0	0.116561	FALSE
BLCA	chr11	ZBTB16	cg13361747	178392	0.364	1.04e-14	0.102355	FALSE
BLCA	chr11	ZBTB16	cg15897209	220967	0.365	8.66e-15	0.102979	FALSE
BLCA	chr11	CADM1	cg10320783	-277311	0.722	0	0.531213	FALSE
BLCA	chr11	CADM1	cg09670925	-120231	0.573	0	0.286687	FALSE
BLCA	chr11	CADM1	cg13014457	-42200	0.515	0	0.222299	FALSE
BLCA	chr11	TAGLN	cg21210690	244204	0.426	0	0.144462	FALSE
BLCA	chr11	TAGLN	cg06923861	285337	0.477	0	0.186265	FALSE
BLCA	chr11	ARHGEF12	cg08318018	73520	0.377	8.88e-16	0.110682	FALSE
BLCA	chr11	VWA5A	cg04693329	8935	0.605	0	0.328291	FALSE
BLCA	chr11	VWA5A	cg13695041	31358	0.482	0	0.190371	FALSE
BLCA	chr11	ETS1	cg14057644	-129788	0.398	0	0.124195	FALSE
BLCA	chr11	ETS1	cg27078890	6	0.403	0	0.127881	TRUE
BLCA	chr11	ETS1	cg21875114	229	0.394	0	0.121535	TRUE
BLCA	chr11	ETS1	cg16792062	700	0.45	0	0.16312	TRUE
BLCA	chr11	ETS1	cg01424624	5895	0.451	0	0.164062	FALSE
BLCA	chr11	ETS1	cg18386489	35878	0.36	2.09e-14	0.100034	FALSE
BLCA	chr11	ETS1	cg01534808	121273	0.364	9.1e-15	0.102824	FALSE
BLCA	chr11	FLI1	cg03295554	-160979	0.449	0	0.16262	TRUE
BLCA	chr11	FLI1	cg16279861	-25117	0.621	0	0.351635	FALSE
BLCA	chr11	FLI1	cg26731131	-2574	0.601	0	0.323497	TRUE
BLCA	chr11	FLI1	cg27395208	1052	0.424	0	0.143054	TRUE
BLCA	chr11	FLI1	cg02028663	1160	0.484	0	0.192438	TRUE
BLCA	chr11	FLI1	cg13909178	1700	0.54	0	0.248774	TRUE
BLCA	chr11	FLI1	cg14801518	2646	0.561	0	0.272436	TRUE
BLCA	chr11	FLI1	cg01973695	3899	0.549	0	0.259001	FALSE
BLCA	chr11	FLI1	cg20374917	47445	0.539	0	0.247967	FALSE
BLCA	chr11	FLI1	cg02536065	59767	0.565	0	0.276959	FALSE
BLCA	chr11	FLI1	cg03707169	90622	0.614	0	0.341539	FALSE
BLCA	chr11	FLI1	cg13476635	97990	0.529	0	0.236928	FALSE
BLCA	chr11	FLI1	cg22721851	152083	0.472	0	0.181382	FALSE
BLCA	chr11	FLI1	cg25893560	153693	0.577	0	0.291925	FALSE
BLCA	chr11	FLI1	cg04367216	180772	0.63	0	0.365424	TRUE
BLCA	chr11	FLI1	cg27056194	180871	0.597	0	0.317999	TRUE
BLCA	chr11	FLI1	cg14481339	180890	0.573	0	0.287319	TRUE
BLCA	chr11	FLI1	cg13267718	181000	0.546	0	0.255851	TRUE
BLCA	chr11	ADAMTS8	cg14511677	-268278	0.391	0	0.119994	TRUE
BLCA	chr11	ADAMTS8	cg12270485	1408	0.374	1.78e-15	0.108568	TRUE
BLCA	chr12	ERC1	cg24766486	-94639	0.391	0	0.119549	FALSE
BLCA	chr12	CCND2	cg12105382	7190	0.655	0	0.404797	FALSE
BLCA	chr12	CCND2	cg02401639	22648	0.52	0	0.227369	FALSE
BLCA	chr12	CCND2	cg22794990	29369	0.663	0	0.417481	FALSE
BLCA	chr12	CCND2	cg17725129	99898	0.46	0	0.171403	FALSE
BLCA	chr12	CCND2	cg10155026	170128	0.494	0	0.20187	TRUE
BLCA	chr12	CCND2	cg15985470	171855	0.493	0	0.201062	TRUE
BLCA	chr12	CCND2	cg21902327	171885	0.464	0	0.175106	TRUE
BLCA	chr12	CCND2	cg02583247	172410	0.494	0	0.201779	TRUE
BLCA	chr12	KCNA6	cg26215982	-2463	0.436	0	0.152066	TRUE
BLCA	chr12	KCNA6	cg13800769	-1428	0.498	0	0.205817	TRUE
BLCA	chr12	KCNA6	cg18961101	4775	0.46	0	0.171318	FALSE
BLCA	chr12	KCNA6	cg19090761	5063	0.433	0	0.149878	FALSE
BLCA	chr12	KCNA6	cg13220569	237002	0.426	0	0.1443	TRUE
BLCA	chr12	CD4	cg16495940	-95904	0.445	0	0.159454	FALSE
BLCA	chr12	CD4	cg23727813	-95393	0.475	0	0.184369	FALSE
BLCA	chr12	CD4	cg13895322	-20897	0.374	1.78e-15	0.108573	TRUE
BLCA	chr12	CD4	cg27310594	34814	0.454	0	0.166514	TRUE
BLCA	chr12	CD4	cg09274587	37970	0.385	2.22e-16	0.115667	TRUE
BLCA	chr12	CD4	cg16642299	172746	0.559	0	0.270803	TRUE
BLCA	chr12	CD4	cg18959988	174254	0.611	0	0.337409	TRUE
BLCA	chr12	STYK1	cg00104348	-54467	0.396	0	0.122992	FALSE
BLCA	chr12	EMP1	cg19009132	12821	0.443	0	0.157363	FALSE
BLCA	chr12	ABCC9	cg19527799	-68333	0.462	0	0.173138	FALSE
BLCA	chr12	SOX5	cg01766743	-106864	0.482	0	0.191019	FALSE
BLCA	chr12	SOX5	cg21334045	-5521	0.474	0	0.183976	FALSE
BLCA	chr12	RASSF8	cg01234248	38082	0.398	0	0.124347	FALSE
BLCA	chr12	RASSF8	cg07364781	109732	0.362	1.38e-14	0.101454	FALSE
BLCA	chr12	RASSF8	cg25629905	161045	0.371	2.66e-15	0.107082	FALSE
BLCA	chr12	SLC2A13	cg14678680	-230871	0.518	0	0.225627	FALSE
BLCA	chr12	SLC2A13	cg07287345	-84654	0.521	0	0.228703	FALSE
BLCA	chr12	SLC2A13	cg14061497	-3448	0.549	0	0.258246	FALSE
BLCA	chr12	LRRK2	cg12664938	3876	0.399	0	0.125361	FALSE
BLCA	chr12	PRICKLE1	cg12105419	-129734	0.411	0	0.133548	FALSE
BLCA	chr12	PRICKLE1	cg07303091	-120187	0.371	2.66e-15	0.106871	FALSE
BLCA	chr12	PRICKLE1	cg06695286	-103127	0.545	0	0.254718	FALSE
BLCA	chr12	PRICKLE1	cg14802097	-13223	0.527	0	0.234692	FALSE
BLCA	chr12	NR4A1	cg17033166	-194656	0.399	0	0.125379	FALSE
BLCA	chr12	ESPL1	cg07661899	-219025	0.387	0	0.117091	TRUE
BLCA	chr12	ITGA5	cg22668740	-24953	0.495	0	0.20306	FALSE
BLCA	chr12	ITGA5	cg15937109	159628	0.365	8.44e-15	0.103065	FALSE
BLCA	chr12	ITGA7	cg03134211	-15489	0.417	0	0.137768	FALSE
BLCA	chr12	ITGA7	cg15354065	221128	0.584	0	0.301051	TRUE
BLCA	chr12	GLI1	cg06679990	9349	0.393	0	0.120778	FALSE
BLCA	chr12	GLI1	cg05157486	162120	0.378	8.88e-16	0.111355	TRUE
BLCA	chr12	NAV3	cg03835709	5526	0.465	0	0.175792	FALSE
BLCA	chr12	NAV3	cg07664061	186669	0.477	0	0.186001	FALSE
BLCA	chr12	TMTC2	cg02537769	8668	0.368	4.66e-15	0.105095	FALSE
BLCA	chr12	ANO4	cg19894076	-416	0.477	0	0.18596	TRUE
BLCA	chr12	ANO4	cg03408359	28223	0.497	0	0.20461	FALSE
BLCA	chr12	ANO4	cg20151576	177588	0.439	0	0.154402	FALSE
BLCA	chr12	IGF1	cg23046919	-78580	0.466	0	0.176949	FALSE
BLCA	chr12	IGF1	cg12742178	-58494	0.551	0	0.260751	FALSE
BLCA	chr12	ALDH2	cg05212570	42981	0.574	0	0.28876	FALSE
BLCA	chr12	RASAL1	cg07140497	-23931	0.47	0	0.179658	FALSE
BLCA	chr12	RASAL1	cg06787724	-4998	0.39	0	0.119253	FALSE
BLCA	chr12	TBX5	cg02011607	-53702	0.431	0	0.148451	FALSE
BLCA	chr12	TBX5	cg14126466	-16184	0.541	0	0.249814	FALSE
BLCA	chr12	TBX5	cg19746940	-13818	0.474	0	0.1832	FALSE
BLCA	chr12	TBX5	cg06875424	-11534	0.583	0	0.300097	FALSE
BLCA	chr12	TBX5	cg17554126	-9453	0.569	0	0.282772	FALSE
BLCA	chr12	HPD	cg23110109	-234390	0.466	0	0.176841	FALSE
BLCA	chr12	HPD	cg06287140	141663	0.389	0	0.118282	FALSE
BLCA	chr12	TMEM132B	cg10520543	-473	0.436	0	0.152095	TRUE
BLCA	chr12	TMEM132B	cg26380116	116291	0.401	0	0.126128	FALSE
BLCA	chr12	TMEM132B	cg20347893	208705	0.388	0	0.117467	FALSE
BLCA	chr12	RIMBP2	cg10577257	-73217	0.578	0	0.293019	FALSE
BLCA	chr12	RIMBP2	cg02126688	-70282	0.582	0	0.29787	FALSE
BLCA	chr12	RIMBP2	cg15001406	-40758	0.574	0	0.288307	FALSE
BLCA	chr12	POLE	cg08617683	-180521	0.39	0	0.119033	FALSE
BLCA	chr12	POLE	cg26415787	150224	0.362	1.38e-14	0.101429	FALSE
BLCA	chr13	LATS2	cg12944572	-65646	0.533	0	0.241119	FALSE
BLCA	chr13	LATS2	cg00494183	9628	0.411	0	0.133616	FALSE
BLCA	chr13	FLT3	cg22926422	-111879	0.505	0	0.212544	TRUE
BLCA	chr13	FLT3	cg10402103	-111827	0.51	0	0.217307	TRUE
BLCA	chr13	FLT3	cg02186409	256818	0.44	0	0.155597	FALSE
BLCA	chr13	KL	cg20672059	3714	0.377	8.88e-16	0.110296	FALSE
BLCA	chr13	KL	cg23584087	36059	0.381	4.44e-16	0.112944	FALSE
BLCA	chr13	STARD13	cg14698932	-162334	0.475	0	0.184705	FALSE
BLCA	chr13	STARD13	cg00527307	-42078	0.395	0	0.12268	FALSE
BLCA	chr13	DCLK1	cg12942606	-275562	0.476	0	0.185265	FALSE
BLCA	chr13	DCLK1	cg01719718	-246705	0.618	0	0.346855	FALSE
BLCA	chr13	DCLK1	cg06506007	-5641	0.582	0	0.298078	FALSE
BLCA	chr13	SOHLH2	cg09805172	-2817	0.401	0	0.126328	TRUE
BLCA	chr13	SPG20	cg08107079	-55567	0.366	6.44e-15	0.104	FALSE
BLCA	chr13	SPG20	cg14410132	1238	0.541	0	0.249934	TRUE
BLCA	chr13	LHFP	cg08070725	-185592	0.468	0	0.178578	FALSE
BLCA	chr13	LHFP	cg08085029	-149258	0.38	4.44e-16	0.112194	FALSE
BLCA	chr13	LHFP	cg14238838	-26171	0.367	5.77e-15	0.104342	FALSE
BLCA	chr13	LHFP	cg27490391	-25169	0.374	1.33e-15	0.109004	FALSE
BLCA	chr13	AKAP11	cg10970751	-153319	0.362	1.38e-14	0.101431	FALSE
BLCA	chr13	DLEU2	cg17948986	-105273	0.422	0	0.141443	FALSE
BLCA	chr13	DLEU2	cg09480227	-99633	0.417	0	0.137582	FALSE
BLCA	chr13	PCDH9	cg09985739	-182754	0.495	0	0.203085	FALSE
BLCA	chr13	PCDH9	cg13798384	-168356	0.492	0	0.199697	FALSE
BLCA	chr13	PCDH9	cg13473086	-128361	0.556	0	0.266666	FALSE
BLCA	chr13	PCDH9	cg25491122	-2917	0.47	0	0.180364	TRUE
BLCA	chr13	PCDH9	cg03283124	-2196	0.501	0	0.20823	TRUE
BLCA	chr13	DACH1	cg24152818	-181787	0.361	1.6e-14	0.100916	FALSE
BLCA	chr13	GPC6	cg03110165	5235	0.613	0	0.340443	FALSE
BLCA	chr13	GPC6	cg06149212	53562	0.51	0	0.216933	FALSE
BLCA	chr13	GPC6	cg07471948	78561	0.566	0	0.278328	FALSE
BLCA	chr13	GPC6	cg20091187	100294	0.554	0	0.264891	FALSE
BLCA	chr13	GPC6	cg16069359	134430	0.548	0	0.257306	FALSE
BLCA	chr13	GPR183	cg18560638	48451	0.472	0	0.182007	TRUE
BLCA	chr13	GPR183	cg06071604	109361	0.58	0	0.295743	FALSE
BLCA	chr13	GPR183	cg02794779	190962	0.52	0	0.227455	TRUE
BLCA	chr13	NALCN	cg18571782	-277721	0.404	0	0.128485	FALSE
BLCA	chr13	NALCN	cg20236424	-158002	0.361	1.58e-14	0.100973	FALSE
BLCA	chr13	NALCN	cg07494300	-17794	0.415	0	0.136607	FALSE
BLCA	chr13	NALCN	cg08417857	-10823	0.408	0	0.131568	FALSE
BLCA	chr14	PRKD1	cg07133994	-254037	0.576	0	0.291193	FALSE
BLCA	chr14	PRKD1	cg15388974	-105698	0.374	1.33e-15	0.108901	FALSE
BLCA	chr14	AKAP6	cg23627301	-125110	0.39	0	0.119292	FALSE
BLCA	chr14	PTGDR	cg16421090	-194656	0.525	0	0.232147	FALSE
BLCA	chr14	PTGDR	cg01538301	102907	0.515	0	0.222038	FALSE
BLCA	chr14	DACT1	cg13050318	-204172	0.46	0	0.171842	TRUE
BLCA	chr14	DACT1	cg21175326	-26267	0.393	0	0.120722	FALSE
BLCA	chr14	JDP2	cg24149590	-27277	0.423	0	0.142246	FALSE
BLCA	chr14	JDP2	cg05314075	41607	0.413	0	0.13501	FALSE
BLCA	chr14	JDP2	cg01919011	42160	0.422	0	0.141533	FALSE
BLCA	chr14	TCL1A	cg05402891	-27872	0.526	0	0.233197	TRUE
BLCA	chr14	MEG3	cg03515464	-276931	0.461	0	0.172624	FALSE
BLCA	chr14	MEG3	cg15871797	-152749	0.506	0	0.213151	FALSE
BLCA	chr14	MEG3	cg13606495	-89697	0.509	0	0.216672	FALSE
BLCA	chr14	MEG3	cg27142093	10063	0.453	0	0.16586	FALSE
BLCA	chr14	MEG3	cg01022345	25375	0.51	0	0.21719	TRUE
BLCA	chr14	NUDT14	cg18324600	-25206	0.381	4.44e-16	0.112925	FALSE
BLCA	chr14	NUDT14	cg16162970	132292	0.415	0	0.136197	TRUE
BLCA	chr15	NDN	cg11872504	629	0.488	0	0.195995	TRUE
BLCA	chr15	NDN	cg25061289	1170	0.545	0	0.254255	TRUE
BLCA	chr15	THBS1	cg10078511	-1247	0.422	0	0.141208	TRUE
BLCA	chr15	THBS1	cg08433504	-1208	0.412	0	0.134468	TRUE
BLCA	chr15	THBS1	cg03013817	201247	0.471	0	0.180769	TRUE
BLCA	chr15	THBS1	cg21146833	215787	0.494	0	0.2016	FALSE
BLCA	chr15	THBS1	cg20588193	248980	0.464	0	0.174649	FALSE
BLCA	chr15	ALDH1A2	cg19847244	-111583	0.377	8.88e-16	0.110516	FALSE
BLCA	chr15	ALDH1A2	cg12437628	-51956	0.411	0	0.133158	FALSE
BLCA	chr15	ALDH1A2	cg11086410	52868	0.404	0	0.128571	FALSE
BLCA	chr15	DAPK2	cg10156302	-136437	0.383	4.44e-16	0.11438	FALSE
BLCA	chr15	DAPK2	cg01859228	-130069	0.442	0	0.156544	FALSE
BLCA	chr15	DAPK2	cg13645296	-62711	0.371	2.66e-15	0.106792	FALSE
BLCA	chr15	DAPK2	cg06904649	-47198	0.373	1.78e-15	0.108178	FALSE
BLCA	chr15	ARNT2	cg03290522	-62443	0.435	0	0.151168	TRUE
BLCA	chr15	ARNT2	cg22713752	-61466	0.401	0	0.12663	TRUE
BLCA	chr15	ARNT2	cg01044693	4129	0.542	0	0.251269	FALSE
BLCA	chr15	ARNT2	cg27332878	69213	0.538	0	0.246441	FALSE
BLCA	chr15	ARNT2	cg09925057	109009	0.509	0	0.216219	FALSE
BLCA	chr15	ARNT2	cg13148921	156449	0.475	0	0.184789	TRUE
BLCA	chr15	ADAMTSL3	cg03752741	-154378	0.462	0	0.173253	FALSE
BLCA	chr15	ADAMTSL3	cg00106432	217429	0.447	0	0.160731	FALSE
BLCA	chr15	NTRK3	cg02039214	-278267	0.458	0	0.170166	FALSE
BLCA	chr15	NTRK3	cg03049917	-47571	0.512	0	0.219039	FALSE
BLCA	chr15	NTRK3	cg11742207	-15060	0.431	0	0.148157	FALSE
BLCA	chr15	NTRK3	cg20041152	-4273	0.497	0	0.204498	TRUE
BLCA	chr15	KIF7	cg12762600	-7528	0.379	6.66e-16	0.111556	FALSE
BLCA	chr15	KIF7	cg04445849	-6357	0.383	4.44e-16	0.114404	FALSE
BLCA	chr15	KIF7	cg07142954	-5958	0.391	0	0.120001	FALSE
BLCA	chr16	CACNA1H	cg03496220	-173495	0.364	1.02e-14	0.102391	TRUE
BLCA	chr16	CACNA1H	cg07012886	-101470	0.36	2.04e-14	0.100083	FALSE
BLCA	chr16	CACNA1H	cg04867257	-44743	0.536	0	0.243989	FALSE
BLCA	chr16	CACNA1H	cg07890233	18703	0.503	0	0.210821	FALSE
BLCA	chr16	CACNA1H	cg09809504	24162	0.548	0	0.257759	FALSE
BLCA	chr16	CACNA1H	cg07926275	24970	0.446	0	0.159771	FALSE
BLCA	chr16	CACNA1H	cg01055633	37591	0.582	0	0.29787	FALSE
BLCA	chr16	CACNA1H	cg26486441	52219	0.539	0	0.247682	FALSE
BLCA	chr16	CACNA1H	cg09842735	53055	0.463	0	0.174434	FALSE
BLCA	chr16	CACNA1H	cg16453617	54644	0.553	0	0.263313	FALSE
BLCA	chr16	CACNA1H	cg26744056	55444	0.592	0	0.31087	FALSE
BLCA	chr16	CACNA1H	cg05408203	55590	0.504	0	0.211645	FALSE
BLCA	chr16	CACNA1H	cg27338302	68265	0.537	0	0.244913	FALSE
BLCA	chr16	CACNA1H	cg26728422	225775	0.457	0	0.169151	FALSE
BLCA	chr16	GRIN2A	cg02415992	-174333	0.517	0	0.224341	FALSE
BLCA	chr16	GRIN2A	cg06240409	-70046	0.461	0	0.172048	FALSE
BLCA	chr16	GRIN2A	cg01348055	-3823	0.557	0	0.268127	FALSE
BLCA	chr16	LITAF	cg08776942	47809	0.436	0	0.152168	FALSE
BLCA	chr16	LITAF	cg04904276	154240	0.376	1.11e-15	0.110008	TRUE
BLCA	chr16	LITAF	cg05694761	241284	0.366	7.55e-15	0.103444	TRUE
BLCA	chr16	PRKCB	cg09108394	2807	0.545	0	0.253808	TRUE
BLCA	chr16	PRKCB	cg05120716	34694	0.542	0	0.251166	FALSE
BLCA	chr16	PRKCB	cg26685404	109973	0.562	0	0.273857	FALSE
BLCA	chr16	PRKCB	cg03503785	115273	0.577	0	0.291984	FALSE
BLCA	chr16	PRKCB	cg04029168	116239	0.512	0	0.218937	FALSE
BLCA	chr16	PRKCB	cg04086239	219875	0.701	0	0.488611	FALSE
BLCA	chr16	PRKCB	cg09031790	282649	0.661	0	0.41501	FALSE
BLCA	chr16	NUPR1	cg05280508	-63866	0.378	8.88e-16	0.111228	FALSE
BLCA	chr16	NUPR1	cg01798149	200616	0.373	2e-15	0.10787	FALSE
BLCA	chr16	RRN3P2	cg05718426	-137034	0.408	0	0.131437	FALSE
BLCA	chr16	RRN3P2	cg04958528	-103965	0.459	0	0.17107	FALSE
BLCA	chr16	RRN3P2	cg00525931	-1418	0.383	2.22e-16	0.114589	TRUE
BLCA	chr16	RRN3P2	cg01358966	32769	0.416	0	0.136734	FALSE
BLCA	chr16	CYLD	cg02015823	-190971	0.401	0	0.126276	TRUE
BLCA	chr16	CYLD	cg06207201	-74425	0.435	0	0.150983	TRUE
BLCA	chr16	CYLD	cg00641052	-22287	0.435	0	0.151304	FALSE
BLCA	chr16	CYLD	cg02486161	-9361	0.373	1.78e-15	0.108307	FALSE
BLCA	chr16	CYLD	cg27588321	-672	0.406	0	0.129834	TRUE
BLCA	chr16	IRX6	cg09662325	5131	0.554	0	0.26436	FALSE
BLCA	chr16	IRX6	cg26663091	48076	0.391	0	0.119848	FALSE
BLCA	chr16	MT1M	cg09906857	-109136	0.424	0	0.142598	FALSE
BLCA	chr16	MT1M	cg00873811	-12269	0.476	0	0.18523	TRUE
BLCA	chr16	MT1M	cg03585823	26537	0.6	0	0.322371	TRUE
BLCA	chr16	CDH11	cg07951949	-170526	0.452	0	0.164912	FALSE
BLCA	chr16	CDH1	cg06875305	97819	0.486	0	0.194121	FALSE
BLCA	chr16	WWOX	cg06483517	72815	0.412	0	0.133899	FALSE
BLCA	chr16	WWOX	cg03216739	225773	0.43	0	0.147364	FALSE
BLCA	chr16	WWOX	cg06252160	272544	0.475	0	0.184575	FALSE
BLCA	chr16	IRF8	cg16563187	-202167	0.63	0	0.364655	FALSE
BLCA	chr16	IRF8	cg06879222	-201935	0.634	0	0.370485	FALSE
BLCA	chr16	IRF8	cg03709663	-201496	0.731	0	0.550301	FALSE
BLCA	chr16	IRF8	cg04497015	-152388	0.634	0	0.371121	FALSE
BLCA	chr16	IRF8	cg02124446	-149236	0.532	0	0.23952	TRUE
BLCA	chr16	IRF8	cg03178983	-77221	0.398	0	0.124663	FALSE
BLCA	chr16	IRF8	cg01984854	-53701	0.393	0	0.121269	FALSE
BLCA	chr16	IRF8	cg03643032	22130	0.38	4.44e-16	0.112379	TRUE
BLCA	chr16	CBFA2T3	cg02770947	-101411	0.551	0	0.260812	FALSE
BLCA	chr16	CBFA2T3	cg08372350	-100313	0.591	0	0.310247	FALSE
BLCA	chr16	CBFA2T3	cg27130240	-99971	0.614	0	0.340724	FALSE
BLCA	chr16	CBFA2T3	cg20283771	-99962	0.655	0	0.404411	FALSE
BLCA	chr16	CBFA2T3	cg02633398	-68560	0.448	0	0.161617	FALSE
BLCA	chr16	CBFA2T3	cg05267735	-68245	0.447	0	0.160442	FALSE
BLCA	chr16	CBFA2T3	cg01123787	-41518	0.452	0	0.16504	FALSE
BLCA	chr16	CBFA2T3	cg05057515	-18847	0.384	2.22e-16	0.114804	FALSE
BLCA	chr16	CBFA2T3	cg08108051	103802	0.419	0	0.139369	FALSE
BLCA	chr16	FANCA	cg03286774	-292708	0.371	3.11e-15	0.10655	FALSE
BLCA	chr17	HIC1	cg05488279	-138622	0.532	0	0.240341	FALSE
BLCA	chr17	HIC1	cg00572843	-3292	0.366	7.55e-15	0.103449	TRUE
BLCA	chr17	HIC1	cg01389917	-1724	0.387	0	0.117217	TRUE
BLCA	chr17	HIC1	cg21287519	292670	0.513	0	0.219968	FALSE
BLCA	chr17	NLRP1	cg25298039	-85293	0.584	0	0.300963	TRUE
BLCA	chr17	NLRP1	cg15754901	-84860	0.426	0	0.144458	TRUE
BLCA	chr17	TNFSF12	cg17579446	-235007	0.418	0	0.138759	TRUE
BLCA	chr17	TNFSF12	cg10055235	-194489	0.462	0	0.173002	TRUE
BLCA	chr17	TNFSF12	cg04374959	-123789	0.367	6.22e-15	0.104166	TRUE
BLCA	chr17	TNFSF12	cg04198562	37856	0.422	0	0.141829	FALSE
BLCA	chr17	TNFSF12	cg00688810	64764	0.4	0	0.125909	TRUE
BLCA	chr17	TNFSF12	cg22949073	120017	0.394	0	0.121572	FALSE
BLCA	chr17	TNFSF12	cg27401891	158941	0.383	4.44e-16	0.114555	TRUE
BLCA	chr17	TNFSF12	cg04656222	238155	0.397	0	0.123952	FALSE
BLCA	chr17	PER1	cg07840332	-95661	0.364	1.07e-14	0.102297	FALSE
BLCA	chr17	PER1	cg22129111	-46054	0.399	0	0.125206	FALSE
BLCA	chr17	PIK3R5	cg05891849	-132893	0.592	0	0.311633	FALSE
BLCA	chr17	PIK3R5	cg02505918	-77169	0.601	0	0.323742	FALSE
BLCA	chr17	PIK3R5	cg05244974	-70295	0.647	0	0.390917	FALSE
BLCA	chr17	PIK3R5	cg07835141	-51811	0.662	0	0.415819	FALSE
BLCA	chr17	PIK3R5	cg25514104	30196	0.607	0	0.331757	FALSE
BLCA	chr17	PIK3R5	cg18901140	39196	0.444	0	0.158653	FALSE
BLCA	chr17	PIK3R5	cg00614617	52045	0.648	0	0.393159	FALSE
BLCA	chr17	PIK3R5	cg16263848	149777	0.64	0	0.380778	FALSE
BLCA	chr17	PIK3R5	cg14182517	197657	0.617	0	0.346316	FALSE
BLCA	chr17	PIK3R5	cg04862002	205336	0.557	0	0.268178	FALSE
BLCA	chr17	PIK3R5	cg23402144	230456	0.482	0	0.190343	FALSE
BLCA	chr17	PIK3R5	cg07114544	241340	0.583	0	0.299017	FALSE
BLCA	chr17	PIK3R5	cg08154101	261065	0.488	0	0.196091	FALSE
BLCA	chr17	GAS7	cg26853458	-296794	0.572	0	0.286466	FALSE
BLCA	chr17	GAS7	cg01236299	-282312	0.705	0	0.494843	FALSE
BLCA	chr17	GAS7	cg07049421	-280316	0.652	0	0.398517	FALSE
BLCA	chr17	GAS7	cg25135555	-269394	0.581	0	0.297411	FALSE
BLCA	chr17	GAS7	cg12601118	-242745	0.675	0	0.439119	FALSE
BLCA	chr17	GAS7	cg12642651	-240156	0.647	0	0.390659	FALSE
BLCA	chr17	GAS7	cg04267691	-239116	0.549	0	0.259114	FALSE
BLCA	chr17	GAS7	cg22596049	-172001	0.721	0	0.528787	FALSE
BLCA	chr17	GAS7	cg08662168	-125431	0.643	0	0.385257	FALSE
BLCA	chr17	GAS7	cg25379762	-3503	0.45	0	0.163405	FALSE
BLCA	chr17	PCGF2	cg02156870	-186825	0.454	0	0.166475	FALSE
BLCA	chr17	ERBB2	cg18207999	70013	0.537	0	0.245046	FALSE
BLCA	chr17	ERBB2	cg05330360	179657	0.447	0	0.161194	TRUE
BLCA	chr17	THRA	cg26854588	221570	0.364	1.02e-14	0.102463	FALSE
BLCA	chr17	STAT5A	cg12259792	3016	0.377	8.88e-16	0.110534	FALSE
BLCA	chr17	STAT5A	cg05922563	172029	0.418	0	0.138181	TRUE
BLCA	chr17	CNTNAP1	cg05465955	-119395	0.364	1.02e-14	0.102458	TRUE
BLCA	chr17	CNTNAP1	cg25135457	-119387	0.368	4.88e-15	0.104959	TRUE
BLCA	chr17	CNTNAP1	cg12432580	3387	0.375	1.33e-15	0.109112	FALSE
BLCA	chr17	CNTNAP1	cg22303227	184361	0.435	0	0.1516	TRUE
BLCA	chr17	ITGB3	cg15964612	-33825	0.4	0	0.12591	FALSE
BLCA	chr17	ITGB3	cg23956680	-30188	0.408	0	0.131656	FALSE
BLCA	chr17	NGFR	cg05210615	-59760	0.468	0	0.178591	FALSE
BLCA	chr17	NGFR	cg17129388	-668	0.46	0	0.171269	TRUE
BLCA	chr17	NGFR	cg14598213	13091	0.436	0	0.152118	TRUE
BLCA	chr17	NGFR	cg24686322	60906	0.361	1.71e-14	0.10069	FALSE
BLCA	chr17	NGFR	cg27490916	73100	0.389	0	0.118528	FALSE
BLCA	chr17	NGFR	cg24092295	77371	0.432	0	0.148697	TRUE
BLCA	chr17	HLF	cg00101260	84337	0.467	0	0.177656	FALSE
BLCA	chr17	CD79B	cg08387141	56868	0.478	0	0.186769	FALSE
BLCA	chr17	CD79B	cg06193232	151402	0.397	0	0.123582	FALSE
BLCA	chr17	CD79B	cg14603886	196946	0.522	0	0.229104	TRUE
BLCA	chr17	CD79B	cg26007445	277862	0.366	7.11e-15	0.103589	FALSE
BLCA	chr17	EVPL	cg19159842	-296072	0.507	0	0.214632	FALSE
BLCA	chr17	EVPL	cg02627403	-199738	0.409	0	0.131949	FALSE
BLCA	chr17	EVPL	cg24563967	-13545	0.586	0	0.303309	FALSE
BLCA	chr17	CYGB	cg25826360	-37034	0.415	0	0.136336	TRUE
BLCA	chr17	SOCS3	cg01125010	-222061	0.476	0	0.185227	FALSE
BLCA	chr17	SOCS3	cg14210726	-219208	0.37	3.11e-15	0.106391	FALSE
BLCA	chr17	SOCS3	cg08930147	-129597	0.415	0	0.136648	TRUE
BLCA	chr17	SOCS3	cg09445803	-129425	0.4	0	0.125893	TRUE
BLCA	chr17	SOCS3	cg25512537	-106107	0.508	0	0.215696	FALSE
BLCA	chr17	SOCS3	cg25791868	-91948	0.439	0	0.154392	FALSE
BLCA	chr17	SOCS3	cg03029755	-90716	0.489	0	0.197395	FALSE
BLCA	chr17	SOCS3	cg10926330	-87179	0.437	0	0.152614	FALSE
BLCA	chr17	SOCS3	cg23629140	-46291	0.412	0	0.134186	FALSE
BLCA	chr17	SOCS3	cg16099282	49485	0.488	0	0.195759	FALSE
BLCA	chr17	SOCS3	cg24677192	74154	0.41	0	0.132553	FALSE
BLCA	chr17	SOCS3	cg12071008	101480	0.395	0	0.122344	FALSE
BLCA	chr17	SOCS3	cg00093095	125220	0.39	0	0.118883	TRUE
BLCA	chr17	SOCS3	cg08587948	133987	0.393	0	0.121113	FALSE
BLCA	chr17	SOCS3	cg15106561	138911	0.51	0	0.217113	FALSE
BLCA	chr17	SOCS3	cg06255676	142783	0.424	0	0.142655	FALSE
BLCA	chr17	SOCS3	cg25875702	145422	0.522	0	0.229868	FALSE
BLCA	chr17	SOCS3	cg22608646	208877	0.44	0	0.155519	FALSE
BLCA	chr17	SOCS3	cg10308396	214961	0.443	0	0.157241	TRUE
BLCA	chr18	L3MBTL4	cg04213089	-130528	0.594	0	0.313243	FALSE
BLCA	chr18	L3MBTL4	cg26420606	-130450	0.611	0	0.337161	FALSE
BLCA	chr18	L3MBTL4	cg12090105	-127858	0.629	0	0.362587	FALSE
BLCA	chr18	L3MBTL4	cg22163535	-3523	0.396	0	0.12329	FALSE
BLCA	chr18	ARHGAP28	cg00402547	951	0.505	0	0.212728	TRUE
BLCA	chr18	ARHGAP28	cg21664522	78922	0.646	0	0.389357	FALSE
BLCA	chr18	CABLES1	cg07716322	21407	0.421	0	0.141028	FALSE
BLCA	chr18	ZNF521	cg01875596	1482	0.484	0	0.192823	TRUE
BLCA	chr18	DTNA	cg23406451	98745	0.374	1.55e-15	0.108872	FALSE
BLCA	chr18	DTNA	cg15610027	99974	0.368	4.88e-15	0.104839	FALSE
BLCA	chr18	DTNA	cg25784280	216097	0.412	0	0.134233	FALSE
BLCA	chr18	DTNA	cg24182329	261203	0.573	0	0.286834	FALSE
BLCA	chr18	SETBP1	cg00037763	21626	0.698	0	0.482569	FALSE
BLCA	chr18	SETBP1	cg25162588	270756	0.742	0	0.577961	FALSE
BLCA	chr18	TCF4	cg21582489	-42290	0.505	0	0.212104	FALSE
BLCA	chr19	ABCA7	cg02807077	9186	0.378	8.88e-16	0.111327	FALSE
BLCA	chr19	ABCA7	cg10406526	10978	0.383	4.44e-16	0.114195	FALSE
BLCA	chr19	AMH	cg22296149	218	0.382	4.44e-16	0.113527	TRUE
BLCA	chr19	AMH	cg04052466	1949	0.507	0	0.214629	TRUE
BLCA	chr19	AMH	cg26000619	1955	0.466	0	0.176853	TRUE
BLCA	chr19	AMH	cg13742526	3320	0.517	0	0.224414	TRUE
BLCA	chr19	AMH	cg22774088	4286	0.439	0	0.154431	TRUE
BLCA	chr19	GADD45B	cg17464989	-220703	0.444	0	0.158238	TRUE
BLCA	chr19	GADD45B	cg01985343	-197671	0.46	0	0.17114	FALSE
BLCA	chr19	GADD45B	cg07595134	-197414	0.437	0	0.152806	FALSE
BLCA	chr19	GADD45B	cg14744050	-195374	0.467	0	0.177687	TRUE
BLCA	chr19	GADD45B	cg25223500	-189332	0.385	2.22e-16	0.115511	FALSE
BLCA	chr19	GADD45B	cg22974915	-169678	0.452	0	0.165187	TRUE
BLCA	chr19	GADD45B	cg26956009	-119636	0.46	0	0.171896	FALSE
BLCA	chr19	GADD45B	cg05655089	-115584	0.363	1.15e-14	0.101977	FALSE
BLCA	chr19	GADD45B	cg24114371	-86457	0.361	1.6e-14	0.10091	TRUE
BLCA	chr19	GADD45B	cg21116812	-86393	0.386	2.22e-16	0.116253	TRUE
BLCA	chr19	GADD45B	cg06488678	-86082	0.425	0	0.143763	TRUE
BLCA	chr19	GADD45B	cg11447186	-34055	0.442	0	0.156798	FALSE
BLCA	chr19	GADD45B	cg02020969	8816	0.418	0	0.138182	FALSE
BLCA	chr19	GADD45B	cg01418951	10309	0.492	0	0.200306	FALSE
BLCA	chr19	GADD45B	cg00749609	31302	0.44	0	0.154901	FALSE
BLCA	chr19	GADD45B	cg25556841	35141	0.471	0	0.180922	FALSE
BLCA	chr19	GADD45B	cg08626004	37565	0.41	0	0.132912	FALSE
BLCA	chr19	GADD45B	cg07938763	40844	0.499	0	0.206427	FALSE
BLCA	chr19	GADD45B	cg20124376	46218	0.517	0	0.224274	FALSE
BLCA	chr19	GADD45B	cg25556008	49262	0.476	0	0.185523	FALSE
BLCA	chr19	GADD45B	cg08994082	49337	0.475	0	0.184485	FALSE
BLCA	chr19	GADD45B	cg24339704	52900	0.471	0	0.180846	FALSE
BLCA	chr19	GADD45B	cg25803139	63504	0.439	0	0.154198	FALSE
BLCA	chr19	GADD45B	cg04696980	110084	0.414	0	0.135413	FALSE
BLCA	chr19	GADD45B	cg22277102	115072	0.434	0	0.150914	FALSE
BLCA	chr19	GADD45B	cg22294773	129932	0.488	0	0.196413	FALSE
BLCA	chr19	GADD45B	cg24723883	132373	0.477	0	0.186189	FALSE
BLCA	chr19	GADD45B	cg26863600	140799	0.415	0	0.136375	FALSE
BLCA	chr19	GADD45B	cg13078421	148500	0.44	0	0.154992	FALSE
BLCA	chr19	GADD45B	cg18567041	178124	0.435	0	0.1516	FALSE
BLCA	chr19	GADD45B	cg01642564	240342	0.422	0	0.141243	FALSE
BLCA	chr19	GADD45B	cg18108190	251700	0.494	0	0.202119	FALSE
BLCA	chr19	DIRAS1	cg12195314	-230135	0.448	0	0.16156	FALSE
BLCA	chr19	DIRAS1	cg13978777	-229565	0.425	0	0.144044	FALSE
BLCA	chr19	DIRAS1	cg07938763	-204424	0.445	0	0.159458	FALSE
BLCA	chr19	DIRAS1	cg24339704	-192368	0.433	0	0.15006	FALSE
BLCA	chr19	DIRAS1	cg22900607	-174452	0.41	0	0.132978	FALSE
BLCA	chr19	DIRAS1	cg02309655	-132761	0.405	0	0.12931	FALSE
BLCA	chr19	DIRAS1	cg22294773	-115336	0.495	0	0.202802	FALSE
BLCA	chr19	DIRAS1	cg24723883	-112895	0.474	0	0.183907	FALSE
BLCA	chr19	DIRAS1	cg26863600	-104469	0.425	0	0.143356	FALSE
BLCA	chr19	DIRAS1	cg08461840	-100423	0.516	0	0.222922	FALSE
BLCA	chr19	DIRAS1	cg01642564	-4926	0.415	0	0.13618	FALSE
BLCA	chr19	DIRAS1	cg25511813	-3458	0.416	0	0.13713	FALSE
BLCA	chr19	DIRAS1	cg19339322	1468	0.376	8.88e-16	0.110121	TRUE
BLCA	chr19	DIRAS1	cg12184660	164607	0.377	8.88e-16	0.110287	FALSE
BLCA	chr19	C3	cg24331853	-246932	0.597	0	0.317426	FALSE
BLCA	chr19	C3	cg14798653	-245196	0.502	0	0.209071	FALSE
BLCA	chr19	C3	cg05284873	-10871	0.543	0	0.252142	FALSE
BLCA	chr19	C3	cg26861457	-8313	0.58	0	0.295386	FALSE
BLCA	chr19	S1PR2	cg17490790	-216905	0.516	0	0.223581	TRUE
BLCA	chr19	S1PR2	cg22232952	-135323	0.51	0	0.21741	FALSE
BLCA	chr19	S1PR2	cg00593900	-135202	0.432	0	0.148962	FALSE
BLCA	chr19	S1PR2	cg21448471	65590	0.471	0	0.181253	FALSE
BLCA	chr19	S1PR2	cg23247595	84162	0.39	0	0.119124	TRUE
BLCA	chr19	S1PR2	cg27503117	93014	0.382	4.44e-16	0.11402	FALSE
BLCA	chr19	S1PR2	cg20226327	261012	0.389	0	0.118375	FALSE
BLCA	chr19	CNN1	cg06862696	-179322	0.474	0	0.183913	FALSE
BLCA	chr19	CNN1	cg05202804	-164716	0.405	0	0.129071	TRUE
BLCA	chr19	CNN1	cg08296288	-84992	0.457	0	0.168752	FALSE
BLCA	chr19	CNN1	cg27390253	7569	0.478	0	0.187	FALSE
BLCA	chr19	CNN1	cg01558916	155196	0.379	4.44e-16	0.112063	FALSE
BLCA	chr19	CNN1	cg08692104	196958	0.468	0	0.17839	FALSE
BLCA	chr19	KLF2	cg15668490	-181161	0.477	0	0.186315	FALSE
BLCA	chr19	KLF2	cg01541846	-163408	0.515	0	0.222577	FALSE
BLCA	chr19	KLF2	cg04672103	-38721	0.407	0	0.130971	FALSE
BLCA	chr19	KLF2	cg14781394	5807	0.418	0	0.138759	FALSE
BLCA	chr19	ZNF208	cg22274522	-3702	0.472	0	0.181605	FALSE
BLCA	chr19	ZNF536	cg21734094	3859	0.389	0	0.118537	FALSE
BLCA	chr19	TSHZ3	cg08458170	-69714	0.444	0	0.158487	FALSE
BLCA	chr19	SPTBN4	cg26971411	43376	0.376	1.33e-15	0.109685	FALSE
BLCA	chr19	POU2F2	cg19251500	-253333	0.402	0	0.127402	TRUE
BLCA	chr19	POU2F2	cg01515534	-220960	0.476	0	0.185676	FALSE
BLCA	chr19	POU2F2	cg09265161	-207687	0.419	0	0.139618	FALSE
BLCA	chr19	POU2F2	cg02646480	-205060	0.431	0	0.148178	FALSE
BLCA	chr19	POU2F2	cg09772333	-199316	0.485	0	0.193454	FALSE
BLCA	chr19	POU2F2	cg24165747	-196427	0.431	0	0.148189	FALSE
BLCA	chr19	POU2F2	cg23202167	-194395	0.45	0	0.163087	FALSE
BLCA	chr19	POU2F2	cg19441349	-141253	0.431	0	0.147869	FALSE
BLCA	chr19	POU2F2	cg15228983	-53711	0.43	0	0.147543	TRUE
BLCA	chr19	POU2F2	cg03532013	-43642	0.432	0	0.149171	FALSE
BLCA	chr19	POU2F2	cg04600297	113950	0.433	0	0.149862	FALSE
BLCA	chr19	POU2F2	cg14284824	114503	0.435	0	0.151489	FALSE
BLCA	chr19	POU2F2	cg13008315	148849	0.369	4.44e-15	0.10535	FALSE
BLCA	chr19	POU2F2	cg09405517	187575	0.508	0	0.215057	FALSE
BLCA	chr19	ZNF331	cg06427011	-27975	0.453	0	0.16529	FALSE
BLCA	chr19	ZNF331	cg09433711	13151	0.516	0	0.222981	FALSE
BLCA	chr19	ZNF331	cg15394911	31189	0.502	0	0.20943	FALSE
BLCA	chr19	BRSK1	cg10393338	2885	0.405	0	0.129335	TRUE
BLCA	chr19	BRSK1	cg17320282	24426	0.41	0	0.132512	FALSE
BLCA	chr19	PEG3	cg01879693	-284674	0.364	1.02e-14	0.102449	FALSE
BLCA	chr19	PEG3	cg26959384	-79473	0.614	0	0.341342	FALSE
BLCA	chr19	PEG3	cg16008476	-45454	0.599	0	0.320117	FALSE
BLCA	chr19	PEG3	cg19212949	-28254	0.6	0	0.322457	TRUE
BLCA	chr19	PEG3	cg08155759	-27799	0.566	0	0.278202	TRUE
BLCA	chr19	PEG3	cg25257905	-16287	0.561	0	0.27276	FALSE
BLCA	chr19	PEG3	cg17740722	-14800	0.602	0	0.324232	FALSE
BLCA	chr19	PEG3	cg22220806	-14625	0.605	0	0.328842	FALSE
BLCA	chr19	ZNF497	cg05317207	-6545	0.457	0	0.16905	TRUE
BLCA	chr2	TPO	cg26140366	65153	0.456	0	0.167849	FALSE
BLCA	chr2	TPO	cg05678658	82885	0.506	0	0.213734	FALSE
BLCA	chr2	TPO	cg07621239	181055	0.463	0	0.174145	FALSE
BLCA	chr2	APOB	cg23949611	-11625	0.367	5.33e-15	0.10458	FALSE
BLCA	chr2	DNMT3A	cg23009818	-65695	0.362	1.55e-14	0.101047	FALSE
BLCA	chr2	EHD3	cg15941014	-17192	0.529	0	0.236845	TRUE
BLCA	chr2	PRKCE	cg12269743	113088	0.402	0	0.127195	FALSE
BLCA	chr2	NRXN1	cg18773591	-258671	0.491	0	0.19911	FALSE
BLCA	chr2	NRXN1	cg23851515	-202456	0.48	0	0.189222	FALSE
BLCA	chr2	NRXN1	cg10756457	-7373	0.53	0	0.237548	FALSE
BLCA	chr2	NRXN1	cg10917619	-4047	0.516	0	0.22321	FALSE
BLCA	chr2	NRXN1	cg00345522	725	0.465	0	0.175834	TRUE
BLCA	chr2	NRXN1	cg23273041	1065	0.517	0	0.224466	TRUE
BLCA	chr2	SPTBN1	cg07454556	71448	0.364	1.02e-14	0.102457	TRUE
BLCA	chr2	SPTBN1	cg03344672	204480	0.366	6.22e-15	0.104031	FALSE
BLCA	chr2	TET3	cg14702570	45994	0.411	0	0.133433	FALSE
BLCA	chr2	AFF3	cg14793844	-242157	0.54	0	0.248683	FALSE
BLCA	chr2	AFF3	cg24716042	-134410	0.547	0	0.256754	FALSE
BLCA	chr2	AFF3	cg20059337	-72344	0.458	0	0.169921	FALSE
BLCA	chr2	AFF3	cg17273588	1314	0.499	0	0.206483	TRUE
BLCA	chr2	IL18RAP	cg20050113	201612	0.544	0	0.252991	TRUE
BLCA	chr2	IL18RAP	cg21880222	292521	0.432	0	0.148966	FALSE
BLCA	chr2	BIN1	cg01441308	-53050	0.656	0	0.405572	FALSE
BLCA	chr2	BIN1	cg22376361	-49770	0.739	0	0.568816	FALSE
BLCA	chr2	BIN1	cg04019522	-12453	0.562	0	0.273247	FALSE
BLCA	chr2	BIN1	cg11380483	69089	0.456	0	0.167762	FALSE
BLCA	chr2	BIN1	cg11524128	85822	0.366	7.33e-15	0.103534	FALSE
BLCA	chr2	THSD7B	cg25714147	-479	0.499	0	0.20677	TRUE
BLCA	chr2	RND3	cg20199347	1335	0.482	0	0.19108	TRUE
BLCA	chr2	ZNF804A	cg02224329	277498	0.402	0	0.127417	FALSE
BLCA	chr2	CD28	cg13756014	-120144	0.41	0	0.132589	FALSE
BLCA	chr2	CD28	cg15247069	251345	0.401	0	0.12666	FALSE
BLCA	chr2	ZDBF2	cg23627076	-97900	0.421	0	0.140444	FALSE
BLCA	chr2	ZDBF2	cg19132372	-60212	0.396	0	0.123175	FALSE
BLCA	chr2	ZDBF2	cg19366042	-12000	0.525	0	0.232567	FALSE
BLCA	chr2	ZDBF2	cg10583266	-3180	0.491	0	0.198855	FALSE
BLCA	chr2	ZDBF2	cg04851476	-1100	0.374	1.78e-15	0.108585	TRUE
BLCA	chr2	ZDBF2	cg23369107	165954	0.407	0	0.130863	FALSE
BLCA	chr2	ZDBF2	cg26799816	212854	0.443	0	0.157346	FALSE
BLCA	chr2	IGFBP5	cg22979368	-58691	0.462	0	0.172978	FALSE
BLCA	chr2	IGFBP5	cg01176823	-19695	0.38	4.44e-16	0.112531	FALSE
BLCA	chr2	IGFBP5	cg19269530	-18971	0.438	0	0.153451	FALSE
BLCA	chr2	CXCR2	cg14652717	8778	0.47	0	0.180349	FALSE
BLCA	chr2	CXCR2	cg09905973	38169	0.386	2.22e-16	0.116184	FALSE
BLCA	chr2	GIGYF2	cg01837804	146950	0.451	0	0.163887	FALSE
BLCA	chr2	TWIST2	cg18857655	79470	0.491	0	0.198594	FALSE
BLCA	chr2	TWIST2	cg19712652	108541	0.515	0	0.222367	FALSE
BLCA	chr2	TWIST2	cg03333621	132236	0.506	0	0.213755	FALSE
BLCA	chr2	TWIST2	cg04589521	133469	0.558	0	0.269065	FALSE
BLCA	chr2	TWIST2	cg16640358	135385	0.58	0	0.29603	FALSE
BLCA	chr2	TWIST2	cg26199631	167879	0.446	0	0.159658	FALSE
BLCA	chr2	TWIST2	cg00094744	170759	0.54	0	0.248902	FALSE
BLCA	chr2	TWIST2	cg14502659	191945	0.532	0	0.240034	FALSE
BLCA	chr2	TWIST2	cg03517073	200611	0.62	0	0.35059	FALSE
BLCA	chr2	TWIST2	cg09155776	227433	0.44	0	0.15538	FALSE
BLCA	chr2	TWIST2	cg18479711	274782	0.406	0	0.130262	FALSE
BLCA	chr20	RASSF2	cg23786883	-40057	0.574	0	0.287902	FALSE
BLCA	chr20	RASSF2	cg14750543	-28180	0.633	0	0.370003	FALSE
BLCA	chr20	BMP2	cg06879302	12025	0.523	0	0.230646	FALSE
BLCA	chr20	PLCB4	cg20484832	26110	0.651	0	0.397648	FALSE
BLCA	chr20	SAMHD1	cg26287101	-298632	0.425	0	0.143974	FALSE
BLCA	chr20	SAMHD1	cg05628702	-89194	0.434	0	0.150249	TRUE
BLCA	chr20	SAMHD1	cg09241885	-75875	0.503	0	0.210428	TRUE
BLCA	chr20	SAMHD1	cg09227119	-75843	0.5	0	0.207475	TRUE
BLCA	chr20	SAMHD1	cg24951864	309	0.391	0	0.119813	TRUE
BLCA	chr20	NFATC2	cg04923604	-40491	0.362	1.47e-14	0.10119	FALSE
BLCA	chr20	SALL4	cg16958351	-18408	0.494	0	0.202086	FALSE
BLCA	chr20	ZNF831	cg07980854	-179736	0.401	0	0.126161	FALSE
BLCA	chr20	ZNF831	cg00032609	-159467	0.424	0	0.143185	TRUE
BLCA	chr20	ZNF831	cg08363339	-147587	0.412	0	0.134373	TRUE
BLCA	chr20	ZNF831	cg03770410	258	0.452	0	0.164525	TRUE
BLCA	chr20	ZNF831	cg00336376	32022	0.622	0	0.352312	FALSE
BLCA	chr20	GATA5	cg13749063	-241465	0.429	0	0.146491	FALSE
BLCA	chr20	GATA5	cg03359095	-48160	0.52	0	0.227451	TRUE
BLCA	chr20	GATA5	cg09864990	-9752	0.454	0	0.166803	FALSE
BLCA	chr20	GATA5	cg03689129	2329	0.388	0	0.117899	TRUE
BLCA	chr20	GATA5	cg03678098	3861	0.439	0	0.154659	FALSE
BLCA	chr20	GATA5	cg13193179	91611	0.365	7.55e-15	0.10341	FALSE
BLCA	chr20	GATA5	cg12654032	95915	0.426	0	0.144103	TRUE
BLCA	chr20	GATA5	cg12038641	110974	0.429	0	0.146829	TRUE
BLCA	chr20	GATA5	cg01349621	114915	0.445	0	0.159258	FALSE
BLCA	chr20	GATA5	cg22749859	142972	0.456	0	0.16827	FALSE
BLCA	chr21	NCAM2	cg14355482	2407	0.558	0	0.268703	TRUE
BLCA	chr21	ERG	cg18413706	-274565	0.482	0	0.19057	FALSE
BLCA	chr21	ERG	cg21578987	-4035	0.428	0	0.145627	FALSE
BLCA	chr21	ERG	cg26108843	1067	0.423	0	0.142474	TRUE
BLCA	chr21	ADARB1	cg27103348	-172963	0.409	0	0.131999	FALSE
BLCA	chr21	ADARB1	cg02117924	-172907	0.405	0	0.129504	FALSE
BLCA	chr21	ADARB1	cg09917223	-171558	0.406	0	0.12986	FALSE
BLCA	chr21	ADARB1	cg05742728	-170568	0.397	0	0.123975	FALSE
BLCA	chr21	ADARB1	cg27315077	-89908	0.468	0	0.178395	FALSE
BLCA	chr21	ADARB1	cg03234839	-86455	0.397	0	0.123996	FALSE
BLCA	chr21	ADARB1	cg07900444	-75284	0.469	0	0.17893	FALSE
BLCA	chr21	ADARB1	cg08636922	-74041	0.411	0	0.133672	FALSE
BLCA	chr21	ADARB1	cg19950556	-55022	0.398	0	0.124308	FALSE
BLCA	chr21	ADARB1	cg00445318	-46608	0.372	2.22e-15	0.107695	FALSE
BLCA	chr21	ADARB1	cg12094552	-44531	0.396	0	0.123267	FALSE
BLCA	chr21	ADARB1	cg06000635	-2397	0.395	0	0.122477	TRUE
BLCA	chr21	ADARB1	cg05575217	23538	0.498	0	0.205818	FALSE
BLCA	chr21	ADARB1	cg18570853	62749	0.475	0	0.184194	FALSE
BLCA	chr21	ADARB1	cg04233620	134727	0.437	0	0.15254	FALSE
BLCA	chr21	ADARB1	cg16358576	149814	0.416	0	0.136986	FALSE
BLCA	chr21	ADARB1	cg14526825	151584	0.447	0	0.160513	FALSE
BLCA	chr21	ADARB1	cg06119162	184032	0.39	0	0.119099	FALSE
BLCA	chr21	ADARB1	cg10803722	218674	0.401	0	0.126581	FALSE
BLCA	chr22	MYO18B	cg03402630	54687	0.368	4.66e-15	0.105109	FALSE
BLCA	chr22	MN1	cg04959572	-51531	0.574	0	0.288035	FALSE
BLCA	chr22	MN1	cg00187327	-5705	0.535	0	0.243745	FALSE
BLCA	chr22	MN1	cg22976732	-5572	0.528	0	0.2354	FALSE
BLCA	chr22	MN1	cg05061886	-4692	0.545	0	0.253839	FALSE
BLCA	chr22	MN1	cg00514241	-3576	0.62	0	0.349301	FALSE
BLCA	chr22	MN1	cg01214458	-3490	0.601	0	0.323617	FALSE
BLCA	chr22	MN1	cg20364512	1852	0.482	0	0.190493	TRUE
BLCA	chr22	MN1	cg21242508	2135	0.459	0	0.170774	TRUE
BLCA	chr22	MN1	cg07795082	3008	0.48	0	0.189085	FALSE
BLCA	chr22	MN1	cg03851401	3167	0.564	0	0.276506	FALSE
BLCA	chr22	PPARA	cg25569514	2906	0.393	0	0.121028	TRUE
BLCA	chr3	SRGAP3	cg19628771	-263793	0.472	0	0.181864	FALSE
BLCA	chr3	SRGAP3	cg07451641	-261913	0.513	0	0.220647	FALSE
BLCA	chr3	SRGAP3	cg05733104	-258950	0.514	0	0.220846	FALSE
BLCA	chr3	SRGAP3	cg08874974	-241566	0.501	0	0.208956	FALSE
BLCA	chr3	SRGAP3	cg18109665	-228895	0.429	0	0.146616	FALSE
BLCA	chr3	SRGAP3	cg06082596	-202267	0.516	0	0.223579	FALSE
BLCA	chr3	SRGAP3	cg02777065	-167080	0.478	0	0.186894	FALSE
BLCA	chr3	SRGAP3	cg15778400	-32056	0.477	0	0.186244	TRUE
BLCA	chr3	SRGAP3	cg26359335	-31863	0.531	0	0.239351	TRUE
BLCA	chr3	SRGAP3	cg26389316	-17566	0.436	0	0.152237	FALSE
BLCA	chr3	FANCD2	cg13047869	81770	0.465	0	0.175515	TRUE
BLCA	chr3	VHL	cg18527651	100962	0.364	9.33e-15	0.10268	FALSE
BLCA	chr3	RARB	cg11177552	131352	0.538	0	0.246735	FALSE
BLCA	chr3	RARB	cg15607292	210988	0.489	0	0.196742	FALSE
BLCA	chr3	RARB	cg05556038	211402	0.515	0	0.222667	FALSE
BLCA	chr3	RARB	cg00902374	245289	0.567	0	0.280265	FALSE
BLCA	chr3	RARB	cg06705767	267180	0.537	0	0.245774	FALSE
BLCA	chr3	LRRC3B	cg17623116	86767	0.37	3.33e-15	0.106225	FALSE
BLCA	chr3	LRRC3B	cg07784084	86842	0.402	0	0.127169	FALSE
BLCA	chr3	RBMS3	cg16258657	15740	0.623	0	0.353696	FALSE
BLCA	chr3	RBMS3	cg20299414	124826	0.517	0	0.224081	FALSE
BLCA	chr3	RBMS3	cg13489922	158177	0.527	0	0.2345	FALSE
BLCA	chr3	RBMS3	cg26400275	172126	0.528	0	0.235935	FALSE
BLCA	chr3	TGFBR2	cg26376346	-615	0.365	8.22e-15	0.103155	TRUE
BLCA	chr3	SCN11A	cg03825810	-106972	0.367	5.77e-15	0.104392	FALSE
BLCA	chr3	CDCP1	cg24944017	-59028	0.39	0	0.118842	FALSE
BLCA	chr3	MST1	cg23346134	-272296	0.375	1.33e-15	0.109255	FALSE
BLCA	chr3	SEMA3F	cg05546296	183159	0.366	7.11e-15	0.103583	TRUE
BLCA	chr3	SEMA3B	cg24816455	5777	0.59	0	0.308963	TRUE
BLCA	chr3	SEMA3B	cg14911395	6224	0.543	0	0.252543	TRUE
BLCA	chr3	SEMA3B	cg07629965	7400	0.542	0	0.251302	TRUE
BLCA	chr3	SEMA3B	cg12069309	7924	0.595	0	0.315789	TRUE
BLCA	chr3	SEMA3B	cg13550608	9665	0.427	0	0.144884	TRUE
BLCA	chr3	IL17RD	cg00770158	-64775	0.375	1.33e-15	0.109565	FALSE
BLCA	chr3	IL17RD	cg22870661	-55113	0.425	0	0.143582	FALSE
BLCA	chr3	ADAMTS9	cg27203924	-45823	0.381	4.44e-16	0.113307	FALSE
BLCA	chr3	LRIG1	cg26053346	-95989	0.564	0	0.27596	FALSE
BLCA	chr3	LRIG1	cg02735530	-91875	0.575	0	0.289466	FALSE
BLCA	chr3	LRIG1	cg09406856	-58982	0.549	0	0.258916	FALSE
BLCA	chr3	LRIG1	cg09716921	-30847	0.47	0	0.179666	FALSE
BLCA	chr3	LRIG1	cg24150385	-7582	0.49	0	0.197878	FALSE
BLCA	chr3	MITF	cg09325003	24300	0.434	0	0.150672	FALSE
BLCA	chr3	MITF	cg03489020	31270	0.465	0	0.175653	FALSE
BLCA	chr3	MITF	cg17482117	36122	0.564	0	0.276726	FALSE
BLCA	chr3	MITF	cg08652499	135757	0.584	0	0.301125	FALSE
BLCA	chr3	MITF	cg03851970	143467	0.611	0	0.337104	FALSE
BLCA	chr3	PDZRN3	cg25855565	-237688	0.494	0	0.201753	FALSE
BLCA	chr3	PDZRN3	cg19968946	-192541	0.365	8.66e-15	0.103007	FALSE
BLCA	chr3	PDZRN3	cg09236445	-82925	0.379	4.44e-16	0.11205	FALSE
BLCA	chr3	PDZRN3	cg14145151	-66318	0.454	0	0.166204	FALSE
BLCA	chr3	PDZRN3	cg26154235	-52013	0.409	0	0.132287	FALSE
BLCA	chr3	PDZRN3	cg20934215	-32767	0.367	5.33e-15	0.104581	FALSE
BLCA	chr3	EPHA3	cg16797972	-602	0.394	0	0.121675	TRUE
BLCA	chr3	BTLA	cg24364668	141080	0.671	0	0.431852	TRUE
BLCA	chr3	LSAMP	cg17870925	-56207	0.438	0	0.153966	FALSE
BLCA	chr3	EPHB1	cg08140055	-144759	0.391	0	0.119486	TRUE
BLCA	chr3	EPHB1	cg10994513	-2508	0.451	0	0.163908	TRUE
BLCA	chr3	EPHB1	cg20109001	97749	0.516	0	0.223354	FALSE
BLCA	chr3	EPHB1	cg05261893	284849	0.511	0	0.218226	FALSE
BLCA	chr3	FOXL2	cg05099537	-9354	0.557	0	0.268121	FALSE
BLCA	chr3	FOXL2	cg01711746	-8691	0.524	0	0.23114	FALSE
BLCA	chr3	FOXL2	cg21530266	-8208	0.547	0	0.255951	FALSE
BLCA	chr3	FOXL2	cg21575509	-7278	0.606	0	0.330705	FALSE
BLCA	chr3	FOXL2	cg14504269	-7041	0.581	0	0.297227	FALSE
BLCA	chr3	FOXL2	cg05131382	-4701	0.526	0	0.233567	TRUE
BLCA	chr3	FOXL2	cg18005180	-4142	0.582	0	0.298707	TRUE
BLCA	chr3	FOXL2	cg17338212	-3042	0.501	0	0.208736	TRUE
BLCA	chr3	FOXL2	cg23637494	-2582	0.446	0	0.159736	TRUE
BLCA	chr3	RBP1	cg01069738	-22393	0.371	2.66e-15	0.10678	FALSE
BLCA	chr3	RBP1	cg03891318	114004	0.386	2.22e-16	0.116298	FALSE
BLCA	chr3	CLSTN2	cg11384014	4709	0.453	0	0.165534	FALSE
BLCA	chr3	AGTR1	cg27383174	35203	0.455	0	0.16703	FALSE
BLCA	chr3	AGTR1	cg18516150	199011	0.436	0	0.152361	FALSE
BLCA	chr3	AGTR1	cg02605996	249097	0.419	0	0.139307	FALSE
BLCA	chr3	WWTR1	cg25669699	-276959	0.366	6.22e-15	0.104031	FALSE
BLCA	chr3	WWTR1	cg02013148	-182582	0.371	2.66e-15	0.107013	FALSE
BLCA	chr3	WWTR1	cg04925129	-173927	0.376	1.11e-15	0.109864	FALSE
BLCA	chr3	IGSF10	cg03906843	-19061	0.369	3.77e-15	0.105818	FALSE
BLCA	chr3	IGSF10	cg12842552	103	0.417	0	0.13791	TRUE
BLCA	chr3	PPM1L	cg11002952	39332	0.373	2e-15	0.107942	FALSE
BLCA	chr3	PPM1L	cg16233724	70996	0.403	0	0.127614	FALSE
BLCA	chr3	PPM1L	cg04747996	72505	0.415	0	0.136633	FALSE
BLCA	chr4	EVC2	cg06669056	-140560	0.777	0	0.668752	FALSE
BLCA	chr4	EVC2	cg20992708	-73381	0.633	0	0.369397	FALSE
BLCA	chr4	EVC2	cg00362569	12730	0.709	0	0.504303	FALSE
BLCA	chr4	EVC2	cg04755857	36887	0.728	0	0.545193	FALSE
BLCA	chr4	SORCS2	cg27359636	-157713	0.428	0	0.146255	FALSE
BLCA	chr4	SORCS2	cg05750542	-67491	0.419	0	0.139048	FALSE
BLCA	chr4	SORCS2	cg05184767	-63312	0.506	0	0.213732	FALSE
BLCA	chr4	SORCS2	cg23593694	-45212	0.503	0	0.21089	FALSE
BLCA	chr4	SORCS2	cg22703113	-9209	0.52	0	0.227847	FALSE
BLCA	chr4	SORCS2	cg13847226	-1136	0.617	0	0.345255	TRUE
BLCA	chr4	SORCS2	cg17394237	2093	0.61	0	0.335173	TRUE
BLCA	chr4	SORCS2	cg04510919	88446	0.488	0	0.196483	FALSE
BLCA	chr4	SORCS2	cg02705759	88632	0.555	0	0.265634	FALSE
BLCA	chr4	SORCS2	cg13348530	88811	0.544	0	0.252725	FALSE
BLCA	chr4	SORCS2	cg14383572	95124	0.705	0	0.495921	FALSE
BLCA	chr4	SORCS2	cg21005218	95350	0.677	0	0.442208	FALSE
BLCA	chr4	SORCS2	cg11104736	107156	0.686	0	0.459625	FALSE
BLCA	chr4	SORCS2	cg17627921	107450	0.631	0	0.366622	FALSE
BLCA	chr4	SORCS2	cg17332603	132203	0.632	0	0.367677	FALSE
BLCA	chr4	SORCS2	cg20421058	142852	0.473	0	0.182827	FALSE
BLCA	chr4	SORCS2	cg10525642	179002	0.492	0	0.200157	FALSE
BLCA	chr4	SORCS2	cg10437224	179078	0.486	0	0.194552	FALSE
BLCA	chr4	SORCS2	cg05089225	200654	0.551	0	0.2612	FALSE
BLCA	chr4	SORCS2	cg25771730	232822	0.566	0	0.278348	FALSE
BLCA	chr4	SORCS2	cg03460109	232940	0.569	0	0.282536	FALSE
BLCA	chr4	SORCS2	cg10271547	236563	0.504	0	0.210934	FALSE
BLCA	chr4	SORCS2	cg20815339	240984	0.597	0	0.317302	TRUE
BLCA	chr4	SORCS2	cg26179858	241826	0.541	0	0.249905	TRUE
BLCA	chr4	SORCS2	cg03194122	242654	0.442	0	0.157008	TRUE
BLCA	chr4	SORCS2	cg12598054	242783	0.453	0	0.165388	TRUE
BLCA	chr4	HTRA3	cg07816074	-69931	0.442	0	0.15687	TRUE
BLCA	chr4	HTRA3	cg04493432	-69211	0.442	0	0.156484	TRUE
BLCA	chr4	HTRA3	cg25840318	-22061	0.537	0	0.245272	FALSE
BLCA	chr4	HTRA3	cg18421538	34449	0.419	0	0.139439	FALSE
BLCA	chr4	HTRA3	cg23075303	76341	0.446	0	0.159702	FALSE
BLCA	chr4	HTRA3	cg09988671	80247	0.53	0	0.238276	FALSE
BLCA	chr4	HTRA3	cg09133485	114775	0.497	0	0.204504	FALSE
BLCA	chr4	HTRA3	cg17949316	118317	0.535	0	0.242819	FALSE
BLCA	chr4	SLIT2	cg10947633	32050	0.565	0	0.277489	FALSE
BLCA	chr4	SLIT2	cg26854559	139777	0.594	0	0.314259	TRUE
BLCA	chr4	SLIT2	cg07290920	143340	0.604	0	0.327089	FALSE
BLCA	chr4	RHOH	cg00872683	205375	0.729	0	0.546083	FALSE
BLCA	chr4	RHOH	cg17593512	248883	0.622	0	0.35251	FALSE
BLCA	chr4	LIMCH1	cg18708402	-18439	0.485	0	0.193708	FALSE
BLCA	chr4	LIMCH1	cg13537008	-3364	0.562	0	0.273781	FALSE
BLCA	chr4	LIMCH1	cg02381227	24897	0.493	0	0.200798	FALSE
BLCA	chr4	LIMCH1	cg09491068	117367	0.644	0	0.386922	FALSE
BLCA	chr4	LIMCH1	cg25150953	178606	0.61	0	0.336143	FALSE
BLCA	chr4	LIMCH1	cg15232654	281484	0.573	0	0.287283	FALSE
BLCA	chr4	LIMCH1	cg02738272	283619	0.615	0	0.342335	FALSE
BLCA	chr4	LIMCH1	cg18744777	284944	0.374	1.55e-15	0.108746	FALSE
BLCA	chr4	LIMCH1	cg23291145	286997	0.632	0	0.368191	FALSE
BLCA	chr4	SHISA3	cg06258022	-42226	0.444	0	0.158616	FALSE
BLCA	chr4	SHISA3	cg11065575	3616	0.439	0	0.154816	FALSE
BLCA	chr4	IGFBP7	cg21154227	-72219	0.381	4.44e-16	0.112984	FALSE
BLCA	chr4	SHROOM3	cg21619340	175002	0.396	0	0.123013	FALSE
BLCA	chr4	SHROOM3	cg20254658	210227	0.455	0	0.167212	FALSE
BLCA	chr4	MAPK10	cg01368160	-187024	0.364	1.02e-14	0.102482	FALSE
BLCA	chr4	MAPK10	cg00864661	-86394	0.537	0	0.24522	FALSE
BLCA	chr4	MAPK10	cg16737749	-66222	0.613	0	0.33945	FALSE
BLCA	chr4	SPARCL1	cg09622285	-109708	0.371	2.66e-15	0.106791	TRUE
BLCA	chr4	ANK2	cg26994094	-70703	0.406	0	0.129875	FALSE
BLCA	chr4	ANK2	cg26519489	-42338	0.407	0	0.130804	FALSE
BLCA	chr4	ANK2	cg16253629	36978	0.579	0	0.294131	FALSE
BLCA	chr4	ANK2	cg18219250	79687	0.609	0	0.333821	FALSE
BLCA	chr4	ANK2	cg19784545	167298	0.627	0	0.359778	FALSE
BLCA	chr4	ANK2	cg11474135	194063	0.631	0	0.36597	FALSE
BLCA	chr4	PRDM5	cg23991845	-73576	0.698	0	0.482073	FALSE
BLCA	chr4	PRDM5	cg12386285	-57331	0.676	0	0.439824	FALSE
BLCA	chr4	PRDM5	cg18753541	-2278	0.665	0	0.420304	TRUE
BLCA	chr4	NR3C2	cg07275757	-173698	0.368	5.11e-15	0.104761	FALSE
BLCA	chr4	NR3C2	cg12841684	-111904	0.381	4.44e-16	0.113222	FALSE
BLCA	chr4	PDGFC	cg18933943	-121794	0.477	0	0.186211	FALSE
BLCA	chr4	TLL1	cg08923494	3117	0.394	0	0.121711	FALSE
BLCA	chr4	TLL1	cg06202492	226487	0.451	0	0.164155	FALSE
BLCA	chr5	AHRR	cg24688690	41560	0.398	0	0.124284	FALSE
BLCA	chr5	AHRR	cg04135110	42405	0.396	0	0.122849	FALSE
BLCA	chr5	AHRR	cg11902777	64553	0.383	4.44e-16	0.114138	FALSE
BLCA	chr5	AHRR	cg17472786	85065	0.39	0	0.118718	FALSE
BLCA	chr5	AHRR	cg26529655	120081	0.365	7.99e-15	0.103242	FALSE
BLCA	chr5	AHRR	cg26850624	125269	0.383	4.44e-16	0.114199	FALSE
BLCA	chr5	LIFR	cg18855621	-191185	0.51	0	0.217131	TRUE
BLCA	chr5	LIFR	cg06592027	-150287	0.525	0	0.232106	FALSE
BLCA	chr5	LIFR	cg04479876	-115771	0.577	0	0.292055	FALSE
BLCA	chr5	LIFR	cg03864479	-61426	0.569	0	0.282247	FALSE
BLCA	chr5	LIFR	cg04444661	-42555	0.722	0	0.531757	FALSE
BLCA	chr5	IQGAP2	cg14843129	111485	0.598	0	0.319785	FALSE
BLCA	chr5	IQGAP2	cg13029957	132600	0.552	0	0.262653	FALSE
BLCA	chr5	IQGAP2	cg08241785	220202	0.576	0	0.290739	TRUE
BLCA	chr5	IQGAP2	cg02529909	220771	0.478	0	0.187088	TRUE
BLCA	chr5	SSBP2	cg15170644	-145714	0.528	0	0.236114	FALSE
BLCA	chr5	SSBP2	cg22565961	-29769	0.394	0	0.121662	FALSE
BLCA	chr5	MEF2C	cg05654946	-182031	0.447	0	0.160988	FALSE
BLCA	chr5	MEF2C	cg06040811	-181317	0.487	0	0.195224	FALSE
BLCA	chr5	MEF2C	cg23136275	-11218	0.539	0	0.248018	FALSE
BLCA	chr5	TSLP	cg18049164	1380	0.371	2.89e-15	0.106647	TRUE
BLCA	chr5	TSLP	cg15739437	1761	0.422	0	0.141254	TRUE
BLCA	chr5	MCC	cg10634669	-265889	0.464	0	0.174577	FALSE
BLCA	chr5	MCC	cg02528008	-264350	0.399	0	0.124746	FALSE
BLCA	chr5	MCC	cg23317604	-250077	0.386	2.22e-16	0.116055	FALSE
BLCA	chr5	MCC	cg23958684	-193001	0.362	1.55e-14	0.101023	FALSE
BLCA	chr5	MCC	cg26206133	-53940	0.529	0	0.236779	TRUE
BLCA	chr5	CDO1	cg25619717	-284836	0.361	1.82e-14	0.100499	FALSE
BLCA	chr5	CDO1	cg02637031	-265175	0.365	7.55e-15	0.103439	FALSE
BLCA	chr5	CDO1	cg18520851	-3216	0.475	0	0.184176	FALSE
BLCA	chr5	PDLIM4	cg14815361	-3798	0.444	0	0.158022	FALSE
BLCA	chr5	PDLIM4	cg11143131	14896	0.384	2.22e-16	0.115018	FALSE
BLCA	chr5	PDLIM4	cg23358564	15425	0.505	0	0.212573	FALSE
BLCA	chr5	CDC25C	cg01759672	-80626	0.402	0	0.126835	FALSE
BLCA	chr5	CDC25C	cg22657492	-80556	0.363	1.09e-14	0.102221	FALSE
BLCA	chr5	EGR1	cg08519191	-7473	0.367	6e-15	0.104223	FALSE
BLCA	chr5	EGR1	cg25625127	175871	0.427	0	0.144954	FALSE
BLCA	chr5	NRG2	cg05200057	-250032	0.362	1.51e-14	0.101113	TRUE
BLCA	chr5	NRG2	cg17022548	-127992	0.524	0	0.231471	FALSE
BLCA	chr5	NRG2	cg06658615	-88323	0.462	0	0.17323	FALSE
BLCA	chr5	DND1	cg11822812	-1154	0.368	4.66e-15	0.10505	TRUE
BLCA	chr5	DND1	cg17482089	197261	0.389	0	0.118535	FALSE
BLCA	chr5	DND1	cg19876814	208482	0.372	2.22e-15	0.107455	TRUE
BLCA	chr5	DND1	cg25967418	208588	0.388	0	0.117395	TRUE
BLCA	chr5	ARHGAP26	cg10588276	77811	0.396	0	0.123144	FALSE
BLCA	chr5	ARHGAP26	cg17469668	111600	0.362	1.33e-14	0.101562	FALSE
BLCA	chr5	ARHGAP26	cg18116174	161391	0.421	0	0.140888	FALSE
BLCA	chr5	ARHGAP26	cg22485938	243784	0.365	7.99e-15	0.103196	FALSE
BLCA	chr5	ARHGAP26	cg11796181	271950	0.394	0	0.121779	FALSE
BLCA	chr5	ARHGAP26	cg11773779	292195	0.425	0	0.143938	FALSE
BLCA	chr5	ARHGAP26	cg00997251	294697	0.463	0	0.174405	FALSE
BLCA	chr5	JAKMIP2	cg20668718	-170484	0.429	0	0.146564	FALSE
BLCA	chr5	PDGFRB	cg26247309	-33587	0.605	0	0.328948	FALSE
BLCA	chr5	PDGFRB	cg22459052	53565	0.367	5.33e-15	0.104543	FALSE
BLCA	chr5	ITK	cg17445157	-256640	0.526	0	0.233645	FALSE
BLCA	chr5	ITK	cg18994063	-218207	0.545	0	0.25442	TRUE
BLCA	chr5	ITK	cg19063654	-91108	0.584	0	0.30089	FALSE
BLCA	chr5	ITK	cg08445740	-13506	0.414	0	0.135709	TRUE
BLCA	chr5	ITK	cg17516539	72791	0.609	0	0.334438	FALSE
BLCA	chr5	ITK	cg11361201	82890	0.51	0	0.217597	TRUE
BLCA	chr5	ITK	cg27331554	155384	0.561	0	0.272732	FALSE
BLCA	chr5	EBF1	cg23348743	-241043	0.514	0	0.220839	FALSE
BLCA	chr5	EBF1	cg10436473	-230738	0.526	0	0.234082	FALSE
BLCA	chr5	EBF1	cg13383639	-77028	0.447	0	0.160461	FALSE
BLCA	chr5	EBF1	cg02664592	-45532	0.452	0	0.164868	FALSE
BLCA	chr5	DOCK2	cg16277944	4154	0.692	0	0.470204	FALSE
BLCA	chr5	DOCK2	cg02363593	58942	0.677	0	0.442705	FALSE
BLCA	chr5	DOCK2	cg25076039	64687	0.721	0	0.52842	FALSE
BLCA	chr5	DOCK2	cg12194596	65217	0.574	0	0.288643	FALSE
BLCA	chr5	DOCK2	cg27063969	69716	0.712	0	0.509976	FALSE
BLCA	chr5	DOCK2	cg02732152	153159	0.591	0	0.310056	FALSE
BLCA	chr5	DOCK2	cg23477774	171541	0.675	0	0.438231	FALSE
BLCA	chr5	DOCK2	cg21131622	195243	0.64	0	0.37966	FALSE
BLCA	chr5	DOCK2	cg27591502	238566	0.625	0	0.357359	FALSE
BLCA	chr6	DUSP22	cg05371885	59154	0.387	0	0.117044	FALSE
BLCA	chr6	IRF4	cg00777546	-160806	0.474	0	0.183306	FALSE
BLCA	chr6	IRF4	cg10521711	-156703	0.386	2.22e-16	0.11606	FALSE
BLCA	chr6	IRF4	cg18114053	-18129	0.454	0	0.166379	FALSE
BLCA	chr6	IRF4	cg15203214	-12249	0.537	0	0.245216	FALSE
BLCA	chr6	IRF4	cg11307823	-12224	0.544	0	0.252858	FALSE
BLCA	chr6	IRF4	cg23785612	-4567	0.385	2.22e-16	0.115797	FALSE
BLCA	chr6	IRF4	cg16478536	16992	0.495	0	0.202846	FALSE
BLCA	chr6	IRF4	cg11539857	44856	0.499	0	0.20698	FALSE
BLCA	chr6	IRF4	cg08800670	44946	0.515	0	0.222414	FALSE
BLCA	chr6	IRF4	cg27415655	61643	0.541	0	0.249518	FALSE
BLCA	chr6	IRF4	cg21723150	75504	0.482	0	0.190815	FALSE
BLCA	chr6	IRF4	cg24025508	172314	0.516	0	0.223133	FALSE
BLCA	chr6	DSP	cg19708340	23812	0.366	7.55e-15	0.103496	FALSE
BLCA	chr6	TFAP2A	cg25859998	4523	0.362	1.33e-14	0.101514	FALSE
BLCA	chr6	E2F3	cg27250759	-528	0.366	6.66e-15	0.103866	TRUE
BLCA	chr6	E2F3	cg18152712	-413	0.371	2.89e-15	0.10664	TRUE
BLCA	chr6	E2F3	cg05617744	-192	0.362	1.38e-14	0.10141	TRUE
BLCA	chr6	TFEB	cg00216570	-51694	0.528	0	0.235428	FALSE
BLCA	chr6	TFEB	cg17513832	-48854	0.362	1.47e-14	0.101209	FALSE
BLCA	chr6	RCAN2	cg08250135	-188865	0.384	2.22e-16	0.115097	FALSE
BLCA	chr6	RCAN2	cg10994263	-56338	0.408	0	0.131442	FALSE
BLCA	chr6	RIMS1	cg26867284	293032	0.388	0	0.117484	FALSE
BLCA	chr6	TBX18	cg03563169	-28704	0.46	0	0.171702	FALSE
BLCA	chr6	EPHA7	cg19464419	-64861	0.444	0	0.158436	FALSE
BLCA	chr6	PRDM1	cg08358263	23287	0.398	0	0.124645	FALSE
BLCA	chr6	PRDM1	cg22044398	48985	0.402	0	0.127465	FALSE
BLCA	chr6	FYN	cg12400025	-281449	0.433	0	0.149435	FALSE
BLCA	chr6	FYN	cg13577946	-219394	0.481	0	0.190043	FALSE
BLCA	chr6	FYN	cg08926365	-187091	0.507	0	0.214565	FALSE
BLCA	chr6	FYN	cg09410830	-153320	0.536	0	0.244072	FALSE
BLCA	chr6	FYN	cg03244438	-55145	0.643	0	0.384562	FALSE
BLCA	chr6	LAMA4	cg03106852	-20371	0.372	2.44e-15	0.107245	TRUE
BLCA	chr6	GJA1	cg23176309	11875	0.422	0	0.14159	FALSE
BLCA	chr6	CTGF	cg18334681	-206389	0.437	0	0.153229	FALSE
BLCA	chr6	CTGF	cg09245901	-196571	0.403	0	0.127507	FALSE
BLCA	chr6	CTGF	cg00261832	-2485	0.388	0	0.118006	TRUE
BLCA	chr6	EYA4	cg15246805	21695	0.566	0	0.278816	FALSE
BLCA	chr6	EYA4	cg10782703	289048	0.637	0	0.374823	FALSE
BLCA	chr6	SGK1	cg12486558	-288342	0.377	8.88e-16	0.110491	FALSE
BLCA	chr6	SGK1	cg05386482	-172622	0.449	0	0.162806	FALSE
BLCA	chr6	SGK1	cg17153133	-157186	0.447	0	0.160398	FALSE
BLCA	chr6	TNFAIP3	cg09340403	59167	0.441	0	0.155734	FALSE
BLCA	chr6	TNFAIP3	cg25821223	238388	0.473	0	0.182372	TRUE
BLCA	chr6	TNFAIP3	cg16699385	238985	0.463	0	0.174348	TRUE
BLCA	chr6	PLAGL1	cg01659632	-123439	0.461	0	0.172667	FALSE
BLCA	chr6	PLAGL1	cg06271237	-122367	0.468	0	0.178622	FALSE
BLCA	chr6	PLAGL1	cg21776667	-104284	0.542	0	0.250686	FALSE
BLCA	chr6	PLAGL1	cg02697107	-52517	0.445	0	0.159538	FALSE
BLCA	chr6	SASH1	cg10221172	177093	0.424	0	0.142814	FALSE
BLCA	chr6	SASH1	cg06282952	195419	0.42	0	0.139897	FALSE
BLCA	chr6	AKAP12	cg03651715	83921	0.484	0	0.192696	FALSE
BLCA	chr6	AKAP12	cg24121503	89701	0.584	0	0.301281	FALSE
BLCA	chr6	AKAP12	cg01154527	100716	0.498	0	0.2059	FALSE
BLCA	chr6	AKAP12	cg21047322	105487	0.564	0	0.276105	FALSE
BLCA	chr6	AKAP12	cg27583671	109491	0.504	0	0.211311	FALSE
BLCA	chr6	AKAP12	cg20568219	110187	0.468	0	0.1783	FALSE
BLCA	chr6	AKAP12	cg04958227	111048	0.394	0	0.121422	FALSE
BLCA	chr6	ESR1	cg10939667	189981	0.433	0	0.149615	FALSE
BLCA	chr6	ESR1	cg09414638	228230	0.414	0	0.135899	FALSE
BLCA	chr6	SYNE1	cg02796568	-174138	0.406	0	0.129902	FALSE
BLCA	chr6	SYNE1	cg21606405	-163492	0.493	0	0.201125	FALSE
BLCA	chr6	SYNE1	cg16957163	-153754	0.462	0	0.173311	FALSE
BLCA	chr6	SOD2	cg14767165	69556	0.49	0	0.197907	TRUE
BLCA	chr6	SOD2	cg10268548	69688	0.502	0	0.209328	TRUE
BLCA	chr6	SOD2	cg10562159	85395	0.502	0	0.208974	TRUE
BLCA	chr6	SOD2	cg04895475	249774	0.467	0	0.177432	FALSE
BLCA	chr6	PARK2	cg18340188	-285329	0.58	0	0.296172	FALSE
BLCA	chr6	PARK2	cg27630180	-13657	0.36	1.91e-14	0.100321	FALSE
BLCA	chr6	PACRG	cg00376464	125054	0.546	0	0.255621	FALSE
BLCA	chr6	PACRG	cg23800778	173142	0.468	0	0.178508	FALSE
BLCA	chr6	RPS6KA2	cg04130108	-244360	0.569	0	0.282616	FALSE
BLCA	chr6	RPS6KA2	cg24492749	-212453	0.499	0	0.206134	FALSE
BLCA	chr6	RPS6KA2	cg24886439	-157873	0.436	0	0.152299	FALSE
BLCA	chr6	RPS6KA2	cg23869232	-99834	0.454	0	0.166615	FALSE
BLCA	chr6	RPS6KA2	cg23641108	-91869	0.452	0	0.164798	FALSE
BLCA	chr6	RPS6KA2	cg27620077	-80958	0.446	0	0.159896	FALSE
BLCA	chr7	RADIL	cg10256242	-73260	0.613	0	0.339754	FALSE
BLCA	chr7	RADIL	cg25263189	-73230	0.615	0	0.34239	FALSE
BLCA	chr7	RADIL	cg24679905	-69439	0.485	0	0.193325	FALSE
BLCA	chr7	RADIL	cg08799816	-69209	0.55	0	0.260171	FALSE
BLCA	chr7	RADIL	cg08430395	-63572	0.54	0	0.248735	FALSE
BLCA	chr7	RADIL	cg12612296	-49997	0.618	0	0.346854	FALSE
BLCA	chr7	RADIL	cg02767827	-49907	0.619	0	0.348334	FALSE
BLCA	chr7	RADIL	cg06386634	-48886	0.6	0	0.322342	FALSE
BLCA	chr7	RADIL	cg08818716	-46426	0.545	0	0.253988	FALSE
BLCA	chr7	RADIL	cg24187758	-44634	0.572	0	0.285718	FALSE
BLCA	chr7	RADIL	cg12058390	-37814	0.412	0	0.134247	FALSE
BLCA	chr7	RADIL	cg14453403	-9815	0.595	0	0.315843	FALSE
BLCA	chr7	AIMP2	cg19570749	-13307	0.378	8.88e-16	0.111151	FALSE
BLCA	chr7	THSD7A	cg07016094	-195103	0.417	0	0.137556	FALSE
BLCA	chr7	THSD7A	cg21461281	-141546	0.467	0	0.177417	FALSE
BLCA	chr7	THSD7A	cg14100398	-11426	0.484	0	0.192699	FALSE
BLCA	chr7	HDAC9	cg10473059	-123478	0.391	0	0.119927	FALSE
BLCA	chr7	HOXA13	cg02250708	19077	0.455	0	0.166994	FALSE
BLCA	chr7	HOXA13	cg04805577	46959	0.421	0	0.140917	TRUE
BLCA	chr7	JAZF1	cg21713522	-263129	0.562	0	0.274161	FALSE
BLCA	chr7	JAZF1	cg00933763	-244411	0.63	0	0.364209	FALSE
BLCA	chr7	JAZF1	cg22377814	-128562	0.419	0	0.139346	FALSE
BLCA	chr7	JAZF1	cg22892036	-31298	0.412	0	0.134502	FALSE
BLCA	chr7	JAZF1	cg15170557	-5454	0.459	0	0.170616	FALSE
BLCA	chr7	JAZF1	cg04266607	1230	0.404	0	0.128884	TRUE
BLCA	chr7	ELMO1	cg18536827	-224343	0.577	0	0.292013	FALSE
BLCA	chr7	ELMO1	cg24110540	-214308	0.642	0	0.382769	FALSE
BLCA	chr7	ELMO1	cg01119452	-201079	0.59	0	0.308456	FALSE
BLCA	chr7	ELMO1	cg02902948	-190065	0.498	0	0.205839	FALSE
BLCA	chr7	ELMO1	cg05383910	-57137	0.42	0	0.14019	FALSE
BLCA	chr7	ELMO1	cg15659052	-50110	0.58	0	0.295985	FALSE
BLCA	chr7	AMPH	cg11935143	-281508	0.428	0	0.146084	FALSE
BLCA	chr7	AMPH	cg20554761	-202113	0.533	0	0.24137	FALSE
BLCA	chr7	AMPH	cg11010397	810	0.391	0	0.119736	TRUE
BLCA	chr7	IKZF1	cg06839731	-1378	0.499	0	0.206711	TRUE
BLCA	chr7	IKZF1	cg26746878	126814	0.713	0	0.512002	FALSE
BLCA	chr7	ELN	cg17240725	-292762	0.404	0	0.128596	TRUE
BLCA	chr7	ELN	cg04663842	-200117	0.379	4.44e-16	0.112151	FALSE
BLCA	chr7	ELN	cg16985708	-194444	0.371	2.66e-15	0.106901	TRUE
BLCA	chr7	ELN	cg01679206	-189069	0.412	0	0.133942	FALSE
BLCA	chr7	ELN	cg24643393	-24857	0.527	0	0.235037	FALSE
BLCA	chr7	ELN	cg00891886	-24854	0.483	0	0.19132	FALSE
BLCA	chr7	ELN	cg04952324	284990	0.412	0	0.134098	FALSE
BLCA	chr7	CACNA2D1	cg01454305	-68935	0.532	0	0.240415	FALSE
BLCA	chr7	CACNA2D1	cg00145985	-53260	0.466	0	0.176904	FALSE
BLCA	chr7	SEMA3E	cg19907520	-223419	0.444	0	0.15842	FALSE
BLCA	chr7	SEMA3E	cg03542197	-131934	0.477	0	0.185871	FALSE
BLCA	chr7	DYNC1I1	cg03716590	33492	0.395	0	0.122593	FALSE
BLCA	chr7	DYNC1I1	cg02447471	135198	0.485	0	0.193682	FALSE
BLCA	chr7	RELN	cg19275692	-286702	0.446	0	0.159734	FALSE
BLCA	chr7	RELN	cg15148573	-131397	0.51	0	0.217218	FALSE
BLCA	chr7	RELN	cg24021846	-73434	0.511	0	0.218213	FALSE
BLCA	chr7	CAV1	cg24708097	-9210	0.511	0	0.218318	FALSE
BLCA	chr7	CAV1	cg15558717	23850	0.424	0	0.143244	FALSE
BLCA	chr7	CAV1	cg10087556	67981	0.424	0	0.143175	FALSE
BLCA	chr7	CAV1	cg06985664	202761	0.511	0	0.218767	FALSE
BLCA	chr7	CAV1	cg25557280	273346	0.388	0	0.117378	FALSE
BLCA	chr7	CCDC136	cg12030788	3148	0.502	0	0.209513	FALSE
BLCA	chr7	CCDC136	cg10323187	27495	0.389	0	0.118588	FALSE
BLCA	chr7	CCDC136	cg18454760	81260	0.36	2.04e-14	0.100107	FALSE
BLCA	chr7	ZYX	cg25449283	-241659	0.447	0	0.161182	FALSE
BLCA	chr7	MNX1	cg01287054	-8191	0.697	0	0.479757	FALSE
BLCA	chr7	MNX1	cg11631523	-5957	0.627	0	0.360587	FALSE
BLCA	chr7	MNX1	cg25287257	-5089	0.601	0	0.32288	FALSE
BLCA	chr7	MNX1	cg27651243	-4199	0.668	0	0.42596	FALSE
BLCA	chr7	MNX1	cg08622757	-3954	0.66	0	0.413368	FALSE
BLCA	chr7	MNX1	cg07188513	4127	0.621	0	0.351896	FALSE
BLCA	chr7	MNX1	cg20316549	7160	0.497	0	0.204721	FALSE
BLCA	chr7	MNX1	cg11698888	9676	0.501	0	0.208116	FALSE
BLCA	chr7	MNX1	cg24120683	9838	0.458	0	0.169832	FALSE
BLCA	chr8	KBTBD11	cg02000426	-162228	0.365	7.55e-15	0.103407	FALSE
BLCA	chr8	KBTBD11	cg00726871	-162107	0.401	0	0.12613	FALSE
BLCA	chr8	KBTBD11	cg06572713	-159651	0.388	0	0.117483	FALSE
BLCA	chr8	KBTBD11	cg20038366	-36046	0.403	0	0.128032	FALSE
BLCA	chr8	KBTBD11	cg00131893	-29087	0.43	0	0.147661	FALSE
BLCA	chr8	KBTBD11	cg17527435	-21643	0.443	0	0.157353	FALSE
BLCA	chr8	KBTBD11	cg09147140	2351	0.486	0	0.194747	TRUE
BLCA	chr8	KBTBD11	cg24414127	3437	0.473	0	0.183006	FALSE
BLCA	chr8	KBTBD11	cg01670896	11479	0.559	0	0.270166	FALSE
BLCA	chr8	KBTBD11	cg01648999	18480	0.643	0	0.385154	FALSE
BLCA	chr8	KBTBD11	cg20849109	32734	0.604	0	0.327536	FALSE
BLCA	chr8	KBTBD11	cg07461572	33074	0.592	0	0.310854	FALSE
BLCA	chr8	KBTBD11	cg15745205	34965	0.511	0	0.217968	FALSE
BLCA	chr8	KBTBD11	cg14069296	34995	0.522	0	0.229878	FALSE
BLCA	chr8	KBTBD11	cg09529783	36887	0.564	0	0.275935	FALSE
BLCA	chr8	MYOM2	cg07503203	12783	0.474	0	0.183486	FALSE
BLCA	chr8	MYOM2	cg01439248	46287	0.513	0	0.219942	FALSE
BLCA	chr8	MYOM2	cg18841452	53176	0.523	0	0.229993	FALSE
BLCA	chr8	MYOM2	cg05037544	53853	0.521	0	0.228176	FALSE
BLCA	chr8	MYOM2	cg11955491	99752	0.514	0	0.221555	FALSE
BLCA	chr8	SOX7	cg25231776	-107646	0.412	0	0.134117	FALSE
BLCA	chr8	SOX7	cg25663892	-34356	0.369	4.22e-15	0.105401	FALSE
BLCA	chr8	SOX7	cg22647929	-4758	0.397	0	0.123595	FALSE
BLCA	chr8	DLC1	cg22045977	-217146	0.486	0	0.194138	FALSE
BLCA	chr8	DLC1	cg14419079	-142868	0.505	0	0.212467	FALSE
BLCA	chr8	ZDHHC2	cg17257720	13778	0.483	0	0.191976	FALSE
BLCA	chr8	CLU	cg03735511	-10528	0.56	0	0.271318	FALSE
BLCA	chr8	DUSP26	cg00441301	969	0.401	0	0.12647	TRUE
BLCA	chr8	FGFR1	cg24828864	-46752	0.516	0	0.223224	FALSE
BLCA	chr8	FGFR1	cg27653103	-39478	0.549	0	0.258896	FALSE
BLCA	chr8	FGFR1	cg20336472	-37948	0.539	0	0.247134	FALSE
BLCA	chr8	TACC1	cg04049530	102576	0.384	2.22e-16	0.115122	FALSE
BLCA	chr8	SFRP1	cg16498741	-22470	0.499	0	0.20608	FALSE
BLCA	chr8	SFRP1	cg13154925	-8314	0.539	0	0.247913	FALSE
BLCA	chr8	SFRP1	cg21846232	-2937	0.524	0	0.231595	TRUE
BLCA	chr8	SFRP1	cg14548509	-1846	0.459	0	0.170718	TRUE
BLCA	chr8	SFRP1	cg21415450	3478	0.445	0	0.158956	FALSE
BLCA	chr8	SFRP1	cg22660904	14803	0.437	0	0.152925	FALSE
BLCA	chr8	SFRP1	cg13171679	91644	0.507	0	0.21395	FALSE
BLCA	chr8	SFRP1	cg22347642	215961	0.395	0	0.122215	FALSE
BLCA	chr8	HOOK3	cg11494866	-56962	0.394	0	0.121677	FALSE
BLCA	chr8	PREX2	cg04652282	79764	0.371	2.89e-15	0.106747	FALSE
BLCA	chr8	ZFHX4	cg22308101	22534	0.655	0	0.404061	FALSE
BLCA	chr8	ZFHX4	cg15184781	24719	0.657	0	0.40788	FALSE
BLCA	chr8	ZFHX4	cg16877004	118634	0.65	0	0.396799	FALSE
BLCA	chr8	RUNX1T1	cg04563046	-110147	0.416	0	0.137017	FALSE
BLCA	chr8	RUNX1T1	cg03760919	-12093	0.425	0	0.143418	FALSE
BLCA	chr8	ANGPT1	cg06902765	-246415	0.489	0	0.197202	FALSE
BLCA	chr8	ANGPT1	cg14594966	-150846	0.426	0	0.144185	FALSE
BLCA	chr8	RSPO2	cg08768048	-52751	0.374	1.78e-15	0.108578	FALSE
BLCA	chr8	PKHD1L1	cg27519599	81353	0.365	7.99e-15	0.103245	FALSE
BLCA	chr8	TRPS1	cg03344332	-228835	0.627	0	0.360357	FALSE
BLCA	chr8	TRPS1	cg17987646	-201483	0.646	0	0.389694	FALSE
BLCA	chr8	TRPS1	cg17825770	-107302	0.718	0	0.523305	FALSE
BLCA	chr8	TRPS1	cg01356948	-28491	0.666	0	0.422946	FALSE
BLCA	chr8	FBXO32	cg25302730	104582	0.41	0	0.132499	FALSE
BLCA	chr8	FBXO32	cg15173586	231309	0.375	1.33e-15	0.109285	FALSE
BLCA	chr8	SCRIB	cg06239191	265587	0.372	2.44e-15	0.107209	TRUE
BLCA	chr8	SLC39A4	cg27033805	-142843	0.408	0	0.13119	FALSE
BLCA	chr8	RECQL4	cg20661138	182104	0.413	0	0.134743	FALSE
BLCA	chr8	RECQL4	cg09979478	182787	0.394	0	0.121895	FALSE
BLCA	chr8	RECQL4	cg01287000	195354	0.386	2.22e-16	0.11608	FALSE
BLCA	chr9	JAK2	cg13461890	-191252	0.38	4.44e-16	0.112808	TRUE
BLCA	chr9	NFIB	cg14476562	-239382	0.413	0	0.134704	FALSE
BLCA	chr9	NFIB	cg21174686	-118322	0.438	0	0.153443	FALSE
BLCA	chr9	NFIB	cg10861135	-53634	0.376	8.88e-16	0.110162	FALSE
BLCA	chr9	BNC2	cg14478713	-217098	0.408	0	0.131599	FALSE
BLCA	chr9	BNC2	cg13452214	-141271	0.376	1.11e-15	0.110015	FALSE
BLCA	chr9	RECK	cg13911801	-175997	0.533	0	0.241372	TRUE
BLCA	chr9	RECK	cg14276698	-167113	0.593	0	0.311923	TRUE
BLCA	chr9	RECK	cg20212823	-166978	0.561	0	0.273177	TRUE
BLCA	chr9	RECK	cg26690138	-78603	0.401	0	0.126591	TRUE
BLCA	chr9	RECK	cg20870362	132266	0.52	0	0.227327	TRUE
BLCA	chr9	GLIPR2	cg06658821	-1154	0.562	0	0.27419	TRUE
BLCA	chr9	GLIPR2	cg20870362	32643	0.587	0	0.304561	TRUE
BLCA	chr9	GLIPR2	cg13648344	191629	0.614	0	0.341395	FALSE
BLCA	chr9	CNTNAP3	cg07589235	-209850	0.478	0	0.187255	FALSE
BLCA	chr9	CNTNAP3	cg20694241	-155776	0.657	0	0.408316	FALSE
BLCA	chr9	PRUNE2	cg19282250	-192481	0.534	0	0.241732	FALSE
BLCA	chr9	PRUNE2	cg21223016	-128569	0.392	0	0.120401	FALSE
BLCA	chr9	PRUNE2	cg14380519	-4141	0.55	0	0.260187	FALSE
BLCA	chr9	TLE4	cg13598109	92140	0.504	0	0.211127	FALSE
BLCA	chr9	TLE4	cg14048465	121420	0.454	0	0.16679	FALSE
BLCA	chr9	NTRK2	cg13698224	26022	0.36	1.91e-14	0.100323	FALSE
BLCA	chr9	NTRK2	cg14273545	166136	0.377	8.88e-16	0.110581	FALSE
BLCA	chr9	GAS1	cg10148047	63331	0.445	0	0.159147	FALSE
BLCA	chr9	GADD45G	cg14032964	-60620	0.366	6.66e-15	0.103887	FALSE
BLCA	chr9	GADD45G	cg13737493	-3454	0.369	4e-15	0.105462	FALSE
BLCA	chr9	GADD45G	cg07496078	-2991	0.401	0	0.126271	TRUE
BLCA	chr9	ROR2	cg01034654	-227746	0.475	0	0.184479	FALSE
BLCA	chr9	ROR2	cg13678349	-225972	0.457	0	0.169253	FALSE
BLCA	chr9	ROR2	cg01303059	-225954	0.453	0	0.16578	FALSE
BLCA	chr9	ROR2	cg13828808	-225499	0.413	0	0.13468	FALSE
BLCA	chr9	ROR2	cg14503200	-222406	0.512	0	0.219059	FALSE
BLCA	chr9	ROR2	cg13945576	-179264	0.497	0	0.204272	FALSE
BLCA	chr9	ROR2	cg14244439	-151369	0.392	0	0.120649	FALSE
BLCA	chr9	ROR2	cg14376836	-105806	0.447	0	0.160731	FALSE
BLCA	chr9	ROR2	cg13957113	-66344	0.486	0	0.194535	FALSE
BLCA	chr9	OMD	cg13940029	52350	0.366	6.66e-15	0.103895	FALSE
BLCA	chr9	OMD	cg13720022	77641	0.489	0	0.197065	FALSE
BLCA	chr9	FNBP1	cg26672426	-290891	0.496	0	0.203914	TRUE
BLCA	chr9	FNBP1	cg13593323	-158124	0.423	0	0.141998	FALSE
BLCA	chr9	ABL1	cg14511652	194535	0.458	0	0.169877	FALSE
BLCA	chr9	ABL1	cg13744508	205252	0.38	4.44e-16	0.112451	FALSE
BLCA	chr9	ABL1	cg14447608	297042	0.382	4.44e-16	0.113715	TRUE
BLCA	chr9	PNPLA7	cg14004197	-228791	0.365	7.99e-15	0.10321	FALSE
BLCA	chr9	PNPLA7	cg13855255	-227799	0.381	4.44e-16	0.112953	FALSE
BLCA	chr9	PNPLA7	cg13606629	-197534	0.375	1.33e-15	0.109192	FALSE
BLCA	chr9	PNPLA7	cg01701837	-70736	0.41	0	0.132683	FALSE
BLCA	chr9	PNPLA7	cg14450339	-69264	0.378	8.88e-16	0.110934	FALSE
BLCA	chr9	PNPLA7	cg13659419	-56498	0.42	0	0.139669	FALSE
BLCA	chr9	PNPLA7	cg00698575	-56417	0.457	0	0.169307	FALSE
BLCA	chr9	PNPLA7	cg13698125	-53541	0.455	0	0.167047	FALSE
BLCA	chr9	PNPLA7	cg13882169	-52272	0.454	0	0.166862	FALSE
BLCA	chr9	PNPLA7	cg04990605	-50882	0.485	0	0.193812	FALSE
BLCA	chr9	PNPLA7	cg04683830	-27470	0.505	0	0.212325	FALSE
BLCA	chr9	PNPLA7	cg01894667	-8004	0.451	0	0.164316	FALSE
BLCA	chr9	PNPLA7	cg14304496	-7740	0.448	0	0.161811	FALSE
BRCA	chr1	SAMD11	cg13806162	3893	0.382	0	0.114042	FALSE
BRCA	chr1	SAMD11	cg00976181	4740	0.439	0	0.154132	FALSE
BRCA	chr1	SAMD11	cg14156792	9838	0.407	0	0.130718	FALSE
BRCA	chr1	SAMD11	cg24362661	10426	0.472	0	0.181508	FALSE
BRCA	chr1	SAMD11	cg05819296	10860	0.413	0	0.135023	FALSE
BRCA	chr1	PLEKHN1	cg22481263	4617	0.401	0	0.126253	FALSE
BRCA	chr1	PLEKHN1	cg16366262	216281	0.367	0	0.104334	FALSE
BRCA	chr1	TNFRSF4	cg21778193	-51478	0.435	0	0.15145	FALSE
BRCA	chr1	TNFRSF4	cg14830045	23716	0.367	0	0.104114	FALSE
BRCA	chr1	GABRD	cg26067203	-15478	0.42	0	0.140354	TRUE
BRCA	chr1	GABRD	cg00546307	-4412	0.373	0	0.107979	FALSE
BRCA	chr1	GABRD	cg22817993	-352	0.419	0	0.138939	TRUE
BRCA	chr1	GABRD	cg18392644	699	0.39	0	0.119268	TRUE
BRCA	chr1	GABRD	cg15825127	6306	0.387	0	0.11683	FALSE
BRCA	chr1	GABRD	cg24105782	6618	0.368	0	0.10517	FALSE
BRCA	chr1	GABRD	cg09767587	25357	0.409	0	0.132323	FALSE
BRCA	chr1	GABRD	cg04871460	40754	0.403	0	0.127581	FALSE
BRCA	chr1	GABRD	cg06176608	68759	0.387	0	0.117058	FALSE
BRCA	chr1	GABRD	cg06157219	113108	0.417	0	0.137848	FALSE
BRCA	chr1	GABRD	cg04771433	113449	0.424	0	0.142877	FALSE
BRCA	chr1	GABRD	cg15451548	194106	0.361	0	0.10091	FALSE
BRCA	chr1	GABRD	cg26553501	194509	0.402	0	0.127458	FALSE
BRCA	chr1	GABRD	cg24518098	195521	0.427	0	0.14536	FALSE
BRCA	chr1	GABRD	cg23645210	238000	0.372	0	0.107473	FALSE
BRCA	chr1	GABRD	cg12483545	248112	0.393	0	0.121203	FALSE
BRCA	chr1	GABRD	cg13488570	271486	0.485	0	0.193767	FALSE
BRCA	chr1	GABRD	cg22940848	271719	0.468	0	0.178735	FALSE
BRCA	chr1	GABRD	cg08271229	271907	0.479	0	0.188164	FALSE
BRCA	chr1	GABRD	cg26332488	279873	0.452	0	0.16511	FALSE
BRCA	chr1	GABRD	cg20168901	285676	0.41	0	0.13307	FALSE
BRCA	chr1	PRKCZ	cg04871460	9613	0.362	0	0.101118	FALSE
BRCA	chr1	PRKCZ	cg03001333	23652	0.521	0	0.228791	FALSE
BRCA	chr1	PRKCZ	cg14171824	24748	0.532	0	0.239971	FALSE
BRCA	chr1	PRKCZ	cg02587648	41350	0.491	0	0.198973	FALSE
BRCA	chr1	PRKCZ	cg24557048	81891	0.388	0	0.117804	FALSE
BRCA	chr1	PRKCZ	cg06888836	92360	0.541	0	0.249646	FALSE
BRCA	chr1	PRKCZ	cg15007228	228427	0.468	0	0.178637	FALSE
BRCA	chr1	PRKCZ	cg26017930	250258	0.416	0	0.136887	FALSE
BRCA	chr1	PRKCZ	cg08703055	250573	0.375	0	0.109454	FALSE
BRCA	chr1	PRKCZ	cg02237208	268617	0.393	0	0.120904	FALSE
BRCA	chr1	SKI	cg26687579	82978	0.396	0	0.122763	FALSE
BRCA	chr1	PLCH2	cg22682172	-33833	0.539	0	0.247772	FALSE
BRCA	chr1	PLCH2	cg25880537	-33560	0.554	0	0.264829	FALSE
BRCA	chr1	PLCH2	cg22388472	-33134	0.445	0	0.159325	FALSE
BRCA	chr1	PLCH2	cg13183298	-22778	0.361	0	0.100931	FALSE
BRCA	chr1	PLCH2	cg16904348	-21482	0.385	0	0.115826	FALSE
BRCA	chr1	PLCH2	cg06215416	-15424	0.435	0	0.151015	FALSE
BRCA	chr1	PLCH2	cg13384949	-15396	0.405	0	0.128929	FALSE
BRCA	chr1	PLCH2	cg11390151	-11087	0.381	0	0.112844	FALSE
BRCA	chr1	PLCH2	cg25390413	-8196	0.362	0	0.101515	FALSE
BRCA	chr1	PLCH2	cg16578609	154	0.361	0	0.100725	TRUE
BRCA	chr1	PLCH2	cg15465501	4802	0.392	0	0.120674	FALSE
BRCA	chr1	PLCH2	cg05772532	26114	0.367	0	0.104309	FALSE
BRCA	chr1	PLCH2	cg16648140	35149	0.364	0	0.102577	FALSE
BRCA	chr1	PLCH2	cg12644668	35318	0.38	0	0.112519	FALSE
BRCA	chr1	PLCH2	cg08615111	36658	0.442	0	0.156636	FALSE
BRCA	chr1	PLCH2	cg05697866	38303	0.382	0	0.113557	FALSE
BRCA	chr1	MMEL1	cg15496335	-186510	0.381	0	0.11321	FALSE
BRCA	chr1	MMEL1	cg00157179	-180794	0.366	0	0.103741	FALSE
BRCA	chr1	MMEL1	cg25221196	-176514	0.402	0	0.127252	FALSE
BRCA	chr1	MMEL1	cg07381283	-172644	0.396	0	0.122742	FALSE
BRCA	chr1	PRDM16	cg14030836	6879	0.439	0	0.154439	FALSE
BRCA	chr1	PRDM16	cg06348826	8310	0.462	0	0.17278	FALSE
BRCA	chr1	PRDM16	cg17890044	8631	0.471	0	0.180894	FALSE
BRCA	chr1	PRDM16	cg08262220	9765	0.462	0	0.173173	FALSE
BRCA	chr1	PRDM16	cg04493316	13455	0.495	0	0.203025	FALSE
BRCA	chr1	PRDM16	cg11837181	15261	0.494	0	0.202104	FALSE
BRCA	chr1	PRDM16	cg13460934	17949	0.48	0	0.188793	FALSE
BRCA	chr1	PRDM16	cg14852736	20588	0.447	0	0.1606	FALSE
BRCA	chr1	PRDM16	cg22226775	22292	0.483	0	0.191673	FALSE
BRCA	chr1	PRDM16	cg21681320	25303	0.49	0	0.198112	FALSE
BRCA	chr1	PRDM16	cg10520026	30552	0.452	0	0.164796	FALSE
BRCA	chr1	PRDM16	cg27523417	32283	0.414	0	0.135355	FALSE
BRCA	chr1	PRDM16	cg21604357	41730	0.483	0	0.191389	FALSE
BRCA	chr1	PRDM16	cg12905252	43072	0.445	0	0.15955	FALSE
BRCA	chr1	PRDM16	cg05223638	50427	0.424	0	0.14323	FALSE
BRCA	chr1	PRDM16	cg16348158	51175	0.396	0	0.123379	FALSE
BRCA	chr1	PRDM16	cg24741666	52966	0.52	0	0.227488	FALSE
BRCA	chr1	PRDM16	cg00713435	65217	0.41	0	0.13292	FALSE
BRCA	chr1	PRDM16	cg07367222	67843	0.469	0	0.179099	FALSE
BRCA	chr1	PRDM16	cg03226435	72458	0.579	0	0.294698	FALSE
BRCA	chr1	PRDM16	cg19243842	72780	0.526	0	0.23315	FALSE
BRCA	chr1	PRDM16	cg01448098	92272	0.475	0	0.184768	FALSE
BRCA	chr1	PRDM16	cg16265140	92465	0.382	0	0.113772	FALSE
BRCA	chr1	PRDM16	cg07622451	94145	0.382	0	0.113618	FALSE
BRCA	chr1	PRDM16	cg25411239	109118	0.469	0	0.179089	FALSE
BRCA	chr1	PRDM16	cg15391425	121253	0.416	0	0.137281	FALSE
BRCA	chr1	PRDM16	cg26153353	134775	0.511	0	0.218091	FALSE
BRCA	chr1	PRDM16	cg04988794	144744	0.449	0	0.162389	FALSE
BRCA	chr1	PRDM16	cg04500730	149342	0.409	0	0.132272	FALSE
BRCA	chr1	PRDM16	cg25150520	156789	0.473	0	0.182744	FALSE
BRCA	chr1	PRDM16	cg22497969	157277	0.519	0	0.226104	FALSE
BRCA	chr1	PRDM16	cg13152158	158969	0.496	0	0.203719	FALSE
BRCA	chr1	PRDM16	cg06099439	161164	0.543	0	0.251671	FALSE
BRCA	chr1	PRDM16	cg03082523	170224	0.557	0	0.268487	FALSE
BRCA	chr1	PRDM16	cg24645149	173342	0.471	0	0.180663	FALSE
BRCA	chr1	PRDM16	cg07832245	173827	0.446	0	0.160142	FALSE
BRCA	chr1	PRDM16	cg04876124	175170	0.489	0	0.197554	FALSE
BRCA	chr1	PRDM16	cg10952596	177181	0.485	0	0.193492	FALSE
BRCA	chr1	PRDM16	cg15115055	177804	0.388	0	0.117873	FALSE
BRCA	chr1	PRDM16	cg00106196	186943	0.443	0	0.157975	FALSE
BRCA	chr1	PRDM16	cg08636115	194021	0.495	0	0.202727	FALSE
BRCA	chr1	PRDM16	cg13434489	203347	0.587	0	0.304883	FALSE
BRCA	chr1	PRDM16	cg12660813	206602	0.532	0	0.239963	FALSE
BRCA	chr1	PRDM16	cg00701856	210301	0.468	0	0.177964	FALSE
BRCA	chr1	PRDM16	cg07212761	213909	0.381	0	0.113421	FALSE
BRCA	chr1	PRDM16	cg01196079	216117	0.538	0	0.246159	FALSE
BRCA	chr1	PRDM16	cg17421241	216212	0.497	0	0.205096	FALSE
BRCA	chr1	PRDM16	cg03401034	219802	0.412	0	0.134236	FALSE
BRCA	chr1	PRDM16	cg10391102	220575	0.509	0	0.215837	FALSE
BRCA	chr1	PRDM16	cg15823330	221798	0.471	0	0.180824	FALSE
BRCA	chr1	PRDM16	cg24298696	224683	0.553	0	0.263696	FALSE
BRCA	chr1	PRDM16	cg06380199	243225	0.369	0	0.105669	FALSE
BRCA	chr1	PRDM16	cg05573412	252411	0.381	0	0.113339	FALSE
BRCA	chr1	PRDM16	cg13689309	257815	0.436	0	0.152112	FALSE
BRCA	chr1	PRDM16	cg16059167	261114	0.461	0	0.171998	FALSE
BRCA	chr1	PRDM16	cg21848084	278640	0.433	0	0.149707	FALSE
BRCA	chr1	PRDM16	cg27588093	290672	0.458	0	0.170094	FALSE
BRCA	chr1	PRDM16	cg06911744	290766	0.466	0	0.176306	FALSE
BRCA	chr1	PRDM16	cg23050300	295580	0.5	0	0.207367	FALSE
BRCA	chr1	PRDM16	cg08831401	297747	0.409	0	0.132009	FALSE
BRCA	chr1	ARHGEF16	cg01269514	22867	0.399	0	0.124971	FALSE
BRCA	chr1	ARHGEF16	cg21156590	49702	0.382	0	0.113822	FALSE
BRCA	chr1	ARHGEF16	cg17163168	229589	0.42	0	0.139916	FALSE
BRCA	chr1	ARHGEF16	cg22234529	245352	0.378	0	0.111508	FALSE
BRCA	chr1	ARHGEF16	cg07178825	278428	0.425	0	0.143915	FALSE
BRCA	chr1	AJAP1	cg24694502	21083	0.443	0	0.157214	FALSE
BRCA	chr1	AJAP1	cg24525286	53300	0.364	0	0.10238	FALSE
BRCA	chr1	AJAP1	cg21159274	57708	0.361	0	0.100926	FALSE
BRCA	chr1	AJAP1	cg00692462	57985	0.375	0	0.109503	FALSE
BRCA	chr1	AJAP1	cg00859330	120194	0.476	0	0.184981	FALSE
BRCA	chr1	ACOT7	cg10210806	60779	0.366	0	0.103672	FALSE
BRCA	chr1	ESPN	cg01913077	13362	0.482	0	0.190954	FALSE
BRCA	chr1	ESPN	cg01337514	26179	0.442	0	0.156629	FALSE
BRCA	chr1	ESPN	cg26419880	30777	0.404	0	0.128768	FALSE
BRCA	chr1	ESPN	cg07017737	31477	0.489	0	0.197403	FALSE
BRCA	chr1	TNFRSF9	cg12809925	39477	0.364	0	0.102414	FALSE
BRCA	chr1	TNFRSF9	cg25978327	61814	0.554	0	0.264298	FALSE
BRCA	chr1	TNFRSF9	cg01889893	81968	0.484	0	0.192293	TRUE
BRCA	chr1	CA6	cg20253105	44204	0.386	0	0.116439	FALSE
BRCA	chr1	APITD1	cg20704560	208155	0.451	0	0.163768	FALSE
BRCA	chr1	APITD1	cg16101008	208561	0.457	0	0.168573	FALSE
BRCA	chr1	APITD1	cg09415955	219727	0.376	0	0.109997	FALSE
BRCA	chr1	CASZ1	cg16101008	-158014	0.468	0	0.178118	FALSE
BRCA	chr1	ANGPTL7	cg04136456	164125	0.363	0	0.102168	FALSE
BRCA	chr1	PTCHD2	cg14789175	-4604	0.408	0	0.131455	FALSE
BRCA	chr1	PTCHD2	cg01551238	9282	0.567	0	0.279332	FALSE
BRCA	chr1	PTCHD2	cg08861844	19769	0.422	0	0.141775	FALSE
BRCA	chr1	PTCHD2	cg23589174	20688	0.408	0	0.131687	FALSE
BRCA	chr1	PTCHD2	cg08243619	22368	0.477	0	0.186006	FALSE
BRCA	chr1	PTCHD2	cg09265940	23631	0.478	0	0.187099	FALSE
BRCA	chr1	PTCHD2	cg10964330	26290	0.426	0	0.144167	FALSE
BRCA	chr1	PTCHD2	cg15070709	40181	0.431	0	0.148449	FALSE
BRCA	chr1	PTCHD2	cg06951112	54633	0.444	0	0.158713	FALSE
BRCA	chr1	PTCHD2	cg09790470	55318	0.403	0	0.127763	FALSE
BRCA	chr1	PTCHD2	cg25287708	57140	0.373	0	0.108106	FALSE
BRCA	chr1	TNFRSF8	cg21864959	-275570	0.486	0	0.194334	FALSE
BRCA	chr1	TNFRSF8	cg23031484	-186847	0.36	0	0.10019	FALSE
BRCA	chr1	TNFRSF8	cg26691200	57780	0.432	0	0.148672	FALSE
BRCA	chr1	TNFRSF8	cg24492058	80318	0.46	0	0.171468	FALSE
BRCA	chr1	TNFRSF8	cg00384847	167906	0.61	0	0.336149	TRUE
BRCA	chr1	TNFRSF1B	cg12601933	21836	0.422	0	0.141207	TRUE
BRCA	chr1	TNFRSF1B	cg00384847	64280	0.679	0	0.446215	TRUE
BRCA	chr1	EPHA2	cg26059919	-216734	0.499	0	0.206549	FALSE
BRCA	chr1	EPHA2	cg11218176	-79148	0.461	0	0.172533	FALSE
BRCA	chr1	ARHGEF19	cg20611680	15067	0.386	0	0.116447	FALSE
BRCA	chr1	ARHGEF19	cg17463745	15298	0.371	0	0.106516	FALSE
BRCA	chr1	ATP13A2	cg26516532	137365	0.369	0	0.105614	FALSE
BRCA	chr1	PADI2	cg14524955	85713	0.366	0	0.103777	TRUE
BRCA	chr1	RCC2	cg07233343	178410	0.362	0	0.10159	FALSE
BRCA	chr1	ACTL8	cg07121807	70943	0.504	0	0.210953	FALSE
BRCA	chr1	PAX7	cg15505287	3173	0.49	0	0.198093	FALSE
BRCA	chr1	PAX7	cg06370771	3441	0.439	0	0.15458	FALSE
BRCA	chr1	PAX7	cg09366342	5695	0.52	0	0.227196	FALSE
BRCA	chr1	PAX7	cg08126203	5978	0.463	0	0.17382	FALSE
BRCA	chr1	PAX7	cg06220449	6901	0.476	0	0.184906	FALSE
BRCA	chr1	PAX7	cg08171206	14373	0.48	0	0.189152	FALSE
BRCA	chr1	PAX7	cg04240109	14931	0.421	0	0.140632	FALSE
BRCA	chr1	PAX7	cg15082028	86008	0.437	0	0.153013	FALSE
BRCA	chr1	PAX7	cg08350288	86099	0.451	0	0.164175	FALSE
BRCA	chr1	PAX7	cg09329407	97407	0.386	0	0.116668	FALSE
BRCA	chr1	IFFO2	cg03739172	-236119	0.451	0	0.1639	FALSE
BRCA	chr1	AKR7L	cg09045262	249	0.412	0	0.134368	TRUE
BRCA	chr1	PQLC2	cg11962640	125947	0.382	0	0.114017	FALSE
BRCA	chr1	ALPL	cg04236915	-257026	0.43	0	0.147476	FALSE
BRCA	chr1	ALPL	cg09118749	116709	0.415	0	0.1363	FALSE
BRCA	chr1	ALPL	cg02760280	157698	0.39	0	0.119236	TRUE
BRCA	chr1	RAP1GAP	cg14781605	-130960	0.472	0	0.181388	FALSE
BRCA	chr1	RAP1GAP	cg00359395	232297	0.397	0	0.123516	FALSE
BRCA	chr1	RAP1GAP	cg04297819	264269	0.376	0	0.110132	FALSE
BRCA	chr1	EPHA8	cg05941864	3975	0.365	0	0.10317	FALSE
BRCA	chr1	EPHB2	cg08056229	-253084	0.398	0	0.12407	FALSE
BRCA	chr1	EPHB2	cg08264906	159850	0.386	0	0.116518	FALSE
BRCA	chr1	TMEM57	cg03519967	252998	0.387	0	0.11679	FALSE
BRCA	chr1	STMN1	cg22724943	-162747	0.363	0	0.10213	FALSE
BRCA	chr1	STMN1	cg11643099	252236	0.395	0	0.122482	TRUE
BRCA	chr1	CNKSR1	cg00349061	-132115	0.387	0	0.116879	TRUE
BRCA	chr1	CNKSR1	cg00646396	-21225	0.519	0	0.226895	TRUE
BRCA	chr1	CNKSR1	cg20415053	23948	0.445	0	0.159389	FALSE
BRCA	chr1	CNKSR1	cg10402321	113800	0.513	0	0.219967	FALSE
BRCA	chr1	AIM1L	cg19516105	-128911	0.374	0	0.108903	TRUE
BRCA	chr1	SYTL1	cg04123310	8590	0.437	0	0.152868	FALSE
BRCA	chr1	SYTL1	cg12742432	9378	0.405	0	0.129196	FALSE
BRCA	chr1	RCC1	cg26341453	-238722	0.382	0	0.113912	FALSE
BRCA	chr1	LAPTM5	cg25468274	49655	0.462	0	0.17293	FALSE
BRCA	chr1	NKAIN1	cg11958060	-58379	0.487	0	0.195018	FALSE
BRCA	chr1	NKAIN1	cg08847173	-57942	0.491	0	0.198964	FALSE
BRCA	chr1	NKAIN1	cg18232347	-57725	0.604	0	0.327003	FALSE
BRCA	chr1	NKAIN1	cg23732779	-51808	0.543	0	0.252223	FALSE
BRCA	chr1	NKAIN1	cg26034375	194620	0.374	0	0.108684	FALSE
BRCA	chr1	SERINC2	cg26034375	24943	0.458	0	0.169419	FALSE
BRCA	chr1	SERINC2	cg11573219	200620	0.4	0	0.125792	TRUE
BRCA	chr1	IQCC	cg04881103	-260822	0.549	0	0.258636	FALSE
BRCA	chr1	IQCC	cg11756095	-260621	0.542	0	0.251269	FALSE
BRCA	chr1	IQCC	cg10204320	37041	0.397	0	0.123401	TRUE
BRCA	chr1	IQCC	cg02830936	37250	0.413	0	0.13517	TRUE
BRCA	chr1	MARCKSL1	cg02830936	-93355	0.427	0	0.145328	TRUE
BRCA	chr1	KIAA1522	cg02273797	-16358	0.466	0	0.176219	FALSE
BRCA	chr1	YARS	cg06746774	-66683	0.368	0	0.105046	FALSE
BRCA	chr1	TRIM62	cg01481000	-132813	0.41	0	0.133088	FALSE
BRCA	chr1	TRIM62	cg05923595	-99958	0.415	0	0.136403	TRUE
BRCA	chr1	TRIM62	cg10975001	-20516	0.526	0	0.233665	FALSE
BRCA	chr1	TRIM62	cg08864344	125326	0.456	0	0.16848	FALSE
BRCA	chr1	DLGAP3	cg24626851	-44465	0.435	0	0.150946	FALSE
BRCA	chr1	DLGAP3	cg14887752	-24548	0.38	0	0.112231	FALSE
BRCA	chr1	DLGAP3	cg12126857	-10517	0.385	0	0.115442	FALSE
BRCA	chr1	DLGAP3	cg18788313	-3417	0.384	0	0.11488	FALSE
BRCA	chr1	DLGAP3	cg14420116	-2878	0.423	0	0.142189	TRUE
BRCA	chr1	DLGAP3	cg12653570	-2244	0.504	0	0.211312	TRUE
BRCA	chr1	SFPQ	cg12633102	17746	0.41	0	0.13252	FALSE
BRCA	chr1	NCDN	cg07167423	19594	0.36	0	0.100218	FALSE
BRCA	chr1	NCDN	cg18131141	19610	0.361	0	0.100964	FALSE
BRCA	chr1	GRIK3	cg27433516	-233223	0.498	0	0.205671	FALSE
BRCA	chr1	GRIK3	cg04509024	-229304	0.456	0	0.168011	FALSE
BRCA	chr1	GRIK3	cg26162385	-228121	0.425	0	0.143396	FALSE
BRCA	chr1	GRIK3	cg16911275	-209984	0.59	0	0.308471	FALSE
BRCA	chr1	GRIK3	cg10206594	-185179	0.588	0	0.306056	FALSE
BRCA	chr1	GRIK3	cg14960282	-178175	0.565	0	0.277836	FALSE
BRCA	chr1	GRIK3	cg14992273	-162017	0.476	0	0.185134	FALSE
BRCA	chr1	GRIK3	cg08106961	-144392	0.663	0	0.417798	FALSE
BRCA	chr1	GRIK3	cg17952046	-120431	0.498	0	0.205472	FALSE
BRCA	chr1	GRIK3	cg14616584	-111720	0.515	0	0.22191	FALSE
BRCA	chr1	GRIK3	cg23715749	-85977	0.523	0	0.230354	FALSE
BRCA	chr1	GRIK3	cg20779373	-70875	0.694	0	0.473228	FALSE
BRCA	chr1	GRIK3	cg11836212	-51979	0.475	0	0.184477	FALSE
BRCA	chr1	GRIK3	cg03654504	-4739	0.597	0	0.318122	FALSE
BRCA	chr1	CDCA8	cg24375409	42848	0.438	0	0.153966	FALSE
BRCA	chr1	CDCA8	cg11664987	43051	0.438	0	0.15339	FALSE
BRCA	chr1	CDCA8	cg12139725	61709	0.361	0	0.100749	FALSE
BRCA	chr1	EPHA10	cg10090792	-32682	0.512	0	0.219137	FALSE
BRCA	chr1	EPHA10	cg24375409	-29904	0.611	0	0.336532	FALSE
BRCA	chr1	EPHA10	cg13851466	-10851	0.441	0	0.156023	FALSE
BRCA	chr1	EPHA10	cg26528311	231722	0.44	0	0.155565	FALSE
BRCA	chr1	EPHA10	cg08423562	235720	0.408	0	0.131567	FALSE
BRCA	chr1	MANEAL	cg10090792	-61631	0.375	0	0.109181	FALSE
BRCA	chr1	MANEAL	cg24375409	-58853	0.478	0	0.187365	FALSE
BRCA	chr1	MANEAL	cg11664987	-58650	0.5	0	0.20752	FALSE
BRCA	chr1	MANEAL	cg12139725	-39992	0.409	0	0.132376	FALSE
BRCA	chr1	MANEAL	cg13851466	-39800	0.422	0	0.14166	FALSE
BRCA	chr1	MANEAL	cg14523898	-39635	0.379	0	0.112047	FALSE
BRCA	chr1	MANEAL	cg26528311	202773	0.404	0	0.128646	FALSE
BRCA	chr1	MANEAL	cg08423562	206771	0.418	0	0.138407	FALSE
BRCA	chr1	MANEAL	cg21680719	206904	0.368	0	0.10505	FALSE
BRCA	chr1	MYCBP	cg14656441	161020	0.365	0	0.103244	FALSE
BRCA	chr1	MYCBP	cg00426822	207486	0.487	0	0.195252	FALSE
BRCA	chr1	MYCBP	cg08480461	213951	0.377	0	0.110817	FALSE
BRCA	chr1	KCNQ4	cg19276343	54239	0.388	0	0.117391	FALSE
BRCA	chr1	EBNA1BP2	cg24729378	-28810	0.389	0	0.118265	FALSE
BRCA	chr1	TMEM125	cg18178715	60335	0.394	0	0.121443	FALSE
BRCA	chr1	TMEM125	cg22875872	296092	0.516	0	0.223201	FALSE
BRCA	chr1	C1orf210	cg18178715	44711	0.383	0	0.114312	FALSE
BRCA	chr1	C1orf210	cg10881128	280538	0.479	0	0.188286	FALSE
BRCA	chr1	TIE1	cg07565499	251969	0.453	0	0.165705	FALSE
BRCA	chr1	CDC20	cg13099139	76971	0.466	0	0.176637	FALSE
BRCA	chr1	CDC20	cg22875872	207131	0.478	0	0.18684	FALSE
BRCA	chr1	CCDC24	cg25363807	246644	0.362	0	0.101568	FALSE
BRCA	chr1	TSPAN1	cg01008154	-131353	0.404	0	0.128648	FALSE
BRCA	chr1	TSPAN1	cg15711727	-8283	0.456	0	0.168011	FALSE
BRCA	chr1	TSPAN1	cg22228439	125683	0.392	0	0.120548	TRUE
BRCA	chr1	TSPAN1	cg07811940	187511	0.454	0	0.166393	FALSE
BRCA	chr1	RAD54L	cg24542714	-44021	0.361	0	0.100702	TRUE
BRCA	chr1	RAD54L	cg06776173	219414	0.38	0	0.112686	FALSE
BRCA	chr1	RAD54L	cg21692450	226959	0.386	0	0.116516	FALSE
BRCA	chr1	RAD54L	cg03257575	237952	0.46	0	0.171295	FALSE
BRCA	chr1	RAD54L	cg19807257	237988	0.464	0	0.174753	FALSE
BRCA	chr1	RAD54L	cg03401357	238111	0.484	0	0.192709	FALSE
BRCA	chr1	RAD54L	cg19375537	238223	0.477	0	0.186291	FALSE
BRCA	chr1	RAD54L	cg05050657	243739	0.384	0	0.115124	FALSE
BRCA	chr1	FAAH	cg22228439	-93507	0.405	0	0.12945	TRUE
BRCA	chr1	FAAH	cg25757115	53849	0.466	0	0.176796	TRUE
BRCA	chr1	FAAH	cg14258341	54085	0.449	0	0.16224	TRUE
BRCA	chr1	FAAH	cg00279790	54095	0.471	0	0.181354	TRUE
BRCA	chr1	FAAH	cg13922291	54590	0.504	0	0.211494	TRUE
BRCA	chr1	FAAH	cg17918558	85657	0.399	0	0.125135	FALSE
BRCA	chr1	FAAH	cg01858698	94469	0.36	0	0.100077	FALSE
BRCA	chr1	FAAH	cg06760830	219734	0.404	0	0.128387	TRUE
BRCA	chr1	DMBX1	cg03257575	-21349	0.509	0	0.215817	FALSE
BRCA	chr1	DMBX1	cg19807257	-21313	0.474	0	0.183867	FALSE
BRCA	chr1	DMBX1	cg03401357	-21190	0.478	0	0.186966	FALSE
BRCA	chr1	DMBX1	cg19375537	-21078	0.452	0	0.164869	FALSE
BRCA	chr1	DMBX1	cg01858698	-18260	0.387	0	0.116987	FALSE
BRCA	chr1	DMBX1	cg18475643	-16171	0.478	0	0.187476	FALSE
BRCA	chr1	DMBX1	cg09326404	-15828	0.561	0	0.272229	FALSE
BRCA	chr1	DMBX1	cg05050657	-15562	0.553	0	0.263054	FALSE
BRCA	chr1	DMBX1	cg22604316	-13866	0.465	0	0.175814	FALSE
BRCA	chr1	DMBX1	cg06995548	36860	0.374	0	0.108972	FALSE
BRCA	chr1	DMBX1	cg06660332	37040	0.418	0	0.138391	FALSE
BRCA	chr1	DMBX1	cg00514268	37389	0.385	0	0.116038	FALSE
BRCA	chr1	CYP4B1	cg13781819	204396	0.422	0	0.141112	FALSE
BRCA	chr1	STIL	cg10026317	-84900	0.437	0	0.153141	FALSE
BRCA	chr1	STIL	cg06087421	-84681	0.376	0	0.109954	TRUE
BRCA	chr1	STIL	cg00875272	-84498	0.367	0	0.104406	TRUE
BRCA	chr1	STIL	cg19797376	-84344	0.423	0	0.14212	TRUE
BRCA	chr1	FOXD2	cg13110749	-26649	0.367	0	0.104651	FALSE
BRCA	chr1	FOXD2	cg08892370	-3253	0.444	0	0.157988	TRUE
BRCA	chr1	FOXD2	cg18595867	-2476	0.518	0	0.22512	TRUE
BRCA	chr1	FOXD2	cg13851904	-2458	0.518	0	0.225603	TRUE
BRCA	chr1	FOXD2	cg09277376	-2012	0.459	0	0.170435	TRUE
BRCA	chr1	SPATA6	cg25469314	-233049	0.375	0	0.109182	FALSE
BRCA	chr1	TTC39A	cg09941363	-80339	0.535	0	0.243287	FALSE
BRCA	chr1	ZCCHC11	cg07395804	-289559	0.412	0	0.13441	FALSE
BRCA	chr1	ZCCHC11	cg00998379	55570	0.395	0	0.122663	FALSE
BRCA	chr1	FAM159A	cg10554624	287553	0.465	0	0.175588	TRUE
BRCA	chr1	FAM159A	cg15986841	287835	0.441	0	0.156308	TRUE
BRCA	chr1	DHCR24	cg18972998	-86625	0.426	0	0.144805	TRUE
BRCA	chr1	PPAP2B	cg22396959	-31486	0.47	0	0.180271	FALSE
BRCA	chr1	PPAP2B	cg09684245	218240	0.388	0	0.11756	FALSE
BRCA	chr1	FOXD3	cg10197870	-1559	0.438	0	0.153938	TRUE
BRCA	chr1	FOXD3	cg06198384	3270	0.385	0	0.115625	TRUE
BRCA	chr1	FOXD3	cg13906377	3966	0.44	0	0.154841	TRUE
BRCA	chr1	FOXD3	cg00347677	6907	0.51	0	0.217781	TRUE
BRCA	chr1	ALG6	cg05923687	-37549	0.391	0	0.119422	FALSE
BRCA	chr1	ALG6	cg10249375	-37326	0.361	0	0.100551	FALSE
BRCA	chr1	ALG6	cg21695661	-36997	0.365	0	0.102843	FALSE
BRCA	chr1	PGM1	cg20252015	41868	0.386	0	0.116131	FALSE
BRCA	chr1	PGM1	cg07579123	264376	0.382	0	0.113888	FALSE
BRCA	chr1	ROR1	cg11724942	185686	0.365	0	0.102864	FALSE
BRCA	chr1	CACHD1	cg17181043	25060	0.466	0	0.176297	FALSE
BRCA	chr1	CACHD1	cg12299795	45618	0.399	0	0.124796	FALSE
BRCA	chr1	CACHD1	cg05120074	94145	0.401	0	0.126202	FALSE
BRCA	chr1	DIRAS3	cg03641225	-3921	0.427	0	0.145173	FALSE
BRCA	chr1	DIRAS3	cg21808053	-3397	0.433	0	0.149611	FALSE
BRCA	chr1	WLS	cg20062893	-69785	0.401	0	0.12667	FALSE
BRCA	chr1	TNNI3K	cg13900542	187925	0.421	0	0.140746	FALSE
BRCA	chr1	TNNI3K	cg04285710	190494	0.397	0	0.123494	FALSE
BRCA	chr1	TNNI3K	cg04231590	240888	0.38	0	0.112718	FALSE
BRCA	chr1	GIPC2	cg08259168	-1151	0.42	0	0.139904	TRUE
BRCA	chr1	PTGFR	cg00458211	154593	0.365	0	0.103102	FALSE
BRCA	chr1	CLCA4	cg22181664	-78433	0.407	0	0.130909	TRUE
BRCA	chr1	CLCA4	cg09785991	-78393	0.399	0	0.125229	TRUE
BRCA	chr1	LRRC8C	cg24336730	-68075	0.503	0	0.210427	FALSE
BRCA	chr1	LRRC8C	cg12369402	129128	0.362	0	0.10114	FALSE
BRCA	chr1	LRRC8C	cg12857520	132597	0.396	0	0.122734	FALSE
BRCA	chr1	DPYD	cg25969802	-298301	0.361	0	0.100533	FALSE
BRCA	chr1	DPYD	cg17752576	-50167	0.391	0	0.11965	FALSE
BRCA	chr1	KIAA1324	cg05708073	-19422	0.365	0	0.102979	FALSE
BRCA	chr1	SYPL2	cg00908766	-191603	0.366	0	0.103662	FALSE
BRCA	chr1	GSTM5	cg22391718	71422	0.373	0	0.108279	FALSE
BRCA	chr1	KCNC4	cg16269943	-204773	0.414	0	0.135833	FALSE
BRCA	chr1	KCNC4	cg12301619	-76495	0.414	0	0.135729	FALSE
BRCA	chr1	KCNA3	cg04892651	-209110	0.382	0	0.113719	FALSE
BRCA	chr1	KCNA3	cg09235788	4131	0.521	0	0.228873	FALSE
BRCA	chr1	CHI3L2	cg23631538	-26743	0.377	0	0.110772	FALSE
BRCA	chr1	CHI3L2	cg05038243	272578	0.407	0	0.13063	FALSE
BRCA	chr1	KCND3	cg18156192	-210944	0.493	0	0.200981	FALSE
BRCA	chr1	KCND3	cg10039567	-136666	0.554	0	0.264536	FALSE
BRCA	chr1	KCND3	cg17454942	-109304	0.435	0	0.151275	FALSE
BRCA	chr1	KCND3	cg20432350	-93456	0.365	0	0.102875	FALSE
BRCA	chr1	KCND3	cg07037116	-84979	0.586	0	0.303719	FALSE
BRCA	chr1	KCND3	cg27314324	-55053	0.51	0	0.217559	FALSE
BRCA	chr1	KCND3	cg22012659	-24828	0.526	0	0.2338	FALSE
BRCA	chr1	KCND3	cg17898124	-3616	0.669	0	0.42827	FALSE
BRCA	chr1	RHOC	cg21286782	15577	0.376	0	0.110189	TRUE
BRCA	chr1	RHOC	cg10806711	15654	0.36	0	0.100107	TRUE
BRCA	chr1	RHOC	cg16255156	15684	0.396	0	0.123056	TRUE
BRCA	chr1	PPM1J	cg11806528	-205973	0.407	0	0.130691	FALSE
BRCA	chr1	PPM1J	cg16255156	7759	0.49	0	0.198321	TRUE
BRCA	chr1	PPM1J	cg10541466	167313	0.365	0	0.103183	FALSE
BRCA	chr1	FAM19A3	cg19777710	201528	0.365	0	0.103277	TRUE
BRCA	chr1	SLC22A15	cg10174333	-183089	0.367	0	0.104176	FALSE
BRCA	chr1	TRIM45	cg27055365	24945	0.387	0	0.117178	FALSE
BRCA	chr1	TBX15	cg25367912	-89984	0.389	0	0.118179	FALSE
BRCA	chr1	PEX11B	cg19624849	-100752	0.448	0	0.161489	TRUE
BRCA	chr1	PEX11B	cg14036143	-100723	0.442	0	0.157189	TRUE
BRCA	chr1	PEX11B	cg04846710	-37878	0.466	0	0.176408	TRUE
BRCA	chr1	PEX11B	cg01715025	167159	0.426	0	0.144197	FALSE
BRCA	chr1	HIST2H3C	cg27512510	-142425	0.393	0	0.120979	FALSE
BRCA	chr1	HIST2H3C	cg07332769	-140614	0.38	0	0.112303	FALSE
BRCA	chr1	HIST2H3C	cg07591519	-140140	0.365	0	0.103118	FALSE
BRCA	chr1	HIST2H2BE	cg23369564	265502	0.416	0	0.13722	TRUE
BRCA	chr1	BOLA1	cg23369564	252580	0.373	0	0.107879	TRUE
BRCA	chr1	SF3B4	cg23369564	223590	0.463	0	0.174398	TRUE
BRCA	chr1	APH1A	cg23369564	-117875	0.492	0	0.199794	TRUE
BRCA	chr1	ANXA9	cg13899718	-6666	0.454	0	0.166425	TRUE
BRCA	chr1	ANXA9	cg22012583	-6549	0.424	0	0.142605	TRUE
BRCA	chr1	ANXA9	cg10832186	29224	0.458	0	0.169492	TRUE
BRCA	chr1	ANXA9	cg07119434	149144	0.434	0	0.150739	FALSE
BRCA	chr1	ANXA9	cg26331172	163801	0.59	0	0.308252	TRUE
BRCA	chr1	ANXA9	cg13331550	163918	0.585	0	0.302647	TRUE
BRCA	chr1	ANXA9	cg01903374	175346	0.459	0	0.170269	TRUE
BRCA	chr1	PRUNE	cg13899718	-33034	0.382	0	0.11349	TRUE
BRCA	chr1	C1orf56	cg13899718	-72426	0.429	0	0.146453	TRUE
BRCA	chr1	C1orf56	cg07119434	83384	0.406	0	0.130093	FALSE
BRCA	chr1	C1orf56	cg26331172	98041	0.382	0	0.113906	TRUE
BRCA	chr1	C1orf56	cg08869700	298422	0.416	0	0.136758	TRUE
BRCA	chr1	ZNF687	cg07119434	-150388	0.37	0	0.106472	FALSE
BRCA	chr1	RFX5	cg16269755	266289	0.369	0	0.105514	TRUE
BRCA	chr1	CGN	cg11690979	210459	0.417	0	0.13806	TRUE
BRCA	chr1	TUFT1	cg03991120	174916	0.371	0	0.106592	TRUE
BRCA	chr1	TUFT1	cg11690979	181540	0.456	0	0.168355	TRUE
BRCA	chr1	TUFT1	cg11390381	288166	0.396	0	0.122714	FALSE
BRCA	chr1	C2CD4D	cg15015892	-2146	0.387	0	0.117029	TRUE
BRCA	chr1	C2CD4D	cg05021743	-2140	0.409	0	0.132283	TRUE
BRCA	chr1	HRNR	cg02211983	-109793	0.382	0	0.113833	TRUE
BRCA	chr1	HRNR	cg22603037	-109405	0.375	0	0.109249	TRUE
BRCA	chr1	HRNR	cg00888758	2	0.381	0	0.113334	TRUE
BRCA	chr1	HRNR	cg07548383	88155	0.362	0	0.101215	TRUE
BRCA	chr1	HRNR	cg03465714	89239	0.379	0	0.11196	TRUE
BRCA	chr1	FLG	cg10500702	1362	0.371	0	0.106589	TRUE
BRCA	chr1	IVL	cg02855850	1382	0.373	0	0.108322	TRUE
BRCA	chr1	IVL	cg07909128	76341	0.362	0	0.101175	TRUE
BRCA	chr1	PGLYRP4	cg12428378	-41247	0.373	0	0.108045	FALSE
BRCA	chr1	PGLYRP4	cg06275635	-37323	0.37	0	0.106359	TRUE
BRCA	chr1	PGLYRP4	cg01798266	-903	0.365	0	0.103268	TRUE
BRCA	chr1	PGLYRP4	cg01093088	1171	0.535	0	0.242792	TRUE
BRCA	chr1	PGLYRP4	cg21140628	30252	0.385	0	0.115428	FALSE
BRCA	chr1	PGLYRP4	cg07370087	30827	0.39	0	0.118886	FALSE
BRCA	chr1	PGLYRP4	cg17421062	110737	0.454	0	0.166186	TRUE
BRCA	chr1	PGLYRP4	cg02892624	110811	0.374	0	0.108414	TRUE
BRCA	chr1	S100A7	cg21140628	-81568	0.388	0	0.117598	FALSE
BRCA	chr1	S100A7	cg00325910	-2841	0.451	0	0.163849	TRUE
BRCA	chr1	S100A7	cg17421062	-1083	0.456	0	0.16838	TRUE
BRCA	chr1	S100A4	cg27441409	-104411	0.456	0	0.167761	TRUE
BRCA	chr1	ILF2	cg19808620	-129062	0.413	0	0.134772	TRUE
BRCA	chr1	NPR1	cg20256009	-288143	0.588	0	0.305621	TRUE
BRCA	chr1	NPR1	cg27441409	-237292	0.535	0	0.243412	TRUE
BRCA	chr1	NPR1	cg00325910	-220867	0.393	0	0.121253	TRUE
BRCA	chr1	CREB3L4	cg03423916	-269527	0.479	0	0.188297	FALSE
BRCA	chr1	CREB3L4	cg11815057	-269459	0.472	0	0.182242	FALSE
BRCA	chr1	CREB3L4	cg12067764	-178070	0.372	0	0.107559	FALSE
BRCA	chr1	CREB3L4	cg26530713	-11908	0.525	0	0.232569	TRUE
BRCA	chr1	JTB	cg26530713	-22045	0.41	0	0.132944	TRUE
BRCA	chr1	TPM3	cg26530713	-236205	0.437	0	0.153098	TRUE
BRCA	chr1	C1orf43	cg26530713	-264867	0.452	0	0.165209	TRUE
BRCA	chr1	UBAP2L	cg26530713	-264918	0.389	0	0.118659	TRUE
BRCA	chr1	IL6R	cg24490338	-213614	0.372	0	0.107559	TRUE
BRCA	chr1	IL6R	cg12640942	-211035	0.407	0	0.130789	TRUE
BRCA	chr1	IL6R	cg24671951	-75704	0.41	0	0.132466	TRUE
BRCA	chr1	IL6R	cg04142750	142406	0.402	0	0.126912	FALSE
BRCA	chr1	SHE	cg24671951	-172562	0.41	0	0.132811	TRUE
BRCA	chr1	TDRD10	cg24671951	-172730	0.396	0	0.123115	TRUE
BRCA	chr1	TDRD10	cg22509057	42023	0.37	0	0.10638	FALSE
BRCA	chr1	TDRD10	cg17157436	270064	0.362	0	0.101483	FALSE
BRCA	chr1	CHRNB2	cg10970392	2862	0.453	0	0.165289	TRUE
BRCA	chr1	CHRNB2	cg15858059	3563	0.373	0	0.108287	FALSE
BRCA	chr1	CHRNB2	cg09322655	4038	0.395	0	0.122278	FALSE
BRCA	chr1	CHRNB2	cg13393009	5918	0.533	0	0.241032	FALSE
BRCA	chr1	PMVK	cg15705054	18225	0.385	0	0.116033	TRUE
BRCA	chr1	PYGO2	cg06361606	-19078	0.544	0	0.253655	FALSE
BRCA	chr1	PYGO2	cg15705054	-6549	0.528	0	0.235295	TRUE
BRCA	chr1	PYGO2	cg24927174	8308	0.376	0	0.110188	FALSE
BRCA	chr1	PYGO2	cg10196558	109663	0.413	0	0.135247	FALSE
BRCA	chr1	PYGO2	cg27166581	110064	0.514	0	0.221661	FALSE
BRCA	chr1	PYGO2	cg14171486	205299	0.373	0	0.108206	FALSE
BRCA	chr1	CKS1B	cg09025625	-4608	0.392	0	0.120301	FALSE
BRCA	chr1	CKS1B	cg24927174	-4551	0.386	0	0.116067	FALSE
BRCA	chr1	CKS1B	cg06186450	-4207	0.366	0	0.103956	FALSE
BRCA	chr1	CKS1B	cg17588293	39121	0.377	0	0.110418	FALSE
BRCA	chr1	FLAD1	cg15705054	-28060	0.456	0	0.168094	TRUE
BRCA	chr1	FLAD1	cg09025625	-13260	0.42	0	0.139914	FALSE
BRCA	chr1	FLAD1	cg24927174	-13203	0.434	0	0.150167	FALSE
BRCA	chr1	FLAD1	cg06186450	-12859	0.382	0	0.113906	FALSE
BRCA	chr1	EFNA1	cg15705054	-172639	0.401	0	0.126715	TRUE
BRCA	chr1	MTX1	cg15705054	-250780	0.44	0	0.154884	TRUE
BRCA	chr1	MTX1	cg01971813	86691	0.375	0	0.109302	FALSE
BRCA	chr1	GBAP1	cg15705054	-269616	0.391	0	0.119582	TRUE
BRCA	chr1	GBAP1	cg11736940	67701	0.404	0	0.128864	FALSE
BRCA	chr1	GBA	cg06361606	-299473	0.377	0	0.110609	FALSE
BRCA	chr1	GBA	cg15705054	-286944	0.398	0	0.124588	TRUE
BRCA	chr1	GBA	cg11736940	50373	0.418	0	0.138232	FALSE
BRCA	chr1	FAM189B	cg11736940	39752	0.424	0	0.143322	FALSE
BRCA	chr1	FAM189B	cg25651783	39759	0.478	0	0.186937	FALSE
BRCA	chr1	FAM189B	cg01971813	39906	0.459	0	0.170354	FALSE
BRCA	chr1	SCAMP3	cg11736940	32850	0.474	0	0.183773	FALSE
BRCA	chr1	HCN3	cg11736940	17809	0.381	0	0.113241	FALSE
BRCA	chr1	FDPS	cg25651783	-13505	0.434	0	0.150204	FALSE
BRCA	chr1	RUSC1	cg11736940	-25613	0.494	0	0.202251	FALSE
BRCA	chr1	RUSC1	cg01971813	-25459	0.442	0	0.156882	FALSE
BRCA	chr1	DAP3	cg15496388	278660	0.393	0	0.120999	FALSE
BRCA	chr1	KIAA0907	cg21996227	226593	0.416	0	0.137147	FALSE
BRCA	chr1	KIAA0907	cg05047401	226980	0.414	0	0.135687	FALSE
BRCA	chr1	UBQLN4	cg15496388	-86075	0.369	0	0.105767	FALSE
BRCA	chr1	UBQLN4	cg11717597	22930	0.414	0	0.135752	FALSE
BRCA	chr1	UBQLN4	cg20685713	43370	0.431	0	0.148234	FALSE
BRCA	chr1	UBQLN4	cg21996227	107210	0.568	0	0.280788	FALSE
BRCA	chr1	RAB25	cg15496388	-93424	0.43	0	0.147782	FALSE
BRCA	chr1	RAB25	cg02977575	15867	0.458	0	0.16942	FALSE
BRCA	chr1	RAB25	cg20685713	36021	0.529	0	0.236355	FALSE
BRCA	chr1	RAB25	cg05047401	100248	0.637	0	0.375646	FALSE
BRCA	chr1	SLC25A44	cg15496388	-226181	0.362	0	0.101621	FALSE
BRCA	chr1	SLC25A44	cg06208270	-117378	0.416	0	0.137028	FALSE
BRCA	chr1	SLC25A44	cg11717597	-117176	0.443	0	0.157222	FALSE
BRCA	chr1	SLC25A44	cg02977575	-116890	0.45	0	0.162867	FALSE
BRCA	chr1	SLC25A44	cg20685713	-96736	0.449	0	0.162695	FALSE
BRCA	chr1	SLC25A44	cg11203905	-56163	0.379	0	0.112037	FALSE
BRCA	chr1	SLC25A44	cg17971328	-40992	0.411	0	0.133785	TRUE
BRCA	chr1	SLC25A44	cg21996227	-32896	0.523	0	0.230329	FALSE
BRCA	chr1	SLC25A44	cg17966560	194149	0.391	0	0.11991	FALSE
BRCA	chr1	SLC25A44	cg26073933	226380	0.427	0	0.145311	TRUE
BRCA	chr1	SLC25A44	cg09938227	226402	0.412	0	0.134157	TRUE
BRCA	chr1	SLC25A44	cg14087168	286947	0.404	0	0.128823	FALSE
BRCA	chr1	SLC25A44	cg17036007	297025	0.404	0	0.128226	FALSE
BRCA	chr1	SLC25A44	cg26885488	298480	0.414	0	0.135529	FALSE
BRCA	chr1	SLC25A44	cg25271672	298902	0.414	0	0.135606	FALSE
BRCA	chr1	PMF1	cg26073933	207324	0.378	0	0.110992	TRUE
BRCA	chr1	PAQR6	cg26022183	-2253	0.378	0	0.111226	TRUE
BRCA	chr1	SMG5	cg10128479	213129	0.416	0	0.137098	FALSE
BRCA	chr1	TMEM79	cg05047401	-121490	0.486	0	0.194296	FALSE
BRCA	chr1	TMEM79	cg17966560	105168	0.396	0	0.123054	FALSE
BRCA	chr1	TMEM79	cg21297493	105202	0.377	0	0.110882	FALSE
BRCA	chr1	TMEM79	cg26073933	137399	0.364	0	0.102495	TRUE
BRCA	chr1	TMEM79	cg18266783	214026	0.414	0	0.135935	FALSE
BRCA	chr1	CCT3	cg06208270	-261862	0.444	0	0.15869	FALSE
BRCA	chr1	CCT3	cg11717597	-261660	0.47	0	0.180143	FALSE
BRCA	chr1	CCT3	cg20685713	-241220	0.47	0	0.179886	FALSE
BRCA	chr1	CCT3	cg21996227	-177380	0.607	0	0.331149	FALSE
BRCA	chr1	CCT3	cg05047401	-176993	0.608	0	0.332937	FALSE
BRCA	chr1	CCT3	cg17966560	49665	0.459	0	0.170758	FALSE
BRCA	chr1	CCT3	cg21297493	49699	0.44	0	0.154833	FALSE
BRCA	chr1	CCT3	cg26073933	81896	0.482	0	0.191094	TRUE
BRCA	chr1	CCT3	cg07234865	82014	0.364	0	0.102824	TRUE
BRCA	chr1	CCT3	cg14087168	142463	0.395	0	0.122141	FALSE
BRCA	chr1	CCT3	cg17036007	152541	0.461	0	0.172737	FALSE
BRCA	chr1	CCT3	cg18266783	158523	0.457	0	0.169322	FALSE
BRCA	chr1	RHBG	cg06208270	-292635	0.381	0	0.112905	FALSE
BRCA	chr1	RHBG	cg11717597	-292433	0.384	0	0.115028	FALSE
BRCA	chr1	RHBG	cg20685713	-271993	0.448	0	0.161325	FALSE
BRCA	chr1	RHBG	cg21996227	-208153	0.406	0	0.12976	FALSE
BRCA	chr1	RHBG	cg05047401	-207766	0.414	0	0.135864	FALSE
BRCA	chr1	RHBG	cg01937068	67370	0.398	0	0.124278	FALSE
BRCA	chr1	RHBG	cg15820574	67732	0.4	0	0.125593	FALSE
BRCA	chr1	RHBG	cg00765922	287860	0.366	0	0.103633	FALSE
BRCA	chr1	C1orf61	cg20871559	-37921	0.383	0	0.114246	FALSE
BRCA	chr1	C1orf61	cg16120415	603	0.417	0	0.137484	TRUE
BRCA	chr1	C1orf61	cg01518279	2417	0.396	0	0.123363	TRUE
BRCA	chr1	C1orf61	cg12267069	8625	0.379	0	0.112091	FALSE
BRCA	chr1	IQGAP3	cg17966560	-184525	0.452	0	0.16455	FALSE
BRCA	chr1	IQGAP3	cg26073933	-152294	0.498	0	0.205645	TRUE
BRCA	chr1	IQGAP3	cg07234865	-152176	0.433	0	0.149732	TRUE
[truncated: 39,084 more rows]
