# Supplementary material for: MICMIC: identification of DNA methylation of distal regulatory regions with causal effects on tumorigenesis
Source: Genome Biol. 2018 Jun 5;19:73. doi: 10.1186/s13059-018-1442-0 (PMC5989391; doi:10.1186/s13059-018-1442-0)
Supplement: Supplementary file 4 — Table S3. sgRNA-primer of DRE tested. (XLSX 11 kb) [file 13059_2018_1442_MOESM4_ESM.xlsx]

## Sheet: Sheet1
Gastric cancer	gene	DRE	Pearson correlation between expression and methylation	distance between DRE and the TSS of its target gene	sgRNA on distal DRE	forward promoter primer	reverse promoter primer	forward primer for enhancer	reverse primer for enhancer	literature reports	our report	Master regulator P.value
	WNT5B	cg02935351	-0.662	22595	AGAGACCGCCTTCACCCACG CGG	ctggagtgcagttgtgctatcttg	ctactctccctggggactttgatc	CAGTGGAGGTGATTTGGGCT	AGAGGGTTCACGCTTTCCAG	oncogene (PMID: 27762090)	tumor-suppressor	5.79428e-15
	MLEC	cg09634370	-0.458	29721	cAAACTTCCGGATGATCGAA cgg	CTTGACTCTGCCCTACACTTGC	CCTCCTTCTTCTCAGCCACG	GACCATGTCAGAGGCCCAG	CCGAGTCAGAGTTTAGAACAGGAG	unknown	tumor-suppressor	6.24871e-43
	LLGL2	cg14691671	-0.653	120721	ACGGGGAAGAGACTGGACCG AGG	AGATCCGCTTCCTCTGGTG	CACGCATCTCACCTGGAAC	CAATACGACATCCTGGCAACc	AGAAGGAGGGAGCCATTACC	tumor-suppressor (PMID: 25798058 )	tumor-suppressor	1.1572e-108
	CDCA5	cg02933228	-0.615	-240528	GTCACACCCTGCCGGGCCAT GGG	TCCGCAGAGGCTTAGTAGGA	AACTCCCCCAGACACCTCTC	CCACAGGTTTATCAGGCAGAA	TATCGCACACTTGCAGACCT	oncogene (PMID: 26064439,PMID: 26497678)	oncogene	0
	MEN1	cg02933228	-0.56	32321	GTCACACCCTGCCGGGCCAT GGG	CAGCCGAGACTGCAGAGC	CGAGTGCTGCACACAGAGTAG	CCACAGGTTTATCAGGCAGAA	TATCGCACACTTGCAGACCT	tumor-suppressor (PMID: 25798058 )	tumor-suppressor (uncertain with dCas9)	3.81466e-234
	CLDN7	cg13724311	-0.563	-2913	CCTGCAAGGATCTGGACGGG AGG	CGGCACAGGGAGTAGGATAC	AGGTTGAGTGCAAAGGGTTC	AAGACCCAGATGACGACCTG	CCCTTTGATCCCTACCAACA	oncogene (PMID: 21789222)	tumor-suppressor	2.43472e-45
	SOX9	cg24393783	-0.589	6005	GGAAACTCCCCATCTAACTG GGG	TGCAAACTCCAGCTAAGTCC	CCTCCTCGCTCTCCTTCTTC	CATTGTGGAGTGCTGATTGC	GTCTGAAGGGGTAGGGAAGG	oncogene (PMID: 18339840)	oncogene	1.73491e-162
	FGFR1	cg22598885	-0.662	-150743	GCGATCGCTGCGAGATTAGG AGG	GGGTCTCCAGACCTTGTGC	TCTGGAAGCCAACAGCATCG	CTAGGGATGTGACGAATCCAC	CTGTTCTCCATGATAACGGCAC	oncogene (PMID: 23576558)	oncogene	1.40792e-241
Liver cancer	gene	DRE	Pearson correlation between expression and methylation	distance	sgRNA on distal DRE	forward promoter primer	reverse promoter primer	forward primer for enhancer	reverse primer for enhancer	literature reports	our report	Master regulator P.value
	BIRC5	cg10709062	-0.46	11918	GATCTATGAAAGCCTTGGGG AGG	TGGGCAGGGACGAGCTGG	TAAGCATCACCAAGGCACCAGC	CCTGCTTCAGCGTCCGACTT	CTCCCCTTCCCTTCCTGGTC	oncogene (PMID: 22713668)	oncogene	0
	TK1	cg10709062	-4.84	38909	GATCTATGAAAGCCTTGGGG AGG	CAACTGGTTGCCACCTTCTCA	TAGTCCCTCCCTGCAATCCA	CCTGCTTCAGCGTCCGACTT	CTCCCCTTCCCTTCCTGGTC	oncogene (PMID: 23485133)	oncogene	4.99888e-192
	HDAC11	cg03190578	-0.524	-3817	CATGAGGGTCCACTTCGTCG GGG	GCAGTCCTCCGTCAGCTGC	CTGGAAACACCCGTCCCGAG	CTGTGCTCCAGGAACGTCC	CCTGAGATGTGGGTGAGGTTG	oncogene (PMID: 23024001)	oncogene	2.34778e-248
	NDRG1	cg25232510	-0.55	-3324	CCTGATGGAGAGAGAATCGC AGG	GGTGGGCAAGATGGACGAG	GACGACGCCAGGAAACGC	gGGTTACGTTGAAATCCGCTGG	GTGTGGGTGGCCTCCAAGc	oncogene (PMID: 15341671)	oncogene	3.63149e-51
	CDT1	cg20283771	-0.52	73357	GCAACGCGGCACGCTACTGC GGG	AGCCTGCAGCCCCCCAGG	CGGCCTGTCCCAGAGTTCCC	GCCTGCGGCATCTGCTCTGC	ggcatctcctacctgctctgcc	oncogene (PMID: 18693245)	oncogene	0
	TKT	cg07621169	-0.708	-12735	ACGCCGCATGCCAAGCCCAA GGG	AACTGCTAACCTCGCAGTCC	CGTAGTCTGAGGTGGGGAGA	TCCTCCCCTCCCTCTTTCAG	TCCTACGACTGACCCCACAT	oncogene (PMID: 17342325)	oncogene	1.24689e-86
	SLC16A3	cg07081477	-0.59	68581	CTAGCTTCATGGGGCGCTGG GGG	GGCAATTACGGTAGCGTCCA	CAAGGAAGGAGCAGTGAGCA	CTTGCATGATGCCTGGAAGC	CAGCAGCTCTCACCTCACTG	oncogene (PMID: 25965974)	oncogene	8.35883e-41
	KLF9	cg00049440	-0.47	-2930	AGCGCCATTCAGAGGTAGCG GGG	CACCCCTGTCCTCTCATCCA	CGACCTCAGCCCCTCATCTT	GTCGGGTTGCAGAGAAGTGGT	ATGCACGCACACAGAAGCAG	tumor-suppressor (PMID: 24737412)	tumor-suppressor	2.06033e-193
	ApoA1	cg23193059	-0.61	-2248	CCGTCCCGCCCCGCTGACAG CGG	AAGGGGGAGGGGAGTGAAGT	ACACAGTGGCCAGGTCCTTC	CCAAGGTGCAGCCCTACC	CCATGCTCTGCGTCTGATGG	tumor-suppressor (PMID: 20399916)	tumor-suppressor	4.07878e-132
	ApoC3	cg23193059	-0.64	5467	CCGTCCCGCCCCGCTGACAG CGG	CATCCTGCCATCCCTGCTGc	GCCTCTAGGGATGAACTGAGCAG	CCAAGGTGCAGCCCTACC	CCATGCTCTGCGTCTGATGG	tumor-suppressor (PMID: 23829168)	tumor-suppressor	8.38258e-184
	CBFA2T3	cg20283771	0.71	-99962	GCAACGCGGCACGCTACTGC GGG	CTCCACAGAGGGCCAGGAGCC	CCCGAGGCTGAACTGGCTGC	GCCTGCGGCATCTGCTCTGC	ggcatctcctacctgctctgcc	tumor-suppressor (PMID: 12183414)	tumor-suppressor	7.49188e-153
