# Supplementary material for: MICMIC: identification of DNA methylation of distal regulatory regions with causal effects on tumorigenesis
Source: Genome Biol. 2018 Jun 5;19:73. doi: 10.1186/s13059-018-1442-0 (PMC5989391; doi:10.1186/s13059-018-1442-0)
Supplement: Supplementary file 5 — Table S4. Category of methylation change. (XLSX 5313 kb) [file 13059_2018_1442_MOESM5_ESM.xlsx]

## Sheet: pancancer_met_change_ini_and_pr
cancer_name	CpGs	CpGs_initiation_mean_beta_difference	CpGs_initiation_P.Value	CpGs_progression_mean_beta_difference	CpGs_progression_P.Value	CpGs_pro_vs_ini_change
BLCA	cg11407801	-0.0270703	0.952177	0.01853	0.370004	consistent
BLCA	cg13856810	-0.21464	0.521146	0.016899	0.493557	consistent
BLCA	cg02896266	-0.280082	0.379419	0.0228071	0.320115	consistent
BLCA	cg13806162	-0.170507	0.727057	0.00896234	0.729232	consistent
BLCA	cg00976181	-0.140585	0.737676	-0.0290109	0.230995	consistent
BLCA	cg03269716	-0.203772	0.459419	0.0239358	0.189968	consistent
BLCA	cg13219080	-0.260511	0.350203	0.0624019	0.00418977	reversed
BLCA	cg18019572	-0.230326	0.434064	0.0696152	0.00179465	reversed
BLCA	cg13100600	-0.128484	0.702535	0.0603882	0.00649854	reversed
BLCA	cg15840462	0.134139	0.759856	-0.0429738	0.0301107	consistent
BLCA	cg27541454	0.153115	0.733146	-0.0667796	0.0100151	reversed
BLCA	cg13360866	-0.176421	0.396658	0.0481045	0.00147539	consistent
BLCA	cg03058163	-0.16943	0.601499	0.0836914	9.09529e-05	reversed
BLCA	cg18565510	-0.0344873	0.929998	0.0804114	0.000701926	stronger
BLCA	cg08900511	-0.0959397	0.805168	0.0453981	0.0445173	consistent
BLCA	cg02565062	-0.0905802	0.654034	0.0353095	0.0165218	consistent
BLCA	cg06324192	-0.0548631	0.828477	0.0444639	0.00950941	consistent
BLCA	cg07195057	-0.228597	0.580036	0.104465	0.000174965	reversed
BLCA	cg10201533	-0.257683	0.27959	0.0592526	0.00122783	reversed
BLCA	cg11143486	-0.330812	0.264618	0.0616973	0.00609027	reversed
BLCA	cg13219080	-0.260511	0.350203	0.0624019	0.00418977	reversed
BLCA	cg26155170	-0.364785	0.227029	0.0579489	0.012014	reversed
BLCA	cg24704476	-0.0667791	0.821866	0.0413746	0.0149393	consistent
BLCA	cg15840462	0.134139	0.759856	-0.0429738	0.0301107	consistent
BLCA	cg26702212	-0.101438	0.78207	0.030484	0.120874	consistent
BLCA	cg24517686	-0.216976	0.481846	0.0681463	0.000717488	reversed
BLCA	cg07181843	-0.16921	0.528289	0.051687	0.00356123	reversed
BLCA	cg20961824	-0.260552	0.571192	0.0291509	0.287284	consistent
BLCA	cg15822328	-0.157203	0.490607	0.0458854	0.0027634	consistent
BLCA	cg25340711	-0.171774	0.64515	0.106846	0.00208442	reversed
BLCA	cg08474826	-0.198062	0.41347	0.0489826	0.00652554	consistent
BLCA	cg13360866	-0.176421	0.396658	0.0481045	0.00147539	consistent
BLCA	cg14830045	-0.0701183	0.650884	0.0362535	0.0229355	consistent
BLCA	cg12645236	-0.0680881	0.816713	0.0521273	0.00482743	reversed
BLCA	cg00825734	-0.147411	0.518276	0.0458854	0.00885809	consistent
BLCA	cg27179810	-0.034851	0.888223	0.0445771	0.0132689	consistent
BLCA	cg06395167	-0.21233	0.38604	0.0523888	0.00215799	reversed
BLCA	cg15976416	-0.163262	0.644401	0.0545206	0.0190898	reversed
BLCA	cg13932473	-0.200311	0.682447	0.0586998	0.0413341	reversed
BLCA	cg05387269	0.0419297	0.931012	-0.0605603	0.0093244	consistent
BLCA	cg08927102	-0.224252	0.693371	0.0116963	0.677614	consistent
BLCA	cg13360866	-0.176421	0.396658	0.0481045	0.00147539	consistent
BLCA	cg00825734	-0.147411	0.518276	0.0458854	0.00885809	consistent
BLCA	cg23931819	-0.315652	0.385202	0.0636987	0.0207273	reversed
BLCA	cg02506753	-0.180302	0.549997	0.0506233	0.00958053	reversed
BLCA	cg05724097	-0.00119408	0.998088	0.0201895	0.361122	consistent
BLCA	cg15823872	-0.199787	0.599898	0.0602903	0.0186892	reversed
BLCA	cg12286462	-0.295722	0.442711	0.0461926	0.0925339	consistent
BLCA	cg09668627	-0.131922	0.646633	0.0324075	0.116858	consistent
BLCA	cg08140609	-0.284556	0.519959	0.0382792	0.136624	consistent
BLCA	cg20961824	-0.260552	0.571192	0.0291509	0.287284	consistent
BLCA	cg15822328	-0.157203	0.490607	0.0458854	0.0027634	consistent
BLCA	cg24158844	-0.159718	0.412991	0.0656118	9.97098e-05	reversed
BLCA	cg25772221	-0.097066	0.619342	0.0666966	0.0003472	reversed
BLCA	cg15489799	-0.180144	0.404127	0.0403836	0.00494846	consistent
BLCA	cg03278726	0.15182	0.791704	-0.052622	0.00875143	reversed
BLCA	cg13360866	-0.176421	0.396658	0.0481045	0.00147539	consistent
BLCA	cg03058163	-0.16943	0.601499	0.0836914	9.09529e-05	reversed
BLCA	cg14531564	0.0290907	0.959713	-0.0152541	0.468488	consistent
BLCA	cg12108798	-0.06787	0.792511	0.0320793	0.0392262	consistent
BLCA	cg13440692	-0.370403	0.213482	0.0967007	1.6679e-05	reversed
BLCA	cg24576260	-0.180901	0.362128	0.0552995	0.00109792	reversed
BLCA	cg25151559	-0.199089	0.513171	0.0273203	0.23371	consistent
BLCA	cg06358191	-0.122657	0.70938	0.0805257	0.00133868	reversed
BLCA	cg25203980	0.0842008	0.826866	0.0844077	0.00164025	consistent
BLCA	cg18565510	-0.0344873	0.929998	0.0804114	0.000701926	stronger
BLCA	cg27185793	-0.0784832	0.711733	0.0291883	0.040539	consistent
BLCA	cg16174225	-0.143475	0.687924	0.0613043	0.00289701	reversed
BLCA	cg15976416	-0.163262	0.644401	0.0545206	0.0190898	reversed
BLCA	cg15386434	-0.0753204	0.778041	0.0562472	0.00634453	reversed
BLCA	cg24153574	-0.0600233	0.881323	0.0373401	0.107882	consistent
BLCA	cg05387269	0.0419297	0.931012	-0.0605603	0.0093244	consistent
BLCA	cg17507949	-0.183281	0.592465	0.0687848	0.00310169	reversed
BLCA	cg10380643	-0.117015	0.642232	0.0492818	0.00244004	consistent
BLCA	cg19270739	-0.190235	0.289964	0.0467265	0.000699124	consistent
BLCA	cg19682639	-0.128569	0.729742	0.0402275	0.068209	consistent
BLCA	cg23016632	0.0424501	0.860611	0.0542198	0.00295981	consistent
BLCA	cg10972351	0.0862283	0.865429	0.0719663	0.0120254	consistent
BLCA	cg04107003	-0.0596811	0.802048	0.0412368	0.00664974	consistent
BLCA	cg00813378	0.47667	0.314923	-0.0257255	0.269282	consistent
BLCA	cg04126957	-0.0826199	0.851656	0.0637068	0.0139719	reversed
BLCA	cg09073059	-0.146599	0.799426	0.124283	0.000622082	reversed
BLCA	cg13947830	-0.100975	0.615563	0.0287353	0.0336299	consistent
BLCA	cg04854189	-0.12675	0.752382	0.0844293	0.000671717	reversed
BLCA	cg06912282	-0.0599107	0.822907	0.0561291	0.000856781	reversed
BLCA	cg13360866	-0.176421	0.396658	0.0481045	0.00147539	consistent
BLCA	cg03058163	-0.16943	0.601499	0.0836914	9.09529e-05	reversed
BLCA	cg14531564	0.0290907	0.959713	-0.0152541	0.468488	consistent
BLCA	cg10784110	-0.0455886	0.834435	0.031021	0.0196328	consistent
BLCA	cg12108798	-0.06787	0.792511	0.0320793	0.0392262	consistent
BLCA	cg20411340	-0.0670522	0.744347	0.0301514	0.0308208	consistent
BLCA	cg12645236	-0.0680881	0.816713	0.0521273	0.00482743	reversed
BLCA	cg27179810	-0.034851	0.888223	0.0445771	0.0132689	consistent
BLCA	cg02953397	0.0378306	0.933301	0.0964397	0.000633242	stronger
BLCA	cg18565510	-0.0344873	0.929998	0.0804114	0.000701926	stronger
BLCA	cg27185793	-0.0784832	0.711733	0.0291883	0.040539	consistent
BLCA	cg06395167	-0.21233	0.38604	0.0523888	0.00215799	reversed
BLCA	cg15976416	-0.163262	0.644401	0.0545206	0.0190898	reversed
BLCA	cg05387269	0.0419297	0.931012	-0.0605603	0.0093244	consistent
BLCA	cg17507949	-0.183281	0.592465	0.0687848	0.00310169	reversed
BLCA	cg10380643	-0.117015	0.642232	0.0492818	0.00244004	consistent
BLCA	cg06711078	-0.302603	0.408861	0.048983	0.0575614	consistent
BLCA	cg19270739	-0.190235	0.289964	0.0467265	0.000699124	consistent
BLCA	cg09668627	-0.131922	0.646633	0.0324075	0.116858	consistent
BLCA	cg19682639	-0.128569	0.729742	0.0402275	0.068209	consistent
BLCA	cg04107003	-0.0596811	0.802048	0.0412368	0.00664974	consistent
BLCA	cg04981940	-0.0559241	0.900605	0.0696993	0.00448527	reversed
BLCA	cg08140609	-0.284556	0.519959	0.0382792	0.136624	consistent
BLCA	cg13947830	-0.100975	0.615563	0.0287353	0.0336299	consistent
BLCA	cg04854189	-0.12675	0.752382	0.0844293	0.000671717	reversed
BLCA	cg06912282	-0.0599107	0.822907	0.0561291	0.000856781	reversed
BLCA	cg17122213	0.0836244	0.873923	-0.0202723	0.368762	consistent
BLCA	cg12655137	0.0957921	0.841401	-0.0285047	0.129171	consistent
BLCA	cg20251225	0.0797527	0.878906	-0.0269571	0.175595	consistent
BLCA	cg00825734	-0.147411	0.518276	0.0458854	0.00885809	consistent
BLCA	cg06358191	-0.122657	0.70938	0.0805257	0.00133868	reversed
BLCA	cg06711078	-0.302603	0.408861	0.048983	0.0575614	consistent
BLCA	cg04107003	-0.0596811	0.802048	0.0412368	0.00664974	consistent
BLCA	cg15386434	-0.0753204	0.778041	0.0562472	0.00634453	reversed
BLCA	cg24153574	-0.0600233	0.881323	0.0373401	0.107882	consistent
BLCA	cg19270739	-0.190235	0.289964	0.0467265	0.000699124	consistent
BLCA	cg00813378	0.47667	0.314923	-0.0257255	0.269282	consistent
BLCA	cg08937102	-0.15649	0.541428	0.0471801	0.00944432	consistent
BLCA	cg07380540	-0.0294936	0.89169	0.0358407	0.0151844	consistent
BLCA	cg24706992	-0.230387	0.451592	0.0426559	0.0236282	consistent
BLCA	cg15356494	-0.142582	0.597491	0.0521707	0.00460493	reversed
BLCA	cg05929117	-0.0687828	0.725875	0.0230473	0.0998616	consistent
BLCA	cg14418633	0.289243	0.617999	-0.0726042	0.000148018	reversed
BLCA	cg14171824	0.212888	0.720387	-0.0313188	0.128376	consistent
BLCA	cg02587648	0.363675	0.447012	-0.0883128	0.000533851	reversed
BLCA	cg13918804	0.121971	0.819653	0.00424133	0.824434	consistent
BLCA	cg00981070	0.0534557	0.932376	-0.0106935	0.63591	consistent
BLCA	cg12718519	0.0617852	0.901864	-0.0226769	0.290222	consistent
BLCA	cg15481172	0.073313	0.876947	-0.020357	0.288305	consistent
BLCA	cg06888836	0.0392343	0.944733	-0.0260512	0.170299	consistent
BLCA	cg23682913	0.0710957	0.888217	-0.0347081	0.071045	consistent
BLCA	cg24578937	0.00550321	0.991869	-0.023934	0.248764	consistent
BLCA	cg06801943	0.129818	0.770751	-0.0227565	0.150908	consistent
BLCA	cg23648809	0.136928	0.779642	-0.0486335	0.0100817	consistent
BLCA	cg03042633	-0.0375445	0.889389	0.0443723	0.0149575	consistent
BLCA	cg16560209	0.0222862	0.943872	0.0914342	6.42945e-05	stronger
BLCA	cg08271229	0.248505	0.471771	-0.0596928	0.0115058	reversed
BLCA	cg01852476	0.0893051	0.844945	-0.0242965	0.186947	consistent
BLCA	cg26017930	0.173379	0.73996	-0.0292844	0.178315	consistent
BLCA	cg27294168	-0.170756	0.532542	0.0722752	0.000109374	reversed
BLCA	cg02687883	-0.0648969	0.763035	0.0728409	5.21906e-05	reversed
BLCA	cg14030836	-0.177676	0.526736	0.0186304	0.330963	consistent
BLCA	cg17890044	-0.358887	0.369158	0.0260209	0.357759	consistent
BLCA	cg08262220	-0.0829507	0.688944	0.0367428	0.0202745	consistent
BLCA	cg04493316	-0.284372	0.404733	0.0272008	0.237448	consistent
BLCA	cg10572807	-0.260326	0.523117	-0.00255021	0.916982	consistent
BLCA	cg11837181	-0.204985	0.394435	0.0403649	0.0474318	consistent
BLCA	cg14852736	-0.369869	0.36898	0.0292888	0.363524	consistent
BLCA	cg22226775	-0.240164	0.341809	0.0455511	0.0264178	consistent
BLCA	cg21681320	-0.296236	0.371232	0.0181234	0.439573	consistent
BLCA	cg21604357	-0.31764	0.423758	0.0117149	0.691617	consistent
BLCA	cg12905252	-0.189441	0.569327	0.0287576	0.367116	consistent
BLCA	cg20632748	-0.318754	0.474638	-0.0050778	0.846111	consistent
BLCA	cg03447135	-0.234613	0.517204	0.00697985	0.771454	consistent
BLCA	cg10097755	-0.285738	0.524939	0.00349745	0.887229	consistent
BLCA	cg05223638	-0.265177	0.554834	0.0377457	0.237443	consistent
BLCA	cg16348158	-0.0565027	0.767222	0.0187608	0.224842	consistent
BLCA	cg26653867	-0.268102	0.601574	0.017409	0.540034	consistent
BLCA	cg22851557	-0.0453572	0.878967	0.00346475	0.834166	consistent
BLCA	cg24741666	-0.182309	0.579485	0.0167785	0.417108	consistent
BLCA	cg09271661	-0.227377	0.609003	0.00843293	0.768761	consistent
BLCA	cg00713435	-0.29537	0.507628	0.0136866	0.617496	consistent
BLCA	cg07367222	-0.398021	0.349863	0.0142655	0.648012	consistent
BLCA	cg12804677	-0.222503	0.391827	0.0397258	0.0819944	consistent
BLCA	cg05343184	-0.384106	0.27252	0.0589614	0.0614423	consistent
BLCA	cg19243842	-0.187816	0.515147	0.00766836	0.70952	consistent
BLCA	cg24045378	-0.145275	0.706718	-0.0069929	0.78531	consistent
BLCA	cg16926445	-0.356426	0.353684	0.0191219	0.483107	consistent
BLCA	cg26222332	-0.231396	0.381792	-0.0183988	0.392436	consistent
BLCA	cg12096707	-0.206839	0.580252	-0.000511811	0.982456	consistent
BLCA	cg06367135	-0.0276772	0.871462	0.0159803	0.32552	consistent
BLCA	cg01448098	-0.1419	0.357035	0.0275	0.0684384	consistent
BLCA	cg16265140	-0.17293	0.640656	0.040439	0.0955065	consistent
BLCA	cg07622451	-0.363679	0.432795	-0.0240786	0.422924	consistent
BLCA	cg03391389	-0.23347	0.517712	0.0310905	0.209996	consistent
BLCA	cg22796923	-0.299689	0.567309	0.0295389	0.277658	consistent
BLCA	cg05755889	-0.253379	0.575704	-0.00305057	0.912651	consistent
BLCA	cg20699701	-0.255416	0.187847	0.017461	0.216373	consistent
BLCA	cg24612696	-0.366183	0.409779	0.00887977	0.747886	consistent
BLCA	cg12133962	-0.529103	0.177023	0.0258371	0.447839	consistent
BLCA	cg25411239	-0.341494	0.404159	0.00246734	0.931379	consistent
BLCA	cg21338857	-0.300296	0.517459	-0.00645931	0.825096	consistent
BLCA	cg10696969	-0.22752	0.526915	0.00724953	0.755832	consistent
BLCA	cg21609526	-0.0443907	0.88865	0.085378	0.00400475	stronger
BLCA	cg18147147	-0.0294291	0.900798	0.0450939	0.00688188	consistent
BLCA	cg20629417	-0.176157	0.74116	-0.0333546	0.269935	consistent
BLCA	cg15391425	-0.365304	0.364614	0.0587004	0.0557124	consistent
BLCA	cg26153353	-0.258819	0.37274	0.0403997	0.0677719	consistent
BLCA	cg00581154	-0.331469	0.311319	0.0183433	0.50614	consistent
BLCA	cg05712300	-0.273553	0.471776	0.0067842	0.816673	consistent
BLCA	cg19158549	-0.363396	0.348137	0.0331828	0.249841	consistent
BLCA	cg25150520	-0.172772	0.598316	0.00836954	0.703354	consistent
BLCA	cg22497969	-0.056433	0.845508	0.0316277	0.206595	consistent
BLCA	cg06099439	-0.304147	0.25347	0.0432546	0.0549669	consistent
BLCA	cg24645149	-0.276359	0.421425	0.0288638	0.27636	consistent
BLCA	cg05791946	-0.11075	0.752463	0.015842	0.541008	consistent
BLCA	cg19704073	-0.192302	0.493202	0.0699589	0.00192624	reversed
BLCA	cg10952596	-0.214221	0.549633	0.0105942	0.649434	consistent
BLCA	cg19825974	-0.061617	0.848277	-0.00216158	0.918931	consistent
BLCA	cg10201191	-0.251976	0.553468	0.027499	0.382964	consistent
BLCA	cg16694785	-0.248577	0.536637	0.00508386	0.86441	consistent
BLCA	cg24807850	0.0365851	0.878802	0.0112627	0.614579	consistent
BLCA	cg20165545	-0.039932	0.90759	0.00674436	0.783257	consistent
BLCA	cg19904265	0.0317712	0.886251	0.00556621	0.79641	consistent
BLCA	cg06447122	-0.205278	0.531492	0.0324504	0.1449	consistent
BLCA	cg17861161	-0.0939773	0.730515	-0.0104294	0.549961	consistent
BLCA	cg13434489	-0.358371	0.331148	0.0920613	0.00280199	reversed
BLCA	cg12660813	-0.20715	0.427376	0.0622748	0.00352661	reversed
BLCA	cg17940849	-0.220008	0.629405	0.0237084	0.366721	consistent
BLCA	cg00701856	-0.23457	0.540481	0.0236734	0.319182	consistent
BLCA	cg15035278	0.00693956	0.95141	0.0119641	0.286312	consistent
BLCA	cg17421241	-0.231446	0.373827	0.0516509	0.014173	reversed
BLCA	cg03401034	-0.278574	0.57399	0.0109444	0.716426	consistent
BLCA	cg10391102	-0.252671	0.43049	0.0341741	0.132332	consistent
BLCA	cg15823330	-0.352833	0.415301	0.044127	0.14372	consistent
BLCA	cg03347306	-0.337323	0.199715	0.0141799	0.49053	consistent
BLCA	cg22688535	-0.288446	0.516742	-0.00469623	0.855325	consistent
BLCA	cg05573412	-0.232353	0.479849	0.0655382	0.00325443	reversed
BLCA	cg07797660	-0.00608735	0.985403	0.0137508	0.464482	consistent
BLCA	cg03254465	0.119046	0.590432	-0.0118178	0.625104	consistent
BLCA	cg15065169	-0.24653	0.610617	-0.0125431	0.644243	consistent
BLCA	cg13689309	-0.245817	0.528602	0.0359269	0.185792	consistent
BLCA	cg05375699	-0.228902	0.582755	0.010469	0.684638	consistent
BLCA	cg14712575	-0.209472	0.572282	0.000134201	0.995221	consistent
BLCA	cg21848084	-0.248787	0.303486	0.0317288	0.102017	consistent
BLCA	cg27187555	-0.0271061	0.907122	-0.00703482	0.650616	consistent
BLCA	cg06211525	-0.169915	0.755577	-0.00484779	0.860883	consistent
BLCA	cg13209113	-0.29341	0.449398	0.0211588	0.422297	consistent
BLCA	cg06258549	-0.149396	0.708378	-0.00967387	0.635144	consistent
BLCA	cg23050300	-0.215135	0.434523	-0.0441193	0.0653613	consistent
BLCA	cg05936300	-0.0135603	0.976339	-0.0209147	0.399436	consistent
BLCA	cg06202149	0.0564381	0.839146	0.00672869	0.697166	consistent
BLCA	cg19519630	0.00036688	0.999481	-0.0310083	0.2201	consistent
BLCA	cg26810690	-0.00779231	0.988254	-0.0189182	0.426272	consistent
BLCA	cg02134594	-0.0582215	0.900047	-0.0287023	0.157762	consistent
BLCA	cg04392488	0.0329467	0.956466	-0.0417887	0.1234	consistent
BLCA	cg14979620	-0.0322031	0.90041	-0.0317449	0.0616065	consistent
BLCA	cg03664527	0.0197327	0.967068	-0.0482809	0.0278036	consistent
BLCA	cg25196575	-0.0260567	0.942265	-0.032099	0.133867	consistent
BLCA	cg04493946	-0.19127	0.588545	0.0576875	0.0119344	reversed
BLCA	cg11970695	-0.0906684	0.69238	0.0402377	0.0109244	consistent
BLCA	cg11746651	-0.305927	0.371644	0.0759162	0.00377584	reversed
BLCA	cg06178315	-0.0866565	0.661408	0.024944	0.0852636	consistent
BLCA	cg22048228	-0.0537616	0.847182	0.0403786	0.0396214	consistent
BLCA	cg04493946	-0.19127	0.588545	0.0576875	0.0119344	reversed
BLCA	cg11970695	-0.0906684	0.69238	0.0402377	0.0109244	consistent
BLCA	cg08919846	-0.404395	0.294799	0.0905409	0.00708956	reversed
BLCA	cg26435172	-0.403775	0.123652	0.0103481	0.620135	consistent
BLCA	cg21159274	-0.385753	0.363925	0.0288338	0.365635	consistent
BLCA	cg00692462	-0.332821	0.357779	0.0219466	0.414781	consistent
BLCA	cg04292104	-0.21999	0.310773	-0.00102823	0.951782	consistent
BLCA	cg00859330	-0.461175	0.12002	-0.00259218	0.921035	consistent
BLCA	cg05128003	-0.263527	0.495166	0.1036	0.00111779	reversed
BLCA	cg00547365	0.0341496	0.942869	-0.0113533	0.55592	consistent
BLCA	cg18263572	0.111945	0.790215	-0.0125547	0.448222	consistent
BLCA	cg09265619	-0.0538167	0.93018	-0.00479063	0.851561	consistent
BLCA	cg00103568	-0.0534355	0.91219	0.00221707	0.92485	consistent
BLCA	cg21899939	-0.0945377	0.856219	-0.0165791	0.526444	consistent
BLCA	cg25514503	0.0399161	0.94908	-0.0233249	0.327243	consistent
BLCA	cg22507406	0.00387651	0.994958	0.0218274	0.321637	consistent
BLCA	cg04837231	-0.0507199	0.928666	0.0101876	0.656663	consistent
BLCA	cg09168692	-0.0168251	0.964025	0.00201817	0.910565	consistent
BLCA	cg14150148	-0.0649883	0.907806	0.023412	0.38439	consistent
BLCA	cg00768179	-0.424055	0.33332	0.0504675	0.0877345	consistent
BLCA	cg17095179	-0.0542645	0.27154	0.0134958	0.00181966	consistent
BLCA	cg06829969	-0.306381	0.266512	0.0193766	0.390263	consistent
BLCA	cg25013184	-0.384178	0.19259	0.0618102	0.0154727	reversed
BLCA	cg16101008	0.173702	0.757683	-0.0513229	0.0082556	reversed
BLCA	cg02396224	0.160145	0.748354	-0.0480763	0.00698778	consistent
BLCA	cg21921789	-0.16641	0.441206	0.0314447	0.0219038	consistent
BLCA	cg13454846	-0.164342	0.480982	0.0498699	0.00277901	consistent
BLCA	cg16004427	-0.0521553	0.753145	0.0671972	5.71648e-07	reversed
BLCA	cg02977790	-0.0775838	0.716217	0.0344441	0.0199597	consistent
BLCA	cg05694089	-0.564285	0.120501	0.0731655	0.019085	reversed
BLCA	cg25980637	0.32679	0.501118	-0.0694907	0.00417063	reversed
BLCA	cg18973939	0.187377	0.638747	-0.0534741	0.00186014	reversed
BLCA	cg18284590	-0.347631	0.321258	0.0620367	0.0125955	reversed
BLCA	cg11218176	-0.0873071	0.751165	0.0528405	0.00602422	reversed
BLCA	cg06538426	-0.100037	0.788151	0.0882589	0.000298308	reversed
BLCA	cg13460168	0.127914	0.806688	-0.0142112	0.394657	consistent
BLCA	cg09011316	-0.113498	0.781768	0.108546	4.2476e-05	reversed
BLCA	cg02987928	0.412078	0.331367	-0.0458606	0.00591615	consistent
BLCA	cg16312002	0.442445	0.327975	-0.0735524	0.00219906	reversed
BLCA	cg01978368	-0.0148705	0.57248	0.00571607	0.00822104	consistent
BLCA	cg25199536	-0.00942529	0.974334	0.0595366	0.00277983	stronger
BLCA	cg10817250	-0.191327	0.644357	0.0159786	0.506655	consistent
BLCA	cg00067058	-0.0229351	0.964957	0.0158888	0.492766	consistent
BLCA	cg15030789	-0.0501469	0.906339	0.00564722	0.82792	consistent
BLCA	cg08106961	-0.209783	0.100383	0.030601	0.0038036	consistent
BLCA	cg14616584	-0.047182	0.0940535	0.00506485	0.0265462	consistent
BLCA	cg23715749	-0.336703	0.00363152	0.0389104	0.00110402	weaker
BLCA	cg08456420	-0.0779913	0.860522	-0.0157372	0.415068	consistent
BLCA	cg08944940	-0.0809347	0.888032	-0.00836381	0.723616	consistent
BLCA	cg00974095	-0.207179	0.382488	0.0458455	0.0229712	consistent
BLCA	cg12051614	-0.0881875	0.666115	0.0147992	0.259378	consistent
BLCA	cg22016731	-0.268951	0.476032	0.073347	0.00424903	reversed
BLCA	cg04599922	-0.11754	0.565125	0.0172024	0.251661	consistent
BLCA	cg15604337	-0.00744664	0.987832	0.0347277	0.198086	consistent
BLCA	cg00295382	-0.238304	0.5478	0.118799	0.000465085	reversed
BLCA	cg16163765	-0.0861763	0.830791	0.135564	1.15603e-05	reversed
BLCA	cg23657809	0.0899619	0.873426	-0.0277213	0.116382	consistent
BLCA	cg06884882	-0.106762	0.488323	0.0209653	0.0393303	consistent
BLCA	cg10026317	0.415007	0.403138	-0.025211	0.159266	consistent
BLCA	cg25286536	-0.052567	0.653065	0.0254451	0.0242988	consistent
BLCA	cg02483593	-0.110123	0.461353	0.0362788	0.00834831	consistent
BLCA	cg25145039	-0.507247	0.229127	0.0701861	0.0209047	reversed
BLCA	cg06648629	-0.197469	0.721061	0.0272403	0.314857	consistent
BLCA	cg21808053	-0.149035	0.523982	0.0100998	0.508762	consistent
BLCA	cg20808078	-0.228362	0.654602	0.0521488	0.0806771	consistent
BLCA	cg25339815	-0.412499	0.240669	0.035135	0.216898	consistent
BLCA	cg18172358	-0.360781	0.229211	0.041715	0.0517612	consistent
BLCA	cg26256154	-0.425289	0.277362	0.0283694	0.343185	consistent
BLCA	cg10241563	-0.413672	0.318484	0.0640825	0.0441689	reversed
BLCA	cg06318676	-0.046507	0.910348	0.0642313	0.00606547	consistent
BLCA	cg08638097	-0.0170463	0.977864	-0.00476053	0.829556	consistent
BLCA	cg23721586	0.211268	0.484927	-0.013893	0.627257	consistent
BLCA	cg01336162	-0.0810776	0.816093	0.108259	0.000146475	reversed
BLCA	cg17752576	-0.261599	0.653231	-0.00572189	0.84184	consistent
BLCA	cg18269457	-0.240019	0.651564	-0.0405101	0.116565	consistent
BLCA	cg06807905	-0.205557	0.449117	0.0628188	0.000451464	reversed
BLCA	cg04246113	-0.16025	0.752079	0.147533	8.14444e-06	reversed
BLCA	cg12633998	-0.0520305	0.926278	-0.0355858	0.123628	consistent
BLCA	cg04280493	0.0209992	0.778475	0.00657362	0.398946	consistent
BLCA	cg19693031	-0.00619446	0.990637	0.115504	0.000104895	stronger
BLCA	cg11586034	0.0680976	0.897037	-0.0155369	0.357036	consistent
BLCA	cg23369564	-0.0577907	0.876356	0.000374832	0.9858	consistent
BLCA	cg19736900	0.0435238	0.934161	-0.0142549	0.470482	consistent
BLCA	cg13178372	-0.343791	0.372597	0.0908431	0.00543983	reversed
BLCA	cg06526960	-0.0381718	0.946689	-0.00949842	0.682537	consistent
BLCA	cg01250454	-0.139596	0.785898	0.0428163	0.119356	consistent
BLCA	cg16382778	-0.0191371	0.561439	0.00557953	0.0406322	consistent
BLCA	cg12280317	-0.039209	0.586297	0.01211	0.114727	consistent
BLCA	cg05756780	0.262387	0.52023	0.074586	7.85534e-05	consistent
BLCA	cg08403419	-0.0856724	0.7826	0.0852929	5.89162e-05	reversed
BLCA	cg09134497	-0.147135	0.547925	0.0404921	0.0352422	consistent
BLCA	cg21858764	-0.225281	0.42385	0.0515923	0.0209895	reversed
BLCA	cg01796075	0.0567898	0.874494	0.0415356	0.0578386	consistent
BLCA	cg01803258	-0.263797	0.313886	0.0427475	0.0609754	consistent
BLCA	cg16109680	-0.264632	0.160841	0.0401496	0.0202912	consistent
BLCA	cg19260329	-0.193996	0.442959	0.0434539	0.0172275	consistent
BLCA	cg07202479	-0.131853	0.475589	0.0296163	0.0488768	consistent
BLCA	cg21415060	-0.168338	0.293972	0.0304604	0.0273921	consistent
BLCA	cg04705952	-0.00661157	0.987079	0.0128171	0.558778	consistent
BLCA	cg05808709	-0.221161	0.45651	0.0692729	0.00281486	reversed
BLCA	cg23208909	0.00796816	0.989957	-0.0044621	0.824044	consistent
BLCA	cg11076662	-0.00514421	0.871011	0.00101093	0.532993	consistent
BLCA	cg18222653	-0.157756	0.579546	0.0788223	0.00107846	reversed
BLCA	cg18200075	-0.0839786	0.764121	0.0703657	0.00132413	reversed
BLCA	cg27177808	-0.268831	0.540993	0.0413588	0.142459	consistent
BLCA	cg21140079	-0.245778	0.548375	0.147289	2.21011e-06	reversed
BLCA	cg20825416	-0.00362408	0.995377	0.0122982	0.560414	consistent
BLCA	cg08864944	-0.0343216	0.952563	-0.000479673	0.982007	consistent
BLCA	cg17724789	-0.0118976	0.984495	0.0155562	0.461943	consistent
BLCA	cg02955020	0.00455805	0.994138	0.0130719	0.582012	consistent
BLCA	cg17827020	0.431637	0.125575	-0.00982261	0.57816	consistent
BLCA	cg22683038	0.384437	0.0590448	0.0369542	0.125463	consistent
BLCA	cg26410483	0.36257	0.0613176	0.0332358	0.161937	consistent
BLCA	cg09247619	0.00227671	0.996351	-0.0321445	0.105557	consistent
BLCA	cg23095383	0.0117882	0.98469	-0.00368279	0.859326	consistent
BLCA	cg06550420	-0.111841	0.815398	0.124516	3.34389e-05	reversed
BLCA	cg12390585	-0.386203	0.125384	0.0282675	0.172241	consistent
BLCA	cg06514727	-0.288828	0.556238	0.0277231	0.354767	consistent
BLCA	cg13419869	-0.271014	0.331918	0.0594367	0.0146969	reversed
BLCA	cg06834507	-0.0994597	0.690793	0.0718863	0.000206604	reversed
BLCA	cg07561747	0.207794	0.672881	-0.060784	0.000629931	reversed
BLCA	cg02589576	-0.259566	0.277382	0.0510714	0.00298696	reversed
BLCA	cg18218190	-0.0927319	0.809575	0.0689862	0.0105236	reversed
BLCA	cg04125586	-0.148132	0.746456	0.0819085	0.0100609	reversed
BLCA	cg05044291	-0.114937	0.658725	0.0626025	0.000678093	reversed
BLCA	cg04289208	-0.0648291	0.671222	0.0234972	0.0645723	consistent
BLCA	cg09671119	-0.0252028	0.960901	-0.0199279	0.312248	consistent
BLCA	cg01798157	-0.0703956	0.786627	0.0804742	0.00139408	reversed
BLCA	cg06373167	-0.0762869	0.78169	0.0855201	4.56148e-05	reversed
BLCA	cg25838968	-0.00426028	0.993424	-0.0328275	0.112599	consistent
BLCA	cg00953314	-0.0392263	0.947243	-0.0219572	0.30311	consistent
BLCA	cg06829791	-0.0460212	0.937147	-0.0216761	0.320992	consistent
BLCA	cg00997699	-0.0287645	0.963125	-0.0135958	0.54553	consistent
BLCA	cg20309606	-0.0267999	0.966973	-0.0251699	0.270164	consistent
BLCA	cg22376805	-0.0902387	0.849497	-0.0141711	0.596333	consistent
BLCA	cg03957440	-0.370305	0.237212	0.00849083	0.707903	consistent
BLCA	cg26341831	0.138861	0.763092	-0.0190052	0.296999	consistent
BLCA	cg01393234	-0.23003	0.0257002	0.0346643	0.00406255	weaker
BLCA	cg16532282	-0.198841	0.1835	0.0343052	0.0179285	consistent
BLCA	cg14162417	-0.215842	0.343524	0.0762144	5.55028e-05	reversed
BLCA	cg17950169	-0.111263	0.718327	0.067022	0.00115508	reversed
BLCA	cg22498676	-0.16574	0.720281	0.0668974	0.00648092	reversed
BLCA	cg14162417	-0.215842	0.343524	0.0762144	5.55028e-05	reversed
BLCA	cg20701926	-0.226938	0.54801	0.119087	0.000153464	reversed
BLCA	cg13432682	0.222302	0.610015	-0.0659401	0.00111077	reversed
BLCA	cg04503570	0.0692242	0.901855	-0.0312573	0.0615387	consistent
BLCA	cg05262829	-0.0498056	0.914247	-0.0139202	0.48565	consistent
BLCA	cg06540458	-0.0994568	0.470733	0.0290688	0.0270881	consistent
BLCA	cg27313012	-0.00762978	0.987868	-0.039116	0.04679	consistent
BLCA	cg09347582	0.0890534	0.886606	-0.0409635	0.0474118	consistent
BLCA	cg18816826	-0.496916	0.0449967	0.0797773	0.000361764	reversed
BLCA	cg00163018	-0.508628	0.101233	0.027545	0.311964	consistent
BLCA	cg07418387	-0.566233	0.0132642	0.078234	0.000638719	reversed
BLCA	cg20289854	-0.260336	0.439978	0.0161002	0.515294	consistent
BLCA	cg11249333	-0.0139458	0.725115	0.000931366	0.686292	consistent
BLCA	cg12280471	-0.33862	0.317651	0.0487867	0.0603525	consistent
BLCA	cg18126557	-0.0747065	0.782732	0.0352073	0.119265	consistent
BLCA	cg00747618	-0.375889	0.376168	0.076187	0.015002	reversed
BLCA	cg20517784	0.00170741	0.997987	-0.0161197	0.489547	consistent
BLCA	cg03287763	-0.0179781	0.976834	-0.00466622	0.834736	consistent
BLCA	cg11588566	-0.0159804	0.978467	-0.0178358	0.438462	consistent
BLCA	cg06006665	0.00705191	0.990475	-0.0114386	0.583816	consistent
BLCA	cg18863666	0.00619774	0.992202	-0.0104252	0.618608	consistent
BLCA	cg10448724	0.00348036	0.995591	-0.0145871	0.531849	consistent
BLCA	cg08605347	-0.0160411	0.97897	-0.00631437	0.775886	consistent
BLCA	cg04759187	-0.00150371	0.99792	-0.01048	0.615305	consistent
BLCA	cg23325364	-0.0622935	0.886831	-0.00429612	0.83085	consistent
BLCA	cg09758680	-0.00448651	0.993149	0.00830476	0.680846	consistent
BLCA	cg19223119	-0.00736102	0.985714	-0.0046353	0.813617	consistent
BLCA	cg21341821	0.0050918	0.993345	0.0260373	0.309401	consistent
BLCA	cg06279296	-2.95425e-05	0.999957	-0.0162974	0.499522	consistent
BLCA	cg00954391	-0.0629602	0.897666	0.0155262	0.44269	consistent
BLCA	cg15346619	-0.00497787	0.993442	-0.0166223	0.452251	consistent
BLCA	cg08079763	-0.0278707	0.95902	-0.00592845	0.813001	consistent
BLCA	cg10785578	-0.0109334	0.98493	-0.0110024	0.601772	consistent
BLCA	cg12513686	-0.00764359	0.990217	-0.00738146	0.755806	consistent
BLCA	cg23245009	-0.00426186	0.994823	-0.0151854	0.499725	consistent
BLCA	cg13454226	-0.0605049	0.725962	0.000755129	0.968844	consistent
BLCA	cg06048750	-0.0669001	0.829556	-0.00538647	0.791746	consistent
BLCA	cg06358322	-0.234009	0.608658	-0.0167572	0.594889	consistent
BLCA	cg04284320	-0.197894	0.68622	0.0204717	0.454239	consistent
BLCA	cg06498400	-0.277633	0.505976	-0.00366351	0.900856	consistent
BLCA	cg17118095	-0.229313	0.649408	0.0471738	0.137861	consistent
BLCA	cg09634202	-0.262524	0.502864	0.0497697	0.0897589	consistent
BLCA	cg03120475	0.0716554	0.848327	-0.0550383	0.00321108	reversed
BLCA	cg09096067	0.00946783	0.988234	-0.0111454	0.595824	consistent
BLCA	cg15970890	-0.446632	0.240887	0.0732787	0.0156978	reversed
BLCA	cg26983469	0.41094	0.240656	-0.0443604	0.121614	consistent
BLCA	cg27313572	0.477244	0.165558	-0.0216827	0.480668	consistent
BLCA	cg23991622	0.504575	0.135539	-0.0164459	0.597268	consistent
BLCA	cg12874092	0.510666	0.124968	0.0016512	0.951328	consistent
BLCA	cg02502704	-0.0759992	0.806393	0.0790342	0.000962726	reversed
BLCA	cg00869330	-0.271444	0.402586	0.0757683	0.00273832	reversed
BLCA	cg12793525	-0.234545	0.484072	0.0590063	0.012862	reversed
BLCA	cg25751172	-0.0611432	0.714654	0.0105789	0.507566	consistent
BLCA	cg00963675	-0.222936	0.558251	0.0624466	0.0137855	reversed
BLCA	cg24711397	-0.12817	0.770032	0.0552825	0.0211065	reversed
BLCA	cg06689259	-0.0599688	0.920298	0.0275438	0.26046	consistent
BLCA	cg07042289	-0.0328685	0.801408	0.0189765	0.0487291	consistent
BLCA	cg13456138	0.080981	0.842601	-0.0239629	0.345296	consistent
BLCA	cg10578701	-0.314496	0.42959	0.0347392	0.21791	consistent
BLCA	cg09797463	-0.00317646	0.995247	-0.044236	0.0248644	consistent
BLCA	cg19201009	0.100503	0.851953	-0.0446268	0.0369363	consistent
BLCA	cg04271791	-0.0410806	0.468946	0.0269752	2.11398e-06	consistent
BLCA	cg25580076	-0.132365	0.812462	0.00333101	0.90026	consistent
BLCA	cg19200333	-0.492447	0.229004	0.0568791	0.060445	consistent
BLCA	cg26121639	-0.224377	0.600271	0.0281763	0.339008	consistent
BLCA	cg09649486	-0.218256	0.532995	0.0316732	0.187057	consistent
BLCA	cg25866634	-0.287614	0.451706	0.0830925	0.00565345	reversed
BLCA	cg20402653	-0.198841	0.593208	0.0272564	0.338928	consistent
BLCA	cg02584267	-0.285213	0.221116	0.0259059	0.221426	consistent
BLCA	cg19074393	-0.176978	0.469456	0.054364	0.00583528	reversed
BLCA	cg09639430	-0.107966	0.645125	0.0249802	0.0916273	consistent
BLCA	cg11610925	-0.24555	0.476211	0.0615678	0.0302613	reversed
BLCA	cg06644457	-0.124848	0.640243	0.0347621	0.0647481	consistent
BLCA	cg03669358	-0.205337	0.576234	0.0159159	0.524605	consistent
BLCA	cg20731384	-0.109821	0.689055	0.0242653	0.164168	consistent
BLCA	cg09763180	0.00944845	0.983424	0.000583537	0.979211	consistent
BLCA	cg12623045	-0.234651	0.593296	0.014622	0.60932	consistent
BLCA	cg20532418	-0.109138	0.791958	0.0269144	0.212046	consistent
BLCA	cg07161179	-0.0552283	0.860228	0.0200982	0.354606	consistent
BLCA	cg19125767	-0.258913	0.400113	0.079004	0.00199844	reversed
BLCA	cg22343275	-0.409778	0.341566	0.0709182	0.00915867	reversed
BLCA	cg02056751	-0.0440544	0.844593	0.0430178	0.00344314	consistent
BLCA	cg10504000	0.161875	0.602962	-0.0121116	0.451379	consistent
BLCA	cg16075139	0.0913546	0.876042	-0.0023943	0.906774	consistent
BLCA	cg02525637	0.0688043	0.907899	-0.00766921	0.683441	consistent
BLCA	cg18169610	0.125765	0.821143	-0.0202859	0.240498	consistent
BLCA	cg08470031	-0.231004	0.433514	0.0633003	0.00474886	reversed
BLCA	cg13895830	-0.0205439	0.930875	0.0235392	0.0947655	consistent
BLCA	cg16746901	-0.316545	0.356144	0.0908332	0.000785268	reversed
BLCA	cg09738410	-0.0313292	0.8498	0.0278547	0.0313123	consistent
BLCA	cg25786675	0.0516481	0.894732	0.0782247	0.00732595	stronger
BLCA	cg24497361	0.0377666	0.92946	-0.0378744	0.0400009	consistent
BLCA	cg26296653	-0.0721404	0.835885	0.0851097	9.157e-05	reversed
BLCA	cg07109745	-0.0972951	0.836491	0.084976	0.00387198	reversed
BLCA	cg09397087	0.0135467	0.967485	0.0841226	6.09231e-05	stronger
BLCA	cg05668613	-0.0560392	0.860649	0.0800576	0.000402437	reversed
BLCA	cg24884820	0.108423	0.831986	-0.0501024	0.00248301	reversed
BLCA	cg13687729	-0.0462689	0.918932	0.136378	4.93838e-06	stronger
BLCA	cg11185456	0.201898	0.710507	-0.035988	0.036694	consistent
BLCA	cg24637308	0.154857	0.798488	-0.0338221	0.0728923	consistent
BLCA	cg25879836	-0.0539282	0.511916	0.0172372	0.0071906	consistent
BLCA	cg21846888	-0.176	0.701657	0.0286226	0.223718	consistent
BLCA	cg10896604	-0.286784	0.498634	0.0529866	0.0566338	consistent
BLCA	cg24884820	0.108423	0.831986	-0.0501024	0.00248301	reversed
BLCA	cg11185456	0.201898	0.710507	-0.035988	0.036694	consistent
BLCA	cg24884820	0.108423	0.831986	-0.0501024	0.00248301	reversed
BLCA	cg24637308	0.154857	0.798488	-0.0338221	0.0728923	consistent
BLCA	cg15511120	0.116942	0.793047	-0.0649538	0.000458993	reversed
BLCA	cg15676544	-0.188788	0.663716	0.0284032	0.260674	consistent
BLCA	cg11375053	0.0714909	0.90381	-0.00415178	0.824574	consistent
BLCA	cg15970259	-0.093046	0.775049	0.0886933	0.000325405	reversed
BLCA	cg21650086	-0.0947758	0.812236	0.053983	0.0186411	reversed
BLCA	cg20775162	-0.195306	0.545369	0.0184086	0.369712	consistent
BLCA	cg23195547	0.160307	0.724866	-0.0406797	0.0147345	consistent
BLCA	cg08710564	0.151341	0.761916	-0.0541806	0.0277471	reversed
BLCA	cg05501859	0.0394367	0.947535	-0.0332067	0.109532	consistent
BLCA	cg26723045	0.0993988	0.821165	-0.0153032	0.432755	consistent
BLCA	cg24733126	0.0161357	0.976575	0.0135776	0.59932	consistent
BLCA	cg24921089	-0.105822	0.440452	0.0284101	0.000880351	consistent
BLCA	cg02082273	-0.202878	0.452537	0.0527594	0.00307509	reversed
BLCA	cg02261543	0.0505198	0.93304	-0.044533	0.0202714	consistent
BLCA	cg26235273	-0.301582	0.387002	0.0459902	0.0720565	consistent
BLCA	cg10364881	0.119822	0.824974	-0.0251808	0.240701	consistent
BLCA	cg05194636	0.106419	0.832404	-0.0598707	0.0341942	reversed
BLCA	cg23044178	0.0979665	0.866284	-0.0439543	0.0432902	consistent
BLCA	cg23254316	-0.18512	0.665372	0.124258	4.47066e-05	reversed
BLCA	cg14081744	-0.186316	0.557935	0.0744987	0.00273977	reversed
BLCA	cg03794550	0.0457816	0.671487	-0.00592947	0.625776	consistent
BLCA	cg17679980	-0.302598	0.458157	0.102689	0.00036346	reversed
BLCA	cg16012690	-0.12566	0.726017	0.0653969	0.00184056	reversed
BLCA	cg05576959	-0.185875	0.493363	0.0702141	0.000283909	reversed
BLCA	cg18337963	0.239878	0.561366	-0.0492756	0.00717785	consistent
BLCA	cg26473110	-0.0918853	0.744922	0.0819975	3.92077e-05	reversed
BLCA	cg27137887	0.18246	0.707338	-0.050949	0.00304861	reversed
BLCA	cg09183450	0.190688	0.519968	-0.0822333	8.29315e-05	reversed
BLCA	cg06219806	0.124668	0.799583	-0.0347317	0.0337073	consistent
BLCA	cg01846046	-0.0868822	0.866597	-0.0151271	0.580815	consistent
BLCA	cg01925891	-0.178297	0.582867	0.0694544	0.0029	reversed
BLCA	cg09127371	-0.146097	0.713063	0.0345404	0.207586	consistent
BLCA	cg06998422	-0.0856278	0.772404	0.0559888	0.00630323	reversed
BLCA	cg14139581	-0.177948	0.683888	0.0272623	0.303637	consistent
BLCA	cg07220939	-0.247547	0.468991	0.0296161	0.266809	consistent
BLCA	cg22330021	-0.224534	0.432565	0.0617084	0.00161439	reversed
BLCA	cg23389215	-0.0226308	0.920284	0.0494225	0.00479935	consistent
BLCA	cg19395706	-0.0804487	0.742629	0.0480764	0.00228168	consistent
BLCA	cg26661640	-0.312295	0.244034	0.0457659	0.00603036	consistent
BLCA	cg07733098	-0.0630338	0.776186	0.056075	0.000114746	reversed
BLCA	cg22749107	-0.326253	0.412819	0.100228	0.00100668	reversed
BLCA	cg15355719	-0.30209	0.415598	0.0895294	0.00146281	reversed
BLCA	cg10701232	-0.156055	0.581088	0.0581979	0.00592626	reversed
BLCA	cg08145798	-0.232245	0.377477	0.0561922	0.00576348	reversed
BLCA	cg02933228	-0.205852	0.528686	0.0436588	0.0317362	consistent
BLCA	cg10495164	0.196333	0.696149	-0.0390355	0.0150958	consistent
BLCA	cg04686778	-0.115684	0.816959	0.0651789	0.0421061	reversed
BLCA	cg26661640	-0.312295	0.244034	0.0457659	0.00603036	consistent
BLCA	cg27319263	-0.251314	0.479662	0.00588825	0.803688	consistent
BLCA	cg26112489	-0.294122	0.486654	0.0126751	0.671477	consistent
BLCA	cg22749107	-0.326253	0.412819	0.100228	0.00100668	reversed
BLCA	cg12603173	-0.121744	0.815733	0.000824738	0.979647	consistent
BLCA	cg03445006	0.00435352	0.994796	-0.00200798	0.922593	consistent
BLCA	cg08145798	-0.232245	0.377477	0.0561922	0.00576348	reversed
BLCA	cg18953784	0.350998	0.401107	-0.0301235	0.127548	consistent
BLCA	cg16417409	-0.289094	0.0505863	0.0387511	0.0041419	consistent
BLCA	cg07733098	-0.0630338	0.776186	0.056075	0.000114746	reversed
BLCA	cg02225305	0.102089	0.84569	-0.0175931	0.289578	consistent
BLCA	cg08145798	-0.232245	0.377477	0.0561922	0.00576348	reversed
BLCA	cg16345720	-0.268674	0.437246	0.0975616	0.000247938	reversed
BLCA	cg07100411	-0.151899	0.515002	0.0354762	0.0230349	consistent
BLCA	cg01638311	-0.0265831	0.937213	0.0467282	0.0963183	consistent
BLCA	cg25423829	0.0123062	0.98267	0.000117238	0.995466	consistent
BLCA	cg19347288	-0.00407151	0.993466	-0.0104271	0.562044	consistent
BLCA	cg23250019	-0.266888	0.481695	-0.00664552	0.796735	consistent
BLCA	cg08914150	-0.0086689	0.988707	0.00520582	0.787641	consistent
BLCA	cg23523733	-0.0217754	0.973211	0.00222238	0.914557	consistent
BLCA	cg19379482	0.0067198	0.990616	0.00525664	0.772863	consistent
BLCA	cg20782778	-0.0171735	0.792725	0.00567744	0.157121	consistent
BLCA	cg21207616	-0.0405878	0.778536	0.011774	0.259544	consistent
BLCA	cg08847737	-0.0887119	0.862981	0.0730911	0.00655767	reversed
BLCA	cg26207239	0.0284406	0.957427	-0.00280889	0.877035	consistent
BLCA	cg25812146	-0.182806	0.674083	0.0958355	0.00127302	reversed
BLCA	cg06978117	-0.232123	0.389667	0.0535395	0.0419828	reversed
BLCA	cg20178075	-0.49255	0.119414	0.0198382	0.427958	consistent
BLCA	cg12445422	-0.207071	0.478978	0.0325454	0.139569	consistent
BLCA	cg17069473	-0.254413	0.537427	0.0392402	0.154947	consistent
BLCA	cg25577489	-0.227666	0.460551	0.00697275	0.728364	consistent
BLCA	cg14596967	-0.14218	0.608358	0.081892	8.11854e-05	reversed
BLCA	cg11925872	-0.210336	0.634534	0.0107982	0.682606	consistent
BLCA	cg22130673	-0.195842	0.659351	0.0205741	0.424385	consistent
BLCA	cg13361747	-0.285985	0.552828	0.00552832	0.855195	consistent
BLCA	cg15897209	-0.336312	0.091524	0.0380487	0.0265781	consistent
BLCA	cg10320783	-0.261281	0.600169	0.00218781	0.943508	consistent
BLCA	cg09670925	-0.228123	0.656153	-0.0177703	0.554723	consistent
BLCA	cg13014457	-0.227168	0.671542	-0.0146274	0.610757	consistent
BLCA	cg23202979	0.0312586	0.825881	0.0157007	0.242124	consistent
BLCA	cg10043753	0.091307	0.501653	0.00721206	0.64503	consistent
BLCA	cg13068653	0.0741762	0.911129	-0.0197812	0.287823	consistent
BLCA	cg21210690	-0.0572676	0.667822	0.0160639	0.07504	consistent
BLCA	cg06923861	-0.184614	0.571955	0.0815245	0.00039281	reversed
BLCA	cg08318018	-0.0350111	0.944034	-0.00330348	0.877164	consistent
BLCA	cg04693329	-0.139536	0.817081	-0.0223503	0.365422	consistent
BLCA	cg13695041	-0.117546	0.850038	-0.00891901	0.703671	consistent
BLCA	cg14057644	-0.121	0.845494	-0.0133891	0.570725	consistent
BLCA	cg11588197	0.160588	0.437745	0.0506495	0.0165156	consistent
BLCA	cg01424624	-0.128536	0.726573	-0.0495155	0.036235	consistent
BLCA	cg18386489	-0.0299558	0.962085	-0.00730569	0.744478	consistent
BLCA	cg01534808	-0.387561	0.383559	0.0375073	0.227516	consistent
BLCA	cg03295554	-0.149911	0.438461	0.0358436	0.0347526	consistent
BLCA	cg16279861	-0.309824	0.310092	0.0789129	0.000757547	reversed
BLCA	cg26731131	-0.0496924	0.826285	0.0207449	0.18083	consistent
BLCA	cg27395208	0.0226013	0.734159	0.0069005	0.276523	consistent
BLCA	cg02028663	0.0252058	0.88434	0.0272274	0.0207901	consistent
BLCA	cg13909178	0.0170903	0.968519	0.0540072	0.0488879	stronger
BLCA	cg14801518	-0.0474414	0.907692	0.0740952	0.00926643	stronger
BLCA	cg01973695	-0.0902365	0.744949	0.0854815	0.000305209	reversed
BLCA	cg04691908	0.217339	0.53651	-0.0508926	0.0498822	reversed
BLCA	cg20374917	-0.167065	0.455738	0.053681	0.00453127	reversed
BLCA	cg02536065	-0.429022	0.219639	0.0284383	0.287609	consistent
BLCA	cg03707169	-0.0681787	0.864456	0.0657406	0.0153522	reversed
BLCA	cg13476635	-0.278868	0.540599	0.0348205	0.250171	consistent
BLCA	cg22721851	-0.165756	0.715955	-0.0145878	0.603803	consistent
BLCA	cg25893560	-0.139848	0.677903	0.113457	0.000344208	reversed
BLCA	cg04367216	-0.224412	0.444646	0.0723528	0.00210963	reversed
BLCA	cg27056194	-0.195621	0.582454	0.064676	0.0128357	reversed
BLCA	cg14481339	-0.387671	0.379027	0.0782396	0.00786338	reversed
BLCA	cg13267718	-0.454949	0.292714	0.0566903	0.0521145	consistent
BLCA	cg03802696	0.0420797	0.900956	-0.0106464	0.52765	consistent
BLCA	cg14511677	-0.0926444	0.35984	0.0219253	0.0197032	consistent
BLCA	cg24766486	-0.0634658	0.910413	0.100917	0.000852274	reversed
BLCA	cg13391820	0.370812	0.206173	-0.0326557	0.214658	consistent
BLCA	cg12105382	-0.110869	0.690085	0.0523272	0.00798953	reversed
BLCA	cg02401639	-0.143913	0.785748	-0.0104828	0.736908	consistent
BLCA	cg22794990	-0.262528	0.484857	0.0550693	0.0338698	reversed
BLCA	cg17725129	-0.318198	0.348672	0.0634534	0.0179501	reversed
BLCA	cg10155026	-0.226105	0.254684	0.043986	0.00256786	consistent
BLCA	cg15985470	-0.136712	0.477602	0.0267232	0.0197657	consistent
BLCA	cg21902327	-0.168175	0.631988	0.0357832	0.0883818	consistent
BLCA	cg02583247	-0.404447	0.232011	0.047301	0.0553435	consistent
BLCA	cg26215982	-0.272036	0.275806	0.0387443	0.0626642	consistent
BLCA	cg18961101	-0.114997	0.76985	0.0906352	0.000583819	reversed
BLCA	cg19090761	-0.208559	0.663364	0.0695793	0.0149962	reversed
BLCA	cg13220569	-0.511428	0.118822	0.0626464	0.0218261	reversed
BLCA	cg16495940	-0.231178	0.459909	0.0133126	0.543747	consistent
BLCA	cg23727813	-0.163451	0.541072	0.0202375	0.239185	consistent
BLCA	cg13895322	-0.0179082	0.954187	0.0163984	0.365288	consistent
BLCA	cg20652042	0.0305023	0.955317	-0.0106024	0.570115	consistent
BLCA	cg27310594	-0.130218	0.639465	0.0158764	0.42704	consistent
BLCA	cg09274587	-0.0194845	0.861017	0.00832659	0.327962	consistent
BLCA	cg21249754	0.0630591	0.906284	-0.0268177	0.192938	consistent
BLCA	cg26842815	0.105287	0.80776	-0.0342034	0.0844876	consistent
BLCA	cg16642299	-0.0971413	0.32522	0.0219918	0.0164703	consistent
BLCA	cg18959988	-0.149642	0.583862	0.0524772	0.00431697	reversed
BLCA	cg00104348	0.0084892	0.988893	-0.0223854	0.287545	consistent
BLCA	cg03876622	0.00148883	0.956982	0.00299035	0.116575	consistent
BLCA	cg19009132	-0.156274	0.675228	0.123143	1.00611e-05	reversed
BLCA	cg03352106	0.469019	0.385974	-0.0641675	0.00625914	reversed
BLCA	cg19527799	-0.493613	0.222451	0.0796141	0.00739656	reversed
BLCA	cg23658477	0.453099	0.0661592	-0.056658	0.00824991	reversed
BLCA	cg18556676	0.408081	0.329903	-0.0513893	0.00878231	reversed
BLCA	cg01766743	-0.656919	0.0646622	0.0493439	0.113713	consistent
BLCA	cg21334045	-0.565286	0.0802173	0.053907	0.0428863	reversed
BLCA	cg01234248	-0.0580412	0.909163	0.0283147	0.255627	consistent
BLCA	cg07364781	-0.0194863	0.975931	0.0121748	0.584414	consistent
BLCA	cg25629905	-0.138362	0.746042	0.0794371	0.00443991	reversed
BLCA	cg13909661	-0.0118138	0.985322	-0.0625389	0.00293428	stronger
BLCA	cg14678680	-0.0949813	0.862758	0.00953505	0.739669	consistent
BLCA	cg07287345	-0.0320884	0.955751	-0.00368858	0.880924	consistent
BLCA	cg14061497	-0.147424	0.785903	0.0309463	0.227101	consistent
BLCA	cg12664938	-0.0537519	0.921003	0.000521534	0.985574	consistent
BLCA	cg14243778	0.248704	0.536852	-0.0389028	0.141913	consistent
BLCA	cg12105419	-0.0791967	0.883524	0.0204688	0.355978	consistent
BLCA	cg07303091	-0.10451	0.769832	0.0387081	0.0650624	consistent
BLCA	cg06695286	-0.178342	0.727719	0.0742204	0.0214344	reversed
BLCA	cg14802097	-0.23574	0.501646	0.0882502	0.00141514	reversed
BLCA	cg22522920	-0.107194	0.613018	0.0425624	0.00166428	consistent
BLCA	cg17033166	-0.177616	0.177283	0.0433893	0.000120393	consistent
BLCA	cg07661899	0.31028	0.534349	0.00180265	0.920212	consistent
BLCA	cg03815350	-0.180796	0.672182	-0.00977153	0.673941	consistent
BLCA	cg01931222	0.0667376	0.884227	-0.0405559	0.0643743	consistent
BLCA	cg17230002	0.0809251	0.873349	-0.0166022	0.324947	consistent
BLCA	cg16784745	0.146534	0.817328	-0.0160399	0.362908	consistent
BLCA	cg20474425	0.18343	0.701077	-0.0540687	0.00701165	reversed
BLCA	cg03123759	0.168622	0.718689	-0.0453502	0.00600166	consistent
BLCA	cg22668740	-0.067721	0.641617	0.0204841	0.0224309	consistent
BLCA	cg20909017	0.0450962	0.881969	-0.00854425	0.683917	consistent
BLCA	cg02419321	0.238816	0.579068	-0.0681195	0.00332383	reversed
BLCA	cg15937109	-0.138651	0.762336	0.0545543	0.02248	reversed
BLCA	cg03134211	-0.125173	0.65453	0.0335517	0.0331985	consistent
BLCA	cg15354065	-0.131764	0.45683	0.051581	0.000731764	reversed
BLCA	cg10782923	0.184572	0.743136	-0.0291263	0.103267	consistent
BLCA	cg07926491	-0.184422	0.628268	0.101326	0.000281681	reversed
BLCA	cg02948264	0.0863204	0.732969	0.0646079	0.000213525	consistent
BLCA	cg15607664	0.0914175	0.704222	0.0798171	0.00028291	consistent
BLCA	cg25601889	0.0755933	0.696352	0.0553017	0.00122679	consistent
BLCA	cg26650359	-0.175388	0.0786893	0.0165945	0.118093	consistent
BLCA	cg06679990	-0.179872	0.419077	0.0367265	0.029338	consistent
BLCA	cg22610645	0.341108	0.555362	-0.0748661	4.63882e-05	reversed
BLCA	cg15409097	0.381264	0.478148	-0.0976737	8.09015e-07	reversed
BLCA	cg05157486	-0.0935545	0.315473	0.0237332	0.000347016	consistent
BLCA	cg03835709	-0.583297	0.230007	0.0312235	0.329691	consistent
BLCA	cg07664061	-0.564235	0.233641	0.020476	0.491243	consistent
BLCA	cg02537769	0.00648586	0.991309	-0.00807994	0.689058	consistent
BLCA	cg08832851	0.0191253	0.935308	0.0258931	0.25817	consistent
BLCA	cg03408359	-0.504106	0.102244	0.0340785	0.164319	consistent
BLCA	cg20151576	-0.323033	0.477613	0.0345965	0.270381	consistent
BLCA	cg23046919	-0.133161	0.485171	0.0777641	4.16708e-06	reversed
BLCA	cg12742178	-0.554249	0.120864	0.127817	8.66316e-06	reversed
BLCA	cg05212570	-0.324881	0.398688	0.0891072	0.000625824	reversed
BLCA	cg07140497	0.230529	0.661037	-0.00649881	0.772412	consistent
BLCA	cg06787724	0.0143975	0.966143	0.0450304	0.0116178	consistent
BLCA	cg02011607	-0.0798978	0.783099	0.00823303	0.66431	consistent
BLCA	cg14126466	-0.0609616	0.857089	0.074687	0.00462876	reversed
BLCA	cg19746940	0.0405257	0.749464	0.0070853	0.582205	consistent
BLCA	cg06875424	0.00483766	0.976467	0.033743	0.00709364	consistent
BLCA	cg17554126	0.0178988	0.948158	0.0447419	0.0276868	consistent
BLCA	cg23110109	-0.146882	0.123873	0.0317606	0.000347064	consistent
BLCA	cg16310003	0.220062	0.67619	-0.0493797	0.00584796	consistent
BLCA	cg06287140	-0.169918	0.594875	0.0561214	0.00529018	reversed
BLCA	cg02584377	0.221551	0.711003	-0.00547742	0.755005	consistent
BLCA	cg14400030	0.258603	0.661088	-0.0555998	0.00107755	reversed
BLCA	cg26380116	-0.441878	0.144677	0.0546062	0.0215934	reversed
BLCA	cg20347893	-0.33828	0.177949	0.031379	0.109279	consistent
BLCA	cg10577257	-0.448666	0.0320619	0.0542257	0.00397942	reversed
BLCA	cg02126688	-0.227911	0.29595	0.0395247	0.00333798	consistent
BLCA	cg15001406	-0.283031	0.141791	0.0368939	0.0593034	consistent
BLCA	cg08617683	0.463327	0.285906	-0.00722591	0.704724	consistent
BLCA	cg09676630	-0.189914	0.35414	0.0492423	0.000790375	consistent
BLCA	cg07558209	-0.0692847	0.767964	-0.0259523	0.156116	consistent
BLCA	cg26415787	0.254488	0.689721	-0.0400967	0.0244477	consistent
BLCA	cg03622664	0.192269	0.751744	-0.0118197	0.466222	consistent
BLCA	cg12944572	-0.160687	0.730188	0.133016	7.41739e-06	reversed
BLCA	cg16274376	0.0121959	0.972415	-0.0700616	0.000584933	stronger
BLCA	cg00494183	-0.143043	0.635519	0.0443328	0.0621134	consistent
BLCA	cg24601716	0.365851	0.284739	-0.0141347	0.427954	consistent
BLCA	cg00184376	0.416142	0.254754	-0.0443676	0.0118829	consistent
BLCA	cg06883496	0.475003	0.272302	-0.0242406	0.182549	consistent
BLCA	cg22926422	-0.320521	0.438889	0.0486131	0.0825858	consistent
BLCA	cg10402103	-0.271313	0.244564	0.0411205	0.0465142	consistent
BLCA	cg02186409	-0.0913552	0.752146	0.0880448	8.68662e-05	reversed
BLCA	cg20672059	-0.199201	0.572678	0.0748855	0.0044941	reversed
BLCA	cg23584087	-0.107115	0.829814	-0.00921902	0.744271	consistent
BLCA	cg14698932	-0.187534	0.631642	0.0320905	0.155829	consistent
BLCA	cg00527307	-0.200872	0.615655	0.0369133	0.200906	consistent
BLCA	cg12942606	-0.257803	0.129222	0.0543629	0.00145881	reversed
BLCA	cg01719718	-0.367156	0.208583	0.0729444	0.00312848	reversed
BLCA	cg06506007	-0.161	0.642613	0.0740894	0.00683424	reversed
BLCA	cg09805172	-0.269105	0.562864	0.0101959	0.729319	consistent
BLCA	cg07525003	-0.0133295	0.89333	0.00584621	0.618826	consistent
BLCA	cg20651988	-0.00590626	0.935224	-0.011782	0.190874	consistent
BLCA	cg08107079	-0.0214694	0.972467	-0.00435298	0.834851	consistent
BLCA	cg09072216	0.0818267	0.609573	-0.0223344	0.174548	consistent
BLCA	cg10558887	0.106689	0.300498	-0.0237843	0.0746295	consistent
BLCA	cg01404317	0.114426	0.284711	-0.0277254	0.030778	consistent
BLCA	cg18755783	0.0602406	0.575319	-0.017683	0.173772	consistent
BLCA	cg16741041	-0.00212027	0.971452	0.000673576	0.933033	consistent
BLCA	cg13996405	-0.00314358	0.953359	0.00352963	0.627792	consistent
BLCA	cg08070725	-0.209136	0.354312	0.0405472	0.0230158	consistent
BLCA	cg08085029	-0.275102	0.570729	0.0173491	0.597525	consistent
BLCA	cg14238838	-0.273953	0.562146	0.00692543	0.831468	consistent
BLCA	cg27490391	-0.152102	0.713807	0.0654556	0.0227759	reversed
BLCA	cg10970751	-0.0082483	0.98952	0.00182365	0.929647	consistent
BLCA	cg17600231	0.0824147	0.883121	0.0139173	0.57332	consistent
BLCA	cg11243656	0.0106916	0.763764	-7.8981e-05	0.981214	consistent
BLCA	cg15647527	0.00236768	0.927911	-7.04487e-05	0.976984	consistent
BLCA	cg25660358	0.00249731	0.916447	-7.62887e-06	0.997235	consistent
BLCA	cg17948986	-0.0351815	0.953477	-0.00451636	0.832128	consistent
BLCA	cg09480227	-0.0830311	0.890091	0.00720813	0.733128	consistent
BLCA	cg09985739	-0.261222	0.582978	0.00107676	0.970146	consistent
BLCA	cg13798384	-0.0190711	0.954543	0.0586363	0.0331639	stronger
BLCA	cg13473086	-0.136043	0.724511	0.0442695	0.0981082	consistent
BLCA	cg25491122	-0.254409	0.553372	0.0260501	0.367049	consistent
BLCA	cg03283124	-0.305647	0.498026	0.00543154	0.855068	consistent
BLCA	cg24152818	-0.277661	0.563889	-0.0106866	0.717127	consistent
BLCA	cg00185066	0.0602042	0.908567	0.0839021	0.00394863	consistent
BLCA	cg22369786	0.278793	0.5858	0.00523407	0.867337	consistent
BLCA	cg15374435	0.212124	0.688308	0.0163491	0.532529	consistent
BLCA	cg16766325	-0.027966	0.871701	0.0371123	0.00875808	consistent
BLCA	cg03110165	-0.267114	0.400092	0.0862894	0.00128788	reversed
BLCA	cg06149212	-0.433413	0.265603	0.0488412	0.077766	consistent
BLCA	cg07471948	-0.543493	0.150562	0.0624569	0.040071	reversed
BLCA	cg20091187	-0.558074	0.174531	0.0708738	0.0242187	reversed
BLCA	cg16069359	-0.604507	0.0886906	0.0518269	0.0829872	consistent
BLCA	cg05257202	0.0544396	0.914972	-0.037877	0.0690139	consistent
BLCA	cg18560638	-0.282841	0.478107	0.0873078	0.00204279	reversed
BLCA	cg12578486	-0.001077	0.998043	0.0077244	0.777321	consistent
BLCA	cg06071604	-0.128708	0.608068	0.050841	0.0031086	reversed
BLCA	cg02794779	-0.155289	0.142178	0.027771	0.0019616	consistent
BLCA	cg18571782	-0.481095	0.201299	0.0881335	0.00396518	reversed
BLCA	cg20236424	-0.463557	0.222025	0.00780405	0.795005	consistent
BLCA	cg07494300	-0.402958	0.297653	0.0190242	0.507257	consistent
BLCA	cg08417857	-0.375057	0.425957	0.0136605	0.669626	consistent
BLCA	cg07133994	-0.22479	0.654759	-0.0441696	0.142736	consistent
BLCA	cg15388974	-0.145835	0.731282	-0.0175402	0.444964	consistent
BLCA	cg23627301	-0.0184176	0.736556	0.014026	0.0195901	consistent
BLCA	cg16421090	-0.341324	0.347328	0.0958215	0.000559311	reversed
BLCA	cg01538301	-0.336162	0.303392	0.0586732	0.0164502	reversed
BLCA	cg13050318	-0.19227	0.687523	0.118229	3.11577e-05	reversed
BLCA	cg11844856	0.0673582	0.912201	-0.0220618	0.219994	consistent
BLCA	cg21175326	-0.126766	0.602629	0.0468	0.0127817	consistent
BLCA	cg10099732	-0.0308788	0.848571	0.0175057	0.302189	consistent
BLCA	cg24149590	-0.0933648	0.478617	0.047083	1.63531e-05	consistent
BLCA	cg25102206	0.134235	0.803833	-0.0532065	0.00407661	reversed
BLCA	cg05314075	-0.0215018	0.968974	0.000268766	0.98975	consistent
BLCA	cg01919011	-0.0792738	0.890087	0.138634	5.66006e-05	reversed
BLCA	cg05402891	-0.375835	0.0033642	0.030879	0.0251374	weaker
BLCA	cg03515464	-0.250332	0.475491	0.0861234	0.000259731	reversed
BLCA	cg15871797	-0.175765	0.17252	0.0480535	7.81374e-06	consistent
BLCA	cg13606495	-0.215838	0.484616	0.0716604	0.0018146	reversed
BLCA	cg27142093	-0.169934	0.5908	0.0455359	0.0184121	consistent
BLCA	cg01022345	-0.325096	0.233982	0.0436241	0.0197145	consistent
BLCA	cg18324600	0.0159326	0.976748	-0.0373608	0.07292	consistent
BLCA	cg16162970	0.279343	0.638734	-0.0339445	0.0691462	consistent
BLCA	cg00836101	-0.0747133	0.90124	-0.0427848	0.0471556	consistent
BLCA	cg17744835	0.169277	0.765351	-0.0278038	0.108977	consistent
BLCA	cg03013817	-0.227552	0.111934	0.0273224	0.0212974	consistent
BLCA	cg21146833	-0.245171	0.554923	0.0732122	0.0051625	reversed
BLCA	cg20588193	-0.414983	0.368514	0.125196	6.89837e-05	reversed
BLCA	cg19847244	-0.206447	0.667548	0.0177302	0.473775	consistent
BLCA	cg12437628	-0.165714	0.779034	-0.0180583	0.458026	consistent
BLCA	cg11086410	-0.182601	0.715288	0.0171288	0.505145	consistent
BLCA	cg10156302	0.0412792	0.936271	0.0030811	0.901594	consistent
BLCA	cg01859228	-0.085261	0.760465	0.0442597	0.0188695	consistent
BLCA	cg13645296	-0.0350674	0.951423	0.00190934	0.927266	consistent
BLCA	cg06904649	0.0215772	0.969481	-0.00129329	0.950801	consistent
BLCA	cg03290522	-0.293968	0.397012	0.041595	0.0659985	consistent
BLCA	cg22713752	-0.182631	0.66228	-0.000308346	0.990057	consistent
BLCA	cg01044693	-0.0514327	0.919872	0.000669549	0.979242	consistent
BLCA	cg27332878	-0.150827	0.711256	-0.00176299	0.949047	consistent
BLCA	cg09925057	-0.0703949	0.886694	0.0232899	0.323407	consistent
BLCA	cg13148921	0.0474254	0.903438	0.00712187	0.746444	consistent
BLCA	cg03752741	-0.309748	0.308534	0.116726	6.93584e-06	reversed
BLCA	cg00106432	-0.255163	0.567956	0.0438463	0.171598	consistent
BLCA	cg16085649	0.221949	0.711245	-0.0433799	0.0107932	consistent
BLCA	cg02039214	-0.500777	0.118061	0.0408052	0.0980444	consistent
BLCA	cg03049917	-0.521204	0.0949188	0.0558294	0.0290612	reversed
BLCA	cg11742207	-0.131938	0.4443	0.0409705	0.000683915	consistent
BLCA	cg20041152	-0.319476	0.39972	0.0416271	0.11511	consistent
BLCA	cg12762600	-0.182354	0.62125	0.0405205	0.0870189	consistent
BLCA	cg04445849	-0.00978525	0.9873	-0.00842351	0.680731	consistent
BLCA	cg07142954	-0.0493191	0.932805	0.0104977	0.668253	consistent
BLCA	cg19596208	0.0570056	0.926833	-0.0153118	0.408268	consistent
BLCA	cg09851343	0.247915	0.66637	-0.0643892	0.00153309	reversed
BLCA	cg03496220	-0.322392	0.349778	0.027222	0.204229	consistent
BLCA	cg07012886	-0.257733	0.531609	0.0190612	0.476392	consistent
BLCA	cg04867257	-0.0712903	0.369273	0.0181412	0.0231332	consistent
BLCA	cg07890233	-0.136781	0.727608	-0.0178697	0.446069	consistent
BLCA	cg09809504	-0.263991	0.550464	-0.00387482	0.896689	consistent
BLCA	cg07926275	-0.222404	0.638238	-0.0126496	0.68437	consistent
BLCA	cg01055633	-0.291785	0.38149	0.0153074	0.521181	consistent
BLCA	cg26486441	-0.151673	0.601821	-0.00604282	0.761106	consistent
BLCA	cg09842735	-0.200998	0.620772	-0.0168467	0.546959	consistent
BLCA	cg16453617	-0.194684	0.59431	-0.00593776	0.804744	consistent
BLCA	cg26744056	-0.175571	0.446439	-0.00434704	0.800929	consistent
BLCA	cg05408203	-0.193346	0.665898	-0.0119735	0.631389	consistent
BLCA	cg27338302	-0.323647	0.254264	0.0160577	0.459349	consistent
BLCA	cg06895946	0.100748	0.854213	-0.0110376	0.515473	consistent
BLCA	cg26728422	-0.055838	0.306871	0.0115182	0.00811555	consistent
BLCA	cg03494430	0.00474079	0.994356	-0.00620921	0.749408	consistent
BLCA	cg02415992	-0.577607	0.0592061	0.0590002	0.0237744	reversed
BLCA	cg06240409	-0.298241	0.524547	0.0275521	0.3135	consistent
BLCA	cg01348055	-0.32442	0.207749	0.0483713	0.0116532	consistent
BLCA	cg08776942	0.0367823	0.931214	0.106866	0.000257865	stronger
BLCA	cg04904276	-0.357007	0.0112018	0.0229875	0.149613	weaker
BLCA	cg02535219	0.171149	0.447033	0.00202865	0.916777	consistent
BLCA	cg10406027	0.175523	0.429037	0.00168384	0.931656	consistent
BLCA	cg05694761	-0.430422	0.276412	0.0626907	0.0548657	consistent
BLCA	cg02396982	0.132639	0.828516	-0.0115399	0.503434	consistent
BLCA	cg00670339	0.00904826	0.988946	-0.00535317	0.783541	consistent
BLCA	cg01332683	0.224393	0.651789	-0.0646568	0.000191802	reversed
BLCA	cg09108394	-0.530018	0.0528253	0.0368324	0.125112	consistent
BLCA	cg05120716	-0.207812	0.570011	-0.0341573	0.162727	consistent
BLCA	cg26685404	-0.387823	0.143588	-0.00663853	0.745883	consistent
BLCA	cg03503785	-0.344486	0.235116	0.0110392	0.616568	consistent
BLCA	cg04029168	-0.019113	0.796867	0.00435239	0.486394	consistent
BLCA	cg04086239	-0.472373	0.117819	0.0342694	0.181628	consistent
BLCA	cg09031790	-0.154307	0.509761	0.0127771	0.472219	consistent
BLCA	cg05280508	-0.183703	0.682161	0.104259	0.000140926	reversed
BLCA	cg01798149	-0.0704545	0.733577	0.0378532	0.00461779	consistent
BLCA	cg05718426	-0.195866	0.560194	0.00432832	0.850842	consistent
BLCA	cg04958528	-0.425068	0.18104	0.037218	0.146753	consistent
BLCA	cg01358966	-0.196145	0.622331	0.0497983	0.0329755	consistent
BLCA	cg02015823	0.0632047	0.889349	0.0699988	0.0211836	consistent
BLCA	cg03699843	-0.0279218	0.954757	-0.0170501	0.466845	consistent
BLCA	cg06207201	-0.195025	0.406829	0.0488621	0.00205853	consistent
BLCA	cg00641052	-0.132562	0.671095	0.0584645	0.00461141	reversed
BLCA	cg02486161	-0.083378	0.843194	0.00343456	0.887227	consistent
BLCA	cg09662325	0.145074	0.436401	0.0369509	0.0174604	consistent
BLCA	cg26663091	-0.235821	0.581776	0.0771452	0.0147371	reversed
BLCA	cg09906857	-0.176455	0.496989	0.0316938	0.0330973	consistent
BLCA	cg00873811	-0.222224	0.621246	0.0372874	0.198192	consistent
BLCA	cg03585823	-0.123733	0.769493	0.118942	4.66997e-05	reversed
BLCA	cg07951949	-0.442683	0.0876122	0.0719959	0.00235375	reversed
BLCA	cg09406989	-0.078725	0.657884	0.0363666	0.021167	consistent
BLCA	cg06875305	0.0246879	0.965712	0.00980242	0.625915	consistent
BLCA	cg06483517	-0.0181226	0.977431	-0.0143169	0.499193	consistent
BLCA	cg03216739	-0.061686	0.916568	0.0255706	0.285168	consistent
BLCA	cg06252160	-0.120198	0.83016	0.00175838	0.947236	consistent
BLCA	cg16563187	-0.0574998	0.873482	0.0678949	0.0104874	reversed
BLCA	cg06879222	-0.0579655	0.838845	0.0454994	0.031559	consistent
BLCA	cg03709663	-0.161521	0.583362	0.0501963	0.00688073	reversed
BLCA	cg05612839	0.0239172	0.948339	0.0102199	0.554093	consistent
BLCA	cg04497015	-0.0859322	0.807356	0.0638416	0.00538839	reversed
BLCA	cg02124446	-0.0247833	0.686084	0.00657473	0.110525	consistent
BLCA	cg03178983	-0.095856	0.468516	0.0119732	0.244024	consistent
BLCA	cg01984854	-0.108564	0.783773	0.0130446	0.682963	consistent
BLCA	cg03643032	-0.298914	0.54712	0.0155929	0.578544	consistent
BLCA	cg27322071	0.177782	0.73405	-0.0501749	0.00204335	reversed
BLCA	cg02770947	-0.0812131	0.877555	-0.0367463	0.177854	consistent
BLCA	cg08372350	-0.218344	0.648601	-0.025414	0.392205	consistent
BLCA	cg27130240	-0.180439	0.717841	-0.0222442	0.459199	consistent
BLCA	cg20283771	-0.224363	0.472635	-0.00856559	0.654783	consistent
BLCA	cg02633398	-0.155545	0.638132	0.0181149	0.502291	consistent
BLCA	cg05267735	-0.195675	0.607505	0.0204375	0.388598	consistent
BLCA	cg01123787	-0.305737	0.403458	-0.0081191	0.741926	consistent
BLCA	cg05057515	-0.229346	0.30429	0.0286189	0.108896	consistent
BLCA	cg08108051	-0.394668	0.234992	0.030895	0.24511	consistent
BLCA	cg03286774	0.069647	0.913859	-0.00247385	0.896799	consistent
BLCA	cg05488279	-0.27242	0.498591	0.0988826	0.000555231	reversed
BLCA	cg21802919	0.0484519	0.925232	-0.0497884	0.00570175	consistent
BLCA	cg00572843	-0.134455	0.52428	0.0486189	0.00118049	consistent
BLCA	cg20664636	0.296975	0.505134	-0.0845636	0.002418	reversed
BLCA	cg01160692	0.216561	0.62633	-0.0625827	0.00521958	reversed
BLCA	cg00927777	0.270285	0.495954	-0.0503902	0.00495407	reversed
BLCA	cg00138101	0.190894	0.602912	-0.0421704	0.00429221	consistent
BLCA	cg02376827	0.19814	0.661654	-0.0635482	0.000610084	reversed
BLCA	cg26011438	0.0863531	0.894188	-0.00576209	0.762437	consistent
BLCA	cg21138550	0.192433	0.740998	-0.032658	0.0467183	consistent
BLCA	cg03625953	0.317277	0.516735	-0.0323516	0.0355945	consistent
BLCA	cg12789448	0.0443398	0.941401	-0.0135251	0.500813	consistent
BLCA	cg23403980	0.157719	0.734115	-0.070002	0.000283319	reversed
BLCA	cg12509499	0.0415577	0.945924	-0.0146788	0.447784	consistent
BLCA	cg17648080	0.23544	0.705354	-0.0197846	0.263896	consistent
BLCA	cg21287519	-0.148525	0.676018	0.0608355	0.0309121	reversed
BLCA	cg05188158	0.00629914	0.811728	0.000313	0.792611	consistent
BLCA	cg04020764	-0.0525605	0.88489	0.0792044	8.65047e-05	reversed
BLCA	cg09726279	-0.155098	0.618353	-0.000699692	0.967213	consistent
BLCA	cg25298039	-0.0878299	0.819237	-0.0165439	0.428452	consistent
BLCA	cg15754901	0.0487962	0.918861	-0.0107039	0.686526	consistent
BLCA	cg17415576	0.0717074	0.896783	-0.0116501	0.486246	consistent
BLCA	cg11235787	0.0332146	0.956316	-0.019906	0.289229	consistent
BLCA	cg12096487	0.116896	0.781346	0.0352666	0.21903	consistent
BLCA	cg17579446	-0.359084	0.279359	0.0453152	0.0515758	consistent
BLCA	cg10055235	-0.140544	0.689944	0.0970911	3.08612e-05	reversed
BLCA	cg20617917	0.19378	0.708474	-0.0539465	0.00114618	reversed
BLCA	cg25827022	0.244679	0.585593	-0.0424389	0.0209127	consistent
BLCA	cg04374959	-0.318606	0.375161	0.0570076	0.0249825	reversed
BLCA	cg04198562	-0.259935	0.607869	0.0612875	0.0246412	reversed
BLCA	cg00688810	-0.26052	0.397565	0.0244137	0.194467	consistent
BLCA	cg22949073	-0.263025	0.567968	0.123458	2.10503e-05	reversed
BLCA	cg27401891	-0.132366	0.741707	0.0543516	0.050126	consistent
BLCA	cg04656222	0.051486	0.893584	0.0821451	0.00185522	stronger
BLCA	cg07840332	-0.228887	0.565574	0.136695	9.59922e-06	reversed
BLCA	cg22129111	-0.248254	0.288763	0.0519596	0.00205011	reversed
BLCA	cg10028884	0.287001	0.417749	-0.0556875	0.0310214	reversed
BLCA	cg00938816	0.0867485	0.859481	-0.0474298	0.00817714	consistent
BLCA	cg04055490	0.126932	0.594809	-0.0229892	0.128463	consistent
BLCA	cg05891849	0.0400891	0.641881	0.0159166	0.0225502	consistent
BLCA	cg02505918	0.00735993	0.978473	-0.00678859	0.704779	consistent
BLCA	cg05244974	-0.138905	0.681749	0.0375211	0.0605684	consistent
BLCA	cg07835141	-0.380101	0.267543	0.0529908	0.0445094	reversed
BLCA	cg25514104	-0.173154	0.652624	0.0869881	0.000642924	reversed
BLCA	cg18901140	0.00306488	0.992103	0.0684657	0.000917109	stronger
BLCA	cg00614617	-0.0546196	0.814323	0.0615614	0.00190552	reversed
BLCA	cg16263848	-0.0510183	0.778244	0.0458346	0.00459972	consistent
BLCA	cg14182517	-0.0467904	0.874764	0.0581941	0.0260185	consistent
BLCA	cg04862002	-0.0834687	0.805535	0.0865505	0.000234878	reversed
BLCA	cg23402144	-0.248322	0.421806	0.0622916	0.00338864	reversed
BLCA	cg07114544	0.100107	0.801634	0.0632968	0.0164359	consistent
BLCA	cg08154101	-0.224531	0.524653	0.115124	5.1074e-05	reversed
BLCA	cg26853458	-0.186422	0.322343	0.0677291	2.85645e-05	reversed
BLCA	cg01236299	-0.350044	0.336117	0.0633379	0.0078474	reversed
BLCA	cg07049421	-0.207309	0.548953	0.100054	0.000187531	reversed
BLCA	cg25135555	-0.163262	0.580723	0.0388906	0.0901676	consistent
BLCA	cg12601118	-0.250799	0.576618	0.144307	2.86585e-05	reversed
BLCA	cg12642651	-0.272225	0.468856	0.0616167	0.0189208	reversed
BLCA	cg04267691	-0.0572946	0.700654	0.0297106	0.0201801	consistent
BLCA	cg22596049	-0.0533246	0.856146	0.0771543	8.45761e-05	reversed
BLCA	cg08662168	-0.229014	0.37431	0.0730849	0.000887489	reversed
BLCA	cg25379762	-0.184259	0.650644	0.00420395	0.8723	consistent
BLCA	cg19698340	-0.14689	0.704895	0.0888761	0.00183518	reversed
BLCA	cg04206797	-0.207675	0.626936	0.0528301	0.0453759	reversed
BLCA	cg02156870	0.342747	0.493131	-0.0547707	0.0076471	reversed
BLCA	cg01716603	-0.0896957	0.842379	0.0436675	0.107446	consistent
BLCA	cg09762778	0.139044	0.487223	-0.00988071	0.429965	consistent
BLCA	cg24520381	0.103745	0.840433	0.0436694	0.0959172	consistent
BLCA	cg14697334	0.0754172	0.88501	0.0364174	0.146733	consistent
BLCA	cg06068801	-0.0425435	0.893915	0.0432401	0.0344243	consistent
BLCA	cg05341260	-0.0716931	0.716179	0.018265	0.284213	consistent
BLCA	cg17633523	-0.0167952	0.977638	-0.00569753	0.766363	consistent
BLCA	cg12413918	-0.0615194	0.493719	0.00996181	0.187446	consistent
BLCA	cg24657085	-0.0464835	0.930049	0.017782	0.482857	consistent
BLCA	cg00459816	-0.12528	0.657785	0.0428671	0.0460982	consistent
BLCA	cg13131339	-0.00129031	0.998442	-0.00333643	0.873052	consistent
BLCA	cg19457603	-0.0669123	0.896205	0.0160959	0.494621	consistent
BLCA	cg12648523	-0.00454882	0.993793	0.00376448	0.85492	consistent
BLCA	cg20498199	-0.123435	0.816147	0.0164265	0.504612	consistent
BLCA	cg18207999	-0.0665192	0.863458	-0.0469527	0.0667358	consistent
BLCA	cg08441850	-0.0396284	0.851161	0.0425881	0.0125562	consistent
BLCA	cg05330360	0.218194	0.606297	-0.0511718	0.00926766	reversed
BLCA	cg11804928	0.127328	0.724064	-0.046532	0.0116908	consistent
BLCA	cg24975211	0.107476	0.862636	-0.016917	0.328004	consistent
BLCA	cg26854588	-0.22431	0.31628	0.0471354	0.0341711	consistent
BLCA	cg10062919	0.145535	0.674008	-0.0317063	0.00952536	consistent
BLCA	cg07944862	0.150441	0.751831	0.00782458	0.695223	consistent
BLCA	cg24784466	-0.416429	0.318643	0.0730881	0.0145578	reversed
BLCA	cg24164612	-0.243071	0.444481	0.0591641	0.0173737	reversed
BLCA	cg26625897	-0.183503	0.566386	0.0516618	0.027628	reversed
BLCA	cg00618626	-0.22358	0.516387	0.0832216	0.00164988	reversed
BLCA	cg07678594	-0.0482995	0.860602	0.0336574	0.0914153	consistent
BLCA	cg19514854	-0.271132	0.297372	0.061075	0.00364347	reversed
BLCA	cg10851010	-0.173063	0.53011	0.0506527	0.00592573	reversed
BLCA	cg04487720	-0.115953	0.684781	0.0499419	0.00480986	consistent
BLCA	cg00618626	-0.22358	0.516387	0.0832216	0.00164988	reversed
BLCA	cg07678594	-0.0482995	0.860602	0.0336574	0.0914153	consistent
BLCA	cg25673591	-0.0215817	0.947148	0.0660654	0.00487619	stronger
BLCA	cg14340336	-0.150743	0.0841209	0.0406497	6.09453e-06	consistent
BLCA	cg14042635	0.102366	0.774324	-0.051219	0.0297565	reversed
BLCA	cg12259792	0.077956	0.822295	-0.0011271	0.940653	consistent
BLCA	cg17833746	-0.00796907	0.988727	-0.0438649	0.049585	consistent
BLCA	cg06270615	0.0331288	0.938332	-0.0375969	0.0191617	consistent
BLCA	cg05922563	-0.0993555	0.407761	0.0106595	0.330434	consistent
BLCA	cg22160735	0.102774	0.846835	-0.0300818	0.0726284	consistent
BLCA	cg05465955	-0.453328	0.158797	0.0469249	0.0807947	consistent
BLCA	cg25135457	-0.473372	0.227964	0.0472333	0.108578	consistent
BLCA	cg12432580	-0.0628264	0.916056	0.0236937	0.340026	consistent
BLCA	cg22303227	-0.198799	0.474062	0.0763903	0.000110021	reversed
BLCA	cg15964612	-0.175183	0.712999	0.0647516	0.0226805	reversed
BLCA	cg23956680	-0.169765	0.666356	0.0763126	0.000577294	reversed
BLCA	cg05210615	-0.212621	0.202546	0.0441883	0.000378814	consistent
BLCA	cg14598213	-0.125021	0.297541	0.0332739	0.000139649	consistent
BLCA	cg24686322	-0.0745956	0.604308	0.0151323	0.178707	consistent
BLCA	cg27490916	-0.0681818	0.56536	0.00925439	0.399093	consistent
BLCA	cg24092295	-0.191223	0.468619	0.0647088	0.0011504	reversed
BLCA	cg26589351	0.102852	0.868453	-0.0173987	0.34028	consistent
BLCA	cg12251075	-0.232548	0.0602518	0.00881686	0.350883	consistent
BLCA	cg00101260	-0.237141	0.0160439	0.0291124	0.00207972	weaker
BLCA	cg05941027	0.0224996	0.961053	0.00316916	0.853514	consistent
BLCA	cg08387141	-0.0271444	0.923497	0.0086413	0.620695	consistent
BLCA	cg06193232	-0.225269	0.513521	0.0849859	0.00136014	reversed
BLCA	cg14603886	-0.0849841	0.559777	0.0247936	0.0520594	consistent
BLCA	cg26007445	-0.17264	0.74589	0.0561796	0.0271055	reversed
BLCA	cg11122009	0.369955	0.485566	-0.0693419	0.00177023	reversed
BLCA	cg06289802	-0.0124873	0.983444	-0.0202564	0.367412	consistent
BLCA	cg06389019	-0.122751	0.713798	0.0354626	0.142016	consistent
BLCA	cg19159842	0.00466943	0.993013	-0.0169099	0.345096	consistent
BLCA	cg02627403	0.149141	0.744	-0.0212837	0.286054	consistent
BLCA	cg16681421	-0.0275432	0.91503	0.0627966	0.00109768	stronger
BLCA	cg26205890	-0.209076	0.60523	0.132511	2.27297e-05	reversed
BLCA	cg07204711	0.0223249	0.94866	0.0195463	0.354548	consistent
BLCA	cg24563967	0.104279	0.865631	-0.0237354	0.20397	consistent
BLCA	cg26038697	-0.0948804	0.612307	0.0228987	0.107529	consistent
BLCA	cg22674248	-0.172424	0.638906	0.0681985	0.00424948	reversed
BLCA	cg25826360	-0.134646	0.00132058	0.00553382	0.204459	weaker
BLCA	cg18512780	0.0434333	0.942687	-0.0176244	0.403042	consistent
BLCA	cg03297901	0.0520695	0.92806	-0.0241228	0.312466	consistent
BLCA	cg01125010	-0.349523	0.206483	0.0646684	0.00579305	reversed
BLCA	cg14210726	-0.0448967	0.851913	0.043228	0.0158136	consistent
BLCA	cg08930147	-0.222087	0.636368	0.0522619	0.0383896	reversed
BLCA	cg09445803	-0.208831	0.589415	0.0605764	0.0222177	reversed
BLCA	cg25512537	-0.16018	0.207039	0.0254411	0.0187293	consistent
BLCA	cg25791868	-0.167096	0.549954	0.034133	0.104286	consistent
BLCA	cg03029755	-0.0409285	0.820549	0.0265232	0.0278972	consistent
BLCA	cg10926330	-0.0647857	0.511281	0.0137116	0.0416728	consistent
BLCA	cg23629140	-0.0420601	0.794675	0.0135157	0.164037	consistent
BLCA	cg10508317	0.0033107	0.989902	-0.0929125	0.000184355	stronger
BLCA	cg27637521	-0.0115633	0.968717	-0.0937839	0.000644801	stronger
BLCA	cg21348406	-0.0473882	0.91086	-0.055583	0.0410827	consistent
BLCA	cg16099282	-0.169503	0.442396	0.0617178	0.000242089	reversed
BLCA	cg24677192	-0.33476	0.371357	0.0330037	0.188778	consistent
BLCA	cg12071008	-0.251732	0.297968	0.0276186	0.0906199	consistent
BLCA	cg00093095	-0.157814	0.525044	0.0337272	0.0656227	consistent
BLCA	cg08587948	-0.212761	0.543147	0.0306684	0.184312	consistent
BLCA	cg15106561	-0.0925323	0.772198	0.0516504	0.00839158	reversed
BLCA	cg06255676	-0.149949	0.756576	0.0284485	0.304497	consistent
BLCA	cg25875702	-0.232706	0.46776	0.0574505	0.0060881	reversed
BLCA	cg22608646	-0.104167	0.681846	0.0388192	0.0725833	consistent
BLCA	cg10308396	-0.228599	0.532687	0.0815533	0.00206203	reversed
BLCA	cg14175304	0.0968331	0.488501	0.029253	0.0509789	consistent
BLCA	cg11622162	0.126206	0.646723	0.0568441	0.0142248	consistent
BLCA	cg23632389	0.00296013	0.99657	-0.00711661	0.748032	consistent
BLCA	cg04213089	-0.192451	0.716647	0.0189118	0.55108	consistent
BLCA	cg26420606	-0.184043	0.704551	0.00207371	0.939577	consistent
BLCA	cg12090105	-0.153768	0.755099	0.0281067	0.323411	consistent
BLCA	cg22163535	-0.131344	0.762725	0.0160405	0.569168	consistent
BLCA	cg00402547	-0.197971	0.673923	0.122897	6.79045e-05	reversed
BLCA	cg21664522	-0.279564	0.519568	0.064076	0.0538128	consistent
BLCA	cg07716322	-0.1427	0.792524	-0.0214047	0.37624	consistent
BLCA	cg21183523	0.379479	0.364025	-0.00846141	0.715253	consistent
BLCA	cg14134497	0.241404	0.52	-0.0582627	0.0182751	reversed
BLCA	cg23406451	-0.0517097	0.915923	-0.0211635	0.476521	consistent
BLCA	cg15610027	0.246156	0.261267	0.0106489	0.607846	consistent
BLCA	cg25784280	-0.223766	0.354532	-0.00801884	0.712253	consistent
BLCA	cg24182329	-0.0665155	0.873966	0.0032704	0.898764	consistent
BLCA	cg00037763	-0.183509	0.717879	-0.0119718	0.701019	consistent
BLCA	cg25162588	-0.217347	0.661938	0.0271038	0.415566	consistent
BLCA	cg21582489	-0.384201	0.427522	0.0736533	0.0206504	reversed
BLCA	cg02807077	0.0103054	0.98703	-0.0067761	0.761162	consistent
BLCA	cg10406526	-0.139265	0.802423	0.0143809	0.65772	consistent
BLCA	cg24229707	-0.175259	0.667942	0.0416922	0.0820098	consistent
BLCA	cg07677570	-0.300424	0.353248	0.0359658	0.121725	consistent
BLCA	cg04052466	0.319758	0.272106	0.044945	0.106265	consistent
BLCA	cg26000619	0.322287	0.325587	0.0433975	0.142651	consistent
BLCA	cg13742526	0.282254	0.235886	0.0371437	0.149362	consistent
BLCA	cg22774088	0.333294	0.0949776	-0.000206214	0.993201	consistent
BLCA	cg17464989	-0.187271	0.599239	0.0537016	0.00789256	reversed
BLCA	cg01985343	-0.182543	0.668918	0.0772476	0.00288986	reversed
BLCA	cg07595134	-0.279067	0.560501	0.0568748	0.0806228	consistent
BLCA	cg14744050	-0.144174	0.601074	0.0422157	0.00911618	consistent
BLCA	cg25223500	-0.327245	0.367543	0.013576	0.549953	consistent
BLCA	cg22974915	-0.23195	0.4255	0.0375854	0.0456452	consistent
BLCA	cg26956009	-0.313717	0.45286	0.0390357	0.158294	consistent
BLCA	cg05655089	-0.286814	0.0480933	0.0239527	0.0558289	weaker
BLCA	cg24114371	-0.162027	0.656235	0.0103449	0.621944	consistent
BLCA	cg21116812	-0.226893	0.483583	0.0160532	0.427396	consistent
BLCA	cg06488678	-0.18902	0.556962	0.0509904	0.0386044	reversed
BLCA	cg11447186	-0.168006	0.722569	0.0603017	0.0134834	reversed
BLCA	cg02020969	-0.173588	0.654597	0.0425159	0.0708335	consistent
BLCA	cg01418951	-0.143462	0.678991	0.0268537	0.208646	consistent
BLCA	cg00749609	-0.0488474	0.526422	0.0274046	0.000120566	consistent
BLCA	cg25556841	-0.1458	0.792583	0.0428674	0.123036	consistent
BLCA	cg08626004	-0.184907	0.723049	0.00676175	0.849975	consistent
BLCA	cg07938763	-0.247791	0.555116	0.0796462	0.0073291	reversed
BLCA	cg20124376	-0.265677	0.397159	0.0746989	0.00144793	reversed
BLCA	cg25556008	-0.22317	0.435907	0.0476608	0.0309792	consistent
BLCA	cg08994082	-0.198202	0.423799	0.0462668	0.0243591	consistent
BLCA	cg24339704	-0.239955	0.424197	0.0774035	0.00177415	reversed
BLCA	cg25803139	-0.0775479	0.895397	0.0152397	0.520528	consistent
BLCA	cg04696980	-0.165161	0.764738	0.0114265	0.674461	consistent
BLCA	cg22277102	-0.386888	0.37453	0.0289843	0.339258	consistent
BLCA	cg22294773	-0.243558	0.524038	0.0792529	0.00257211	reversed
BLCA	cg24723883	-0.254413	0.339212	0.0559429	0.00331577	reversed
BLCA	cg26863600	-0.106295	0.739007	0.0399977	0.0371465	consistent
BLCA	cg13078421	-0.133477	0.414043	0.0202745	0.0785388	consistent
BLCA	cg18567041	0.0369365	0.902926	0.0506402	0.0201968	consistent
BLCA	cg01642564	-0.160229	0.748325	0.0301995	0.270545	consistent
BLCA	cg18108190	-0.183879	0.384065	0.0372619	0.0181661	consistent
BLCA	cg08569517	0.200372	0.743503	-0.0575714	0.00282816	reversed
BLCA	cg19497523	0.204214	0.711329	-0.0682205	0.00066822	reversed
BLCA	cg12195314	-0.0740505	0.704854	0.0658537	2.21547e-05	reversed
BLCA	cg13978777	-0.0727762	0.699233	0.0469636	0.00728883	consistent
BLCA	cg07938763	-0.247791	0.555116	0.0796462	0.0073291	reversed
BLCA	cg24339704	-0.239955	0.424197	0.0774035	0.00177415	reversed
BLCA	cg22900607	-0.0467465	0.877228	0.0546468	0.0117155	consistent
BLCA	cg02309655	-0.0391792	0.887875	0.0510229	0.0224352	consistent
BLCA	cg22294773	-0.243558	0.524038	0.0792529	0.00257211	reversed
BLCA	cg24723883	-0.254413	0.339212	0.0559429	0.00331577	reversed
BLCA	cg26863600	-0.106295	0.739007	0.0399977	0.0371465	consistent
BLCA	cg08461840	-0.202798	0.160053	0.0479854	0.000720791	consistent
BLCA	cg01642564	-0.160229	0.748325	0.0301995	0.270545	consistent
BLCA	cg25511813	-0.0825821	0.841585	0.034609	0.146855	consistent
BLCA	cg12184660	-0.22432	0.576919	0.0369072	0.165866	consistent
BLCA	cg24331853	-0.256647	0.384869	0.0783965	0.00238139	reversed
BLCA	cg14798653	0.00540261	0.984575	0.0395063	0.0415917	consistent
BLCA	cg05284873	-0.104374	0.668388	0.0300479	0.0645434	consistent
BLCA	cg26861457	-0.16998	0.685772	0.00253956	0.917626	consistent
BLCA	cg14530382	0.20234	0.628271	-0.0742352	0.000143811	reversed
BLCA	cg17490790	-0.0789446	0.40973	0.0208419	0.0167386	consistent
BLCA	cg22232952	-0.110071	0.42805	0.0350706	0.00677366	consistent
BLCA	cg00593900	-0.0147678	0.814895	0.0127144	0.0692195	consistent
BLCA	cg00595030	0.118089	0.800091	-0.0467291	0.0115694	consistent
BLCA	cg21448471	-0.119709	0.800351	0.0535686	0.0392828	reversed
BLCA	cg23247595	-0.0154923	0.671228	0.00317851	0.178919	consistent
BLCA	cg27503117	-0.0728319	0.889446	0.0439134	0.0451696	consistent
BLCA	cg20226327	-0.197397	0.4399	0.0266625	0.103088	consistent
BLCA	cg19431272	0.204186	0.61573	-0.0494699	0.00456087	consistent
BLCA	cg06862696	-0.346463	0.317783	0.0638131	0.00951009	reversed
BLCA	cg05202804	-0.308363	0.0208344	0.0257683	0.0611115	weaker
BLCA	cg17848054	0.199751	0.658811	-0.0760445	0.000280065	reversed
BLCA	cg20311631	0.213737	0.59821	-0.0692321	0.00086278	reversed
BLCA	cg08296288	-0.189374	0.574382	0.0518893	0.00835716	reversed
BLCA	cg27390253	-0.158675	0.702986	0.117548	1.92087e-05	reversed
BLCA	cg01558916	-0.250644	0.348404	0.0225611	0.233203	consistent
BLCA	cg08692104	-0.253091	0.487331	0.0929222	0.000655262	reversed
BLCA	cg15668490	-0.0991004	0.459035	0.0414958	9.46233e-05	consistent
BLCA	cg01541846	-0.169102	0.633117	0.0957967	0.000237083	reversed
BLCA	cg22732101	0.369377	0.271699	-0.0787737	0.0019585	reversed
BLCA	cg04672103	-0.127239	0.304778	0.0432965	6.89781e-05	consistent
BLCA	cg04324758	0.176671	0.567385	-0.0658408	0.00469247	reversed
BLCA	cg18473733	0.0827864	0.834687	-0.0348816	0.0203256	consistent
BLCA	cg02668248	0.102439	0.834757	-0.0265366	0.17043	consistent
BLCA	cg14781394	-0.158038	0.0803383	0.0169599	0.0205618	consistent
BLCA	cg15204594	0.116488	0.826322	-0.0276392	0.0843403	consistent
BLCA	cg22274522	-0.325414	0.395972	0.0401149	0.104953	consistent
BLCA	cg21734094	-0.239554	0.403606	0.0105881	0.624684	consistent
BLCA	cg08458170	-0.245894	0.645564	-0.0277091	0.383372	consistent
BLCA	cg17344048	-0.415718	0.0453658	0.0569839	0.00461499	reversed
BLCA	cg26971411	-0.0393416	0.941939	0.0200243	0.480541	consistent
BLCA	cg26291675	0.0387403	0.947525	-0.0101021	0.585182	consistent
BLCA	cg19251500	-0.0540672	0.881741	0.0356168	0.0917331	consistent
BLCA	cg01515534	-0.325764	0.230357	0.0475603	0.0254193	consistent
BLCA	cg09265161	-0.0825005	0.464859	0.0159696	0.148001	consistent
BLCA	cg02646480	-0.116251	0.763588	0.0536645	0.0284163	reversed
BLCA	cg09772333	0.0237516	0.945335	0.0506595	0.0569228	consistent
BLCA	cg24165747	-0.0107837	0.936336	0.0187661	0.031847	consistent
BLCA	cg23202167	-0.120969	0.704109	0.0637791	0.00646308	reversed
BLCA	cg19441349	-0.0248513	0.932501	0.00845564	0.64039	consistent
BLCA	cg15228983	-0.117791	0.729936	0.0322424	0.0858824	consistent
BLCA	cg03532013	-0.260506	0.354745	0.0623773	0.0125839	reversed
BLCA	cg26836479	0.00346914	0.994406	-0.0115574	0.559308	consistent
BLCA	cg04600297	-0.0558953	0.78716	-0.00617993	0.674402	consistent
BLCA	cg14284824	-0.239397	0.466511	0.0373273	0.0766533	consistent
BLCA	cg13008315	-0.00766432	0.870838	0.00420212	0.159848	consistent
BLCA	cg09405517	-0.242509	0.498482	0.0509703	0.031402	reversed
BLCA	cg17142898	0.00784108	0.962004	0.0235103	0.0946319	consistent
BLCA	cg06427011	-0.123471	0.831594	0.000114699	0.996056	consistent
BLCA	cg10851698	0.0230022	0.873061	-0.0077465	0.54762	consistent
BLCA	cg09433711	-0.225779	0.71003	0.0137968	0.565881	consistent
BLCA	cg15394911	-0.212649	0.723236	0.00244498	0.912221	consistent
BLCA	cg05925291	-0.0696951	0.849352	-0.00593491	0.800589	consistent
BLCA	cg16659026	-0.124338	0.585271	-0.00502512	0.83641	consistent
BLCA	cg25795456	0.0567782	0.602418	0.0201116	0.145751	consistent
BLCA	cg22454005	-0.0102059	0.979145	0.0207719	0.359135	consistent
BLCA	cg07582829	-0.174027	0.206237	0.0273409	0.00669506	consistent
BLCA	cg13577055	-0.238276	0.550787	-0.0107763	0.638294	consistent
BLCA	cg15490596	-0.282926	0.44073	-0.00995404	0.664647	consistent
BLCA	cg10366742	-0.140103	0.482387	0.00628088	0.677859	consistent
BLCA	cg11634297	-0.299071	0.360497	-0.0298319	0.202381	consistent
BLCA	cg09780768	-0.372971	0.42301	-0.00130121	0.970404	consistent
BLCA	cg07861681	-0.116589	0.82672	-0.0147617	0.574503	consistent
BLCA	cg21075784	-0.196841	0.536439	0.0312018	0.121691	consistent
BLCA	cg00864768	-0.134699	0.446742	0.0391979	0.00204561	consistent
BLCA	cg13400332	-0.149442	0.639545	-0.00146092	0.932388	consistent
BLCA	cg12485793	-0.12025	0.761122	0.0420843	0.0280173	consistent
BLCA	cg04742671	-0.0688028	0.778258	0.000670634	0.94956	consistent
BLCA	cg02434051	-0.145928	0.520723	0.0105788	0.492346	consistent
BLCA	cg01204985	-0.284082	0.519625	-0.0157172	0.567423	consistent
BLCA	cg22545168	-0.359879	0.0948368	0.0329459	0.0970814	consistent
BLCA	cg10393338	-0.120874	0.802219	0.0605187	0.0337964	reversed
BLCA	cg17320282	-0.147335	0.7858	0.049515	0.0595155	consistent
BLCA	cg01879693	-0.361402	0.489372	0.0169443	0.57042	consistent
BLCA	cg26959384	-0.386206	0.216761	0.035049	0.178038	consistent
BLCA	cg16008476	-0.452321	0.180057	0.0382434	0.173874	consistent
BLCA	cg19212949	-0.576831	0.0335453	0.0398409	0.155339	weaker
BLCA	cg08155759	-0.423094	0.265487	0.0270538	0.368594	consistent
BLCA	cg25257905	-0.467872	0.316318	0.0294538	0.352083	consistent
BLCA	cg17740722	-0.444527	0.107268	0.0460872	0.0590738	consistent
BLCA	cg22220806	-0.465502	0.111562	0.021457	0.386721	consistent
BLCA	cg15473155	0.30402	0.595481	-0.0339826	0.12224	consistent
BLCA	cg05317207	0.265785	0.53841	-0.0279255	0.0845432	consistent
BLCA	cg26140366	-0.129535	0.680774	0.0488001	0.0215251	consistent
BLCA	cg05678658	-0.277271	0.201256	0.0491117	0.00371872	consistent
BLCA	cg07621239	-0.303775	0.326433	0.040884	0.0612202	consistent
BLCA	cg23949611	-0.388151	0.228056	0.0253645	0.31815	consistent
BLCA	cg26544247	-0.22863	0.458098	0.0283873	0.146858	consistent
BLCA	cg27369452	0.00182756	0.982038	0.00750912	0.475019	consistent
BLCA	cg20948740	-0.0201769	0.937608	0.0121873	0.527188	consistent
BLCA	cg23009818	0.189677	0.675828	-0.0224094	0.198932	consistent
BLCA	cg15941014	-0.200611	0.620447	-0.0802393	0.00399169	consistent
BLCA	cg08251399	0.00228829	0.995697	-0.00429113	0.822854	consistent
BLCA	cg18957751	0.148932	0.0954323	0.00906052	0.397164	consistent
BLCA	cg00968638	0.0527639	0.550152	0.0173086	0.12978	consistent
BLCA	cg08193650	0.0738228	0.423533	0.0067898	0.595216	consistent
BLCA	cg00371570	0.0339827	0.8777	0.00465097	0.666399	consistent
BLCA	cg08203192	-0.0678522	0.910112	-0.013571	0.541047	consistent
BLCA	cg12269743	-0.0124365	0.983667	-0.00104762	0.961002	consistent
BLCA	cg18773591	-0.338932	0.118728	0.0218226	0.255918	consistent
BLCA	cg23851515	-0.329504	0.344124	0.0623772	0.0218666	reversed
BLCA	cg10756457	-0.45078	0.160864	0.0784331	0.0036815	reversed
BLCA	cg10917619	-0.281913	0.238811	0.0275756	0.173503	consistent
BLCA	cg07454556	-0.0480429	0.935937	7.45217e-05	0.99718	consistent
BLCA	cg03344672	0.000953705	0.998828	0.00252674	0.90703	consistent
BLCA	cg03457984	-0.165441	0.667503	0.0507819	0.0402223	reversed
BLCA	cg14702570	0.277957	0.537938	-0.0252249	0.243338	consistent
BLCA	cg02956499	-0.227057	0.638514	-0.0132144	0.60276	consistent
BLCA	cg04881903	-0.00740925	0.98226	0.0245731	0.194146	consistent
BLCA	cg27383365	-0.08944	0.882989	-0.035861	0.135219	consistent
BLCA	cg13389146	0.05799	0.915885	0.0195808	0.348396	consistent
BLCA	cg13725590	0.141224	0.765959	0.0742998	0.00114844	consistent
BLCA	cg02431562	0.0478895	0.89157	0.0886251	7.28874e-05	stronger
BLCA	cg14793844	-0.555204	0.0510627	0.0387446	0.144657	consistent
BLCA	cg24716042	-0.50156	0.173227	0.0423441	0.161915	consistent
BLCA	cg20059337	-0.108832	0.465347	0.0313699	0.0154638	consistent
BLCA	cg20050113	-0.0829005	0.661649	0.0441879	0.00266766	consistent
BLCA	cg21880222	-0.0971741	0.82288	0.111478	9.54804e-05	reversed
BLCA	cg04373487	0.104125	0.854571	-0.0336913	0.0697123	consistent
BLCA	cg00295485	0.157433	0.750624	0.00656476	0.714303	consistent
BLCA	cg23362669	0.162924	0.694359	-0.0479379	0.0115649	consistent
BLCA	cg01441308	-0.257276	0.647963	0.0767778	0.0390003	reversed
BLCA	cg22376361	-0.225898	0.609592	0.0705796	0.0120734	reversed
BLCA	cg04019522	-0.0371061	0.860015	0.034247	0.0271324	consistent
BLCA	cg11380483	-0.0260963	0.92784	0.0755164	0.000310239	stronger
BLCA	cg11524128	-0.0704552	0.904875	0.0444665	0.0912312	consistent
BLCA	cg08737338	0.113752	0.8309	-0.0486873	0.0160006	consistent
BLCA	cg02224329	-0.428606	0.384578	0.0407649	0.1868	consistent
BLCA	cg13756014	-0.211247	0.655451	0.124734	3.97045e-05	reversed
BLCA	cg13790288	0.0733974	0.882187	-0.0492983	0.0313442	consistent
BLCA	cg15247069	-0.3327	0.460134	0.0705698	0.0193481	reversed
BLCA	cg23627076	-0.200723	0.704353	0.00691989	0.798679	consistent
BLCA	cg19132372	-0.0790666	0.887235	0.00907199	0.72127	consistent
BLCA	cg19366042	-0.125916	0.778295	0.0340915	0.204269	consistent
BLCA	cg10583266	-0.0677227	0.76527	0.049001	0.00342234	consistent
BLCA	cg23369107	-0.316587	0.477252	0.0287233	0.318763	consistent
BLCA	cg26799816	-0.264483	0.577183	0.0616186	0.0527429	consistent
BLCA	cg22979368	-0.0487473	0.811596	0.0473938	0.000108267	consistent
BLCA	cg01176823	-0.0845105	0.883606	0.026155	0.316874	consistent
BLCA	cg19269530	-0.333506	0.388254	0.0222543	0.463393	consistent
BLCA	cg14652717	-0.0649152	0.905357	-0.0273049	0.358099	consistent
BLCA	cg09905973	-0.0863575	0.814229	0.00172357	0.932385	consistent
BLCA	cg01837804	0.0015274	0.998157	0.00394234	0.849835	consistent
BLCA	cg08202720	0.102402	0.81809	-0.0089627	0.658235	consistent
BLCA	cg18857655	-0.266285	0.507142	0.0387134	0.149508	consistent
BLCA	cg19712652	-0.147459	0.605826	0.064517	0.00364706	reversed
BLCA	cg03333621	-0.242598	0.514686	0.0374177	0.129671	consistent
BLCA	cg04589521	-0.396286	0.337978	0.0700275	0.0120481	reversed
BLCA	cg16640358	-0.242873	0.179115	0.0539709	2.05765e-05	reversed
BLCA	cg26199631	-0.150718	0.441519	0.0182246	0.193572	consistent
BLCA	cg00094744	-0.263913	0.208645	0.052299	0.00356158	reversed
BLCA	cg14502659	-0.148359	0.665778	0.0568312	0.0183959	reversed
BLCA	cg03517073	-0.154237	0.144998	0.0347136	3.6629e-05	consistent
BLCA	cg09155776	0.0302165	0.916954	0.054959	0.000521301	stronger
BLCA	cg18479711	-0.0913841	0.869259	0.127199	5.93749e-06	reversed
BLCA	cg23786883	-0.259332	0.603284	0.000980466	0.972551	consistent
BLCA	cg14750543	-0.238215	0.581482	0.0271439	0.328036	consistent
BLCA	cg19528338	0.0314366	0.899992	0.0879533	0.000123761	stronger
BLCA	cg06879302	-0.203333	0.726614	-0.0596883	0.0215204	consistent
BLCA	cg20484832	-0.268791	0.580733	-0.0297247	0.373073	consistent
BLCA	cg26287101	-0.0657321	0.904373	0.0555458	0.0164607	reversed
BLCA	cg05628702	-0.0256989	0.919397	0.0274531	0.11445	consistent
BLCA	cg09241885	-0.0306953	0.930191	0.0849667	0.000250728	stronger
BLCA	cg09227119	-0.0792825	0.797861	0.0810662	0.000156126	reversed
BLCA	cg04998696	-0.0835791	0.870067	0.043137	0.0388364	consistent
BLCA	cg22582721	0.0805413	0.864882	0.0501094	0.0137392	consistent
BLCA	cg13668823	-0.00175944	0.997556	0.0414447	0.12964	consistent
BLCA	cg24890964	-0.10671	0.624121	0.0643697	0.000141989	reversed
BLCA	cg03226872	-0.0566105	0.869851	0.091766	6.41963e-05	reversed
BLCA	cg21733794	-0.103053	0.723567	0.0812491	0.0001242	reversed
BLCA	cg22582721	0.0805413	0.864882	0.0501094	0.0137392	consistent
BLCA	cg13668823	-0.00175944	0.997556	0.0414447	0.12964	consistent
BLCA	cg04923604	-0.137412	0.811503	0.0231507	0.398925	consistent
BLCA	cg16958351	-0.0143852	0.979279	0.00957541	0.691562	consistent
BLCA	cg07980854	-0.0497357	0.831682	0.0196854	0.24622	consistent
BLCA	cg00032609	-0.186906	0.136982	0.0362592	0.000626521	consistent
BLCA	cg08363339	-0.326869	0.359631	0.0420653	0.110484	consistent
BLCA	cg00336376	-0.0214734	0.831315	0.0021285	0.787523	consistent
BLCA	cg00218415	-0.170044	0.719982	0.112449	3.92967e-05	reversed
BLCA	cg25004071	-0.0558639	0.841063	0.0408991	0.0401449	consistent
BLCA	cg11922086	-0.138739	0.702926	0.0140937	0.499839	consistent
BLCA	cg18668449	-0.212835	0.382455	0.0568972	0.00299293	reversed
BLCA	cg26145511	-0.0547807	0.815437	0.0277677	0.0382524	consistent
BLCA	cg13749063	-0.0477401	0.863538	0.0678922	0.000122053	consistent
BLCA	cg03359095	-0.220614	0.249018	0.0523587	0.00237439	reversed
BLCA	cg09864990	-0.144388	0.621453	0.0300548	0.107948	consistent
BLCA	cg03689129	-0.150372	0.44585	0.0235007	0.13258	consistent
BLCA	cg03678098	-0.18711	0.104333	0.0384677	0.000678669	consistent
BLCA	cg13193179	-0.159356	0.719404	-0.0177037	0.492885	consistent
BLCA	cg12654032	-0.19482	0.312821	0.0519274	0.000323789	reversed
BLCA	cg12038641	-0.361587	0.229346	0.0365258	0.0973	consistent
BLCA	cg01349621	-0.319701	0.120911	0.0355161	0.0414709	consistent
BLCA	cg22749859	-0.290711	0.446965	0.0626879	0.0188769	reversed
BLCA	cg14355482	-0.37679	0.219938	0.0834905	0.00129266	reversed
BLCA	cg18413706	-0.13375	0.345418	0.0196897	0.156995	consistent
BLCA	cg21578987	-0.364361	0.382298	0.0858097	0.00955592	reversed
BLCA	cg15892280	0.035948	0.885688	0.0421947	0.00770051	consistent
BLCA	cg23110422	-0.0479965	0.917818	0.0448275	0.0572953	consistent
BLCA	cg27103348	-0.0921	0.719464	0.0395475	0.031052	consistent
BLCA	cg02117924	-0.178348	0.653986	0.103663	0.000582989	reversed
BLCA	cg09917223	-0.147421	0.746327	0.0460826	0.132155	consistent
BLCA	cg05742728	-0.268327	0.591609	0.0986362	0.010494	reversed
BLCA	cg10007534	0.0150697	0.982298	-0.00938147	0.631224	consistent
BLCA	cg18638180	0.173743	0.764315	-0.0455323	0.00723669	consistent
BLCA	cg27315077	-0.064109	0.840789	0.0674831	0.00259092	reversed
BLCA	cg03234839	-0.0987958	0.777802	0.0213686	0.2643	consistent
BLCA	cg07900444	-0.159951	0.550665	0.0626172	0.0018657	reversed
BLCA	cg08636922	-0.265122	0.436031	0.0372226	0.175531	consistent
BLCA	cg19950556	-0.0643783	0.894319	0.0210019	0.371214	consistent
BLCA	cg00445318	-0.24182	0.604876	0.008746	0.760465	consistent
BLCA	cg12094552	-0.171674	0.649232	0.0153543	0.504381	consistent
BLCA	cg06000635	-0.0879217	0.84888	0.031424	0.17964	consistent
BLCA	cg05575217	-0.148891	0.789888	0.0333376	0.186065	consistent
BLCA	cg18570853	-0.116485	0.606235	0.0347527	0.0406218	consistent
BLCA	cg04233620	-0.240592	0.556746	0.0597327	0.032344	reversed
BLCA	cg16358576	-0.12908	0.819258	0.013174	0.616969	consistent
BLCA	cg14526825	-0.134202	0.70857	0.0595556	0.0197767	reversed
BLCA	cg06119162	-0.25374	0.503331	0.0662133	0.0107858	reversed
BLCA	cg10803722	-0.0640674	0.8089	0.0661188	0.000205636	reversed
BLCA	cg03402630	-0.191124	0.616148	0.0543028	0.0403908	reversed
BLCA	cg04959572	0.0363706	0.878126	0.0421368	0.0158402	consistent
BLCA	cg00187327	-0.176446	0.691184	0.0758602	0.00864283	reversed
BLCA	cg22976732	-0.100756	0.775637	0.0786232	0.00177601	reversed
BLCA	cg05061886	0.0671379	0.872012	0.0455716	0.119189	consistent
BLCA	cg00514241	-0.0431478	0.916525	0.0493998	0.0492488	consistent
BLCA	cg01214458	-0.0128716	0.960024	0.0474538	0.0250577	consistent
BLCA	cg21242508	-0.130238	0.804952	0.0511986	0.067316	consistent
BLCA	cg07795082	-0.155364	0.739175	0.0740112	0.00865035	reversed
BLCA	cg03851401	-0.0586437	0.813142	0.049996	0.0015046	consistent
BLCA	cg07072704	-0.0568816	0.846077	0.0338337	0.123301	consistent
BLCA	cg25569514	0.00448479	0.994413	-0.00195812	0.923778	consistent
BLCA	cg19628771	-0.109224	0.86677	-0.0296763	0.233638	consistent
BLCA	cg07451641	-0.0262096	0.889263	-0.0540394	0.00810776	stronger
BLCA	cg05733104	-0.0220183	0.964495	-0.047709	0.0525366	consistent
BLCA	cg08874974	-0.113404	0.83349	-0.0387775	0.135785	consistent
BLCA	cg18109665	-0.00605447	0.991808	-0.056603	0.0091815	stronger
BLCA	cg06082596	-0.033092	0.951745	-0.0401806	0.090342	consistent
BLCA	cg02777065	-0.0736874	0.883973	-0.0508449	0.0375981	consistent
BLCA	cg15778400	-0.0265054	0.964679	-0.0208084	0.410072	consistent
BLCA	cg26359335	-0.14956	0.756331	-0.0544316	0.0367885	consistent
BLCA	cg26389316	-0.0254786	0.965962	-0.0492767	0.0739998	consistent
BLCA	cg23958524	-0.00473949	0.986372	0.081697	5.66084e-05	stronger
BLCA	cg13047869	0.110302	0.871069	-0.0122709	0.531751	consistent
BLCA	cg16869108	-0.40553	0.200396	0.0605714	0.014891	reversed
BLCA	cg16869108	-0.40553	0.200396	0.0605714	0.014891	reversed
BLCA	cg18527651	0.0145735	0.977738	-0.0668474	0.00323208	stronger
BLCA	cg00856825	-0.23697	0.629263	0.047637	0.120035	consistent
BLCA	cg11177552	-0.26514	0.529164	0.00227977	0.9418	consistent
BLCA	cg15607292	-0.180881	0.572658	0.0775455	0.00161553	reversed
BLCA	cg05556038	-0.146705	0.775491	-0.00660635	0.824659	consistent
BLCA	cg00902374	-0.378626	0.346878	0.0164692	0.617008	consistent
BLCA	cg03428864	0.1944	0.356014	-0.00893492	0.630069	consistent
BLCA	cg06705767	-0.434819	0.256081	0.0399879	0.190239	consistent
BLCA	cg17623116	-0.163744	0.68684	-0.0271382	0.335331	consistent
BLCA	cg07784084	-0.476521	0.116595	0.0278013	0.274614	consistent
BLCA	cg16258657	-0.575534	0.104486	0.0540213	0.0991303	consistent
BLCA	cg20299414	-0.476043	0.210808	0.0372618	0.208762	consistent
BLCA	cg13489922	-0.302383	0.510182	0.0556109	0.0706329	consistent
BLCA	cg26400275	0.0676082	0.827225	0.0691848	0.00986151	consistent
BLCA	cg12919119	0.000125953	0.999576	0.0188472	0.138546	consistent
BLCA	cg03825810	-0.219705	0.549615	-0.0264777	0.26876	consistent
BLCA	cg24944017	0.0205008	0.972986	-0.0139916	0.455846	consistent
BLCA	cg23346134	0.0604307	0.842406	-0.00597666	0.741548	consistent
BLCA	cg22881573	-0.232904	0.615764	0.00439989	0.861156	consistent
BLCA	cg20832320	-0.194696	0.536579	0.0509174	0.0101172	reversed
BLCA	cg00514486	-0.0212861	0.922582	0.0459336	0.0018496	consistent
BLCA	cg12874035	-0.374729	0.246662	0.0727886	0.000718121	reversed
BLCA	cg21467203	-0.260827	0.510163	0.00153901	0.948208	consistent
BLCA	cg06660385	0.0691996	0.820691	0.0602794	0.00361051	consistent
BLCA	cg01917209	0.14541	0.746116	0.093482	0.00103384	consistent
BLCA	cg06660385	0.0691996	0.820691	0.0602794	0.00361051	consistent
BLCA	cg23499133	-0.0248953	0.935355	0.086896	0.000220616	stronger
BLCA	cg13333267	0.0602057	0.882984	0.0696677	0.00267012	consistent
BLCA	cg19938159	-0.170586	0.725645	0.0493738	0.0440486	consistent
BLCA	cg05546296	-0.109324	0.853467	-0.00188548	0.926475	consistent
BLCA	cg07129669	0.0236949	0.907547	0.0444435	0.000911421	consistent
BLCA	cg22075146	0.0898043	0.617958	0.0176841	0.186279	consistent
BLCA	cg03329949	0.0765865	0.771039	0.0373836	0.0250332	consistent
BLCA	cg24784036	0.203043	0.429029	0.0468419	0.00412703	consistent
BLCA	cg24816455	-0.301619	0.156314	0.00424335	0.818118	consistent
BLCA	cg14911395	-0.202932	0.512786	-0.0200521	0.374538	consistent
BLCA	cg07629965	-0.134973	0.554441	-0.048426	0.0510125	consistent
BLCA	cg12069309	-0.085628	0.690919	-0.0162781	0.383348	consistent
BLCA	cg13550608	-0.00208496	0.996816	0.0234727	0.335509	consistent
BLCA	cg06131879	-0.0800131	0.65363	0.0328415	0.0121721	consistent
BLCA	cg09612418	-0.0942842	0.757296	0.015907	0.400644	consistent
BLCA	cg22997498	-0.0396163	0.944269	0.0176649	0.428095	consistent
BLCA	cg16159313	-0.0531098	0.927755	0.00973232	0.733941	consistent
BLCA	cg00866632	-0.112753	0.777806	0.0314172	0.175334	consistent
BLCA	cg25461389	-0.00733196	0.972476	0.0262376	0.0587217	consistent
BLCA	cg02604225	-0.0823439	0.864926	0.129588	3.25617e-05	reversed
BLCA	cg25501335	-0.0372789	0.937715	0.111394	7.99382e-05	stronger
BLCA	cg06158985	-0.0749063	0.791554	0.0571562	0.000479191	reversed
BLCA	cg16989784	-0.0352454	0.880884	0.0451748	0.00114853	consistent
BLCA	cg15698299	-0.143253	0.531028	0.0550721	0.000744116	reversed
BLCA	cg16457413	-0.0394185	0.936109	0.0369874	0.0688686	consistent
BLCA	cg12048331	-0.200163	0.54693	0.0956262	0.000407037	reversed
BLCA	cg03435448	-0.0655667	0.588356	0.0259405	0.0056344	consistent
BLCA	cg00770158	-0.0788956	0.659154	0.0298578	0.0101499	consistent
BLCA	cg22870661	-0.12783	0.78587	0.0771691	0.00357137	reversed
BLCA	cg27203924	-0.30894	0.388872	0.0518158	0.0733877	consistent
BLCA	cg26053346	-0.0207627	0.957459	0.0953832	0.000661814	stronger
BLCA	cg02735530	-0.166536	0.715484	0.039496	0.177067	consistent
BLCA	cg09406856	-0.0279673	0.917564	0.0655194	0.000760991	stronger
BLCA	cg09716921	-0.111898	0.781599	0.131295	5.6371e-06	reversed
BLCA	cg24150385	-0.326196	0.365353	0.109627	0.000124056	reversed
BLCA	cg06096184	0.0540535	0.899056	-0.0475308	0.0274053	consistent
BLCA	cg09325003	-0.262203	0.29714	0.0753632	0.000933065	reversed
BLCA	cg03489020	-0.139535	0.630449	0.0834634	0.000622476	reversed
BLCA	cg17482117	-0.283775	0.521483	0.0196731	0.511436	consistent
BLCA	cg08652499	-0.146898	0.698831	-0.0150439	0.600339	consistent
BLCA	cg03851970	-0.156697	0.763548	0.000297884	0.992596	consistent
BLCA	cg25855565	-0.334634	0.400269	0.0760641	0.00788777	reversed
BLCA	cg19968946	-0.311962	0.440917	0.0441788	0.100385	consistent
BLCA	cg09236445	-0.404936	0.279011	0.0345839	0.20413	consistent
BLCA	cg14145151	-0.276796	0.382392	0.0769113	0.000606365	reversed
BLCA	cg26154235	-0.300387	0.488575	0.050314	0.0733402	consistent
BLCA	cg20934215	-0.148553	0.780337	0.0198416	0.496824	consistent
BLCA	cg22380921	0.26718	0.445656	-0.0162493	0.561648	consistent
BLCA	cg24364668	0.0152654	0.900167	0.0171685	0.106674	consistent
BLCA	cg17870925	-0.340888	0.153159	0.0276449	0.180592	consistent
BLCA	cg08140055	-0.00904528	0.970436	0.05004	0.00106256	stronger
BLCA	cg10994513	-0.30352	0.500934	0.108367	0.000474722	reversed
BLCA	cg20109001	-0.125118	0.551124	0.039464	0.0112485	consistent
BLCA	cg05261893	-0.208523	0.529682	0.0323001	0.250773	consistent
BLCA	cg05099537	0.286438	0.18306	0.0340313	0.0818718	consistent
BLCA	cg01711746	0.284844	0.0362844	0.0238876	0.105428	weaker
BLCA	cg21530266	0.382149	0.0993894	0.0174048	0.438594	consistent
BLCA	cg21575509	0.363268	0.175425	0.0512542	0.0371478	consistent
BLCA	cg14504269	0.366608	0.232937	0.0456001	0.0414164	consistent
BLCA	cg05131382	0.0783241	0.852933	0.0334387	0.0907227	consistent
BLCA	cg18005180	0.106585	0.800458	0.0582433	0.00520566	consistent
BLCA	cg17338212	0.0770606	0.731694	0.0743577	0.000218686	consistent
BLCA	cg23637494	0.316277	0.366662	0.0478673	0.0440119	consistent
BLCA	cg01069738	-0.332273	0.160346	0.0552035	0.00522626	reversed
BLCA	cg23448348	0.0886616	0.850987	-0.0441188	0.0383139	consistent
BLCA	cg03891318	-0.187267	0.312847	0.04028	0.0054711	consistent
BLCA	cg11384014	-0.450497	0.109072	0.0395062	0.0927775	consistent
BLCA	cg27383174	-0.550683	0.13411	0.0338185	0.240272	consistent
BLCA	cg18516150	-0.481564	0.0864238	0.0627816	0.00969649	reversed
BLCA	cg02605996	-0.235693	0.24125	0.0295355	0.0857303	consistent
BLCA	cg25669699	-0.107976	0.820677	0.061775	0.0193464	reversed
BLCA	cg02013148	-0.189861	0.700136	0.0418359	0.089241	consistent
BLCA	cg04925129	-0.226109	0.631803	0.103973	0.000995607	reversed
BLCA	cg06728055	0.11291	0.734961	-0.0051296	0.829273	consistent
BLCA	cg11050612	0.0932367	0.787124	-0.00707353	0.756918	consistent
BLCA	cg23017915	0.104754	0.725399	0.0107738	0.589604	consistent
BLCA	cg03906843	-0.154469	0.120559	0.0188602	0.0394316	consistent
BLCA	cg11002952	-0.00161611	0.997974	-0.00175239	0.934196	consistent
BLCA	cg16233724	-0.12143	0.765573	-0.0223121	0.350989	consistent
BLCA	cg04747996	-0.0845537	0.878232	0.00743195	0.737068	consistent
BLCA	cg20893542	-0.00291422	0.996202	-0.0165452	0.363909	consistent
BLCA	cg14330078	0.0646907	0.920662	-0.0290879	0.133313	consistent
BLCA	cg22480993	0.00277397	0.996643	-0.00711607	0.718227	consistent
BLCA	cg06669056	-0.129874	0.771598	0.0390716	0.186716	consistent
BLCA	cg20992708	-0.272007	0.412844	0.0297668	0.322632	consistent
BLCA	cg06426416	0.397864	0.18565	-0.00945747	0.704739	consistent
BLCA	cg05542338	0.494701	0.0639161	-0.00311785	0.909885	consistent
BLCA	cg00362569	-0.0628418	0.894097	0.0481361	0.108668	consistent
BLCA	cg04755857	-0.173557	0.706895	0.0305912	0.319264	consistent
BLCA	cg06256858	0.0606309	0.77132	-0.0341921	0.107806	consistent
BLCA	cg27359636	-0.0821988	0.67578	0.041759	0.00640916	consistent
BLCA	cg05750542	0.00538858	0.975679	0.0311746	0.0101044	consistent
BLCA	cg05184767	-0.182126	0.710459	0.0899057	0.00412377	reversed
BLCA	cg23593694	-0.168433	0.622887	0.0692949	0.00184948	reversed
BLCA	cg22703113	-0.28497	0.166801	0.0606815	4.26976e-05	reversed
BLCA	cg17394237	-0.266903	0.254831	0.0612887	0.000971037	reversed
BLCA	cg04510919	-0.154923	0.547968	0.0658487	0.00432679	reversed
BLCA	cg02705759	-0.0473951	0.902196	0.0934085	0.000526193	stronger
BLCA	cg13348530	0.0163447	0.954192	0.0929757	0.000198327	stronger
BLCA	cg14383572	-0.196852	0.575959	0.101222	0.000765039	reversed
BLCA	cg21005218	-0.33126	0.374824	0.094165	0.00110578	reversed
BLCA	cg11104736	-0.189387	0.530413	0.0641243	0.00420104	reversed
BLCA	cg17627921	-0.230246	0.643758	0.0497443	0.0826318	consistent
BLCA	cg17332603	-0.150305	0.480983	0.0628442	0.000330874	reversed
BLCA	cg20421058	-0.0896125	0.767842	0.0901416	4.3047e-05	reversed
BLCA	cg10525642	-0.0727518	0.67885	0.04665	0.00205129	consistent
BLCA	cg10437224	-0.165216	0.566443	0.0593387	0.00669836	reversed
BLCA	cg05089225	-0.164149	0.452828	0.0225472	0.167225	consistent
BLCA	cg25771730	-0.290453	0.555986	0.127211	0.000386798	reversed
BLCA	cg03460109	-0.151517	0.598975	0.0502948	0.0063898	reversed
BLCA	cg10271547	-0.219398	0.69274	0.026618	0.383239	consistent
BLCA	cg20815339	-0.176283	0.676806	0.0427582	0.108554	consistent
BLCA	cg26179858	-0.114547	0.790932	0.019856	0.460238	consistent
BLCA	cg03194122	-0.13755	0.564953	0.0420159	0.00498274	consistent
BLCA	cg12598054	-0.191562	0.575748	0.0642543	0.00517352	reversed
BLCA	cg07816074	-7.08958e-05	0.999849	0.0883801	0.000147875	stronger
BLCA	cg04493432	-0.0536688	0.656787	0.0432881	6.80735e-05	consistent
BLCA	cg25840318	-0.0224322	0.955673	0.0842359	0.000684086	stronger
BLCA	cg18421538	-0.149688	0.736806	0.044392	0.0849626	consistent
BLCA	cg23075303	-0.236419	0.606468	0.0408689	0.145832	consistent
BLCA	cg09988671	-0.188146	0.422947	0.0607293	0.000763234	reversed
BLCA	cg09133485	-0.0838968	0.864208	0.131164	7.99549e-06	reversed
BLCA	cg17949316	-0.202951	0.641957	0.103189	0.000441761	reversed
BLCA	cg03870033	0.0842611	0.887358	-0.0289372	0.120349	consistent
BLCA	cg03260566	0.496562	0.254983	-0.0725962	0.00820252	reversed
BLCA	cg10947633	-0.452439	0.335675	0.0606681	0.050963	consistent
BLCA	cg26854559	-0.460234	0.271884	0.0828088	0.00898815	reversed
BLCA	cg07290920	-0.314475	0.081859	0.0565247	0.000850375	reversed
BLCA	cg26296101	0.0441334	0.934293	-0.0382166	0.0972672	consistent
BLCA	cg00804392	0.0521134	0.914636	-0.046445	0.0359185	consistent
BLCA	cg00872683	-0.00114531	0.996233	0.0620493	0.000552728	stronger
BLCA	cg17593512	-0.0613881	0.864162	0.104512	2.904e-05	reversed
BLCA	cg18708402	-0.0222385	0.967273	-0.0343173	0.130821	consistent
BLCA	cg13537008	-0.0691781	0.905847	-0.0343238	0.152918	consistent
BLCA	cg15162330	0.0585444	0.538312	0.030609	0.00174505	consistent
BLCA	cg13578194	-0.0572055	0.820486	0.067707	0.000190741	reversed
BLCA	cg02381227	-0.0320791	0.959089	-0.0126297	0.574243	consistent
BLCA	cg09491068	0.0161487	0.976783	-0.0264511	0.242543	consistent
BLCA	cg25150953	0.112005	0.79292	-0.099631	0.00063317	reversed
BLCA	cg10294732	0.0991804	0.736949	0.0271393	0.184286	consistent
BLCA	cg15232654	-0.0484192	0.925959	-0.0479705	0.0524878	consistent
BLCA	cg02738272	-0.0185841	0.974086	-0.0130683	0.566576	consistent
BLCA	cg18744777	0.29589	0.436886	-0.074715	2.83558e-05	reversed
BLCA	cg23291145	0.00444219	0.993622	-0.0299494	0.170867	consistent
BLCA	cg06258022	-0.290042	0.496882	0.0999636	0.000633625	reversed
BLCA	cg11065575	-0.200415	0.561574	0.0966766	0.000409014	reversed
BLCA	cg20233073	0.366898	0.295383	-0.0206569	0.299356	consistent
BLCA	cg21154227	-0.12963	0.630334	0.0393572	0.0438366	consistent
BLCA	cg21619340	-0.0897257	0.87437	0.0302383	0.187922	consistent
BLCA	cg20254658	0.0917425	0.846382	0.0353949	0.137209	consistent
BLCA	cg01368160	-0.0114195	0.985409	-0.00495796	0.810841	consistent
BLCA	cg00864661	0.00603375	0.992011	-0.0160883	0.44653	consistent
BLCA	cg16737749	0.0326355	0.951058	-0.0347078	0.155405	consistent
BLCA	cg09622285	-0.154504	0.646429	0.0894119	0.00250224	reversed
BLCA	cg26994094	-0.0841212	0.730002	0.0504296	0.00870941	reversed
BLCA	cg26519489	-0.0846868	0.881715	0.0335331	0.153019	consistent
BLCA	cg16253629	-0.183263	0.631031	0.0794581	0.00401687	reversed
BLCA	cg18219250	-0.322136	0.425422	0.0866199	0.00390733	reversed
BLCA	cg19784545	-0.344061	0.403076	0.0861109	0.00608951	reversed
BLCA	cg11474135	-0.416542	0.250822	0.0932007	0.00238047	reversed
BLCA	cg13042918	0.112354	0.866295	-0.0228471	0.215766	consistent
BLCA	cg23991845	-0.141003	0.773078	0.0558508	0.060429	consistent
BLCA	cg12386285	-0.184613	0.673664	0.0309249	0.267902	consistent
BLCA	cg18753541	0.0307663	0.952169	0.0747467	0.0111575	stronger
BLCA	cg07275757	-0.329424	0.515597	0.0313086	0.279786	consistent
BLCA	cg12841684	-0.024245	0.968585	-0.014093	0.541953	consistent
BLCA	cg18933943	-0.205783	0.689261	-0.00759093	0.79589	consistent
BLCA	cg08923494	-0.141767	0.779366	0.016551	0.577495	consistent
BLCA	cg06202492	-0.358421	0.467389	0.0300256	0.348001	consistent
BLCA	cg16665335	-0.0198064	0.975481	0.00323535	0.875271	consistent
BLCA	cg25580634	-0.0489315	0.937939	0.000922078	0.963346	consistent
BLCA	cg06605558	-0.0222632	0.972812	0.0042166	0.838305	consistent
BLCA	cg02527419	-0.016199	0.979358	0.00691124	0.733605	consistent
BLCA	cg08236499	-0.0155425	0.980852	-0.000131607	0.994913	consistent
BLCA	cg10430011	-0.425457	0.13694	0.0713034	0.00472221	reversed
BLCA	cg14533753	-0.211344	0.415512	0.0379813	0.0438136	consistent
BLCA	cg04764584	-0.147327	0.390019	0.0249541	0.0353931	consistent
BLCA	cg24688690	-0.0477188	0.890332	-0.0147532	0.390102	consistent
BLCA	cg04135110	0.0292775	0.937962	-0.0385988	0.0708681	consistent
BLCA	cg11902777	-0.0918712	0.532301	-0.0033296	0.813577	consistent
BLCA	cg17472786	-0.162522	0.632277	-0.000315992	0.987967	consistent
BLCA	cg26529655	-0.153367	0.716872	-0.0079409	0.692683	consistent
BLCA	cg26850624	-0.207128	0.611116	0.0307673	0.223206	consistent
BLCA	cg18855621	-0.456189	0.186151	0.0545312	0.0574778	consistent
BLCA	cg06592027	-0.388655	0.185568	0.0820133	0.000578887	reversed
BLCA	cg04479876	-0.167804	0.720937	0.114841	0.000211744	reversed
BLCA	cg03864479	-0.222609	0.400388	0.081514	4.28761e-05	reversed
BLCA	cg04444661	-0.269629	0.573444	0.0792352	0.0135605	reversed
BLCA	cg01251150	0.0674723	0.835106	-0.0170982	0.408598	consistent
BLCA	cg22592475	0.0651876	0.715661	0.00271857	0.865404	consistent
BLCA	cg16664523	0.227679	0.646422	0.0117994	0.628456	consistent
BLCA	cg25008444	0.136797	0.764197	0.0272639	0.291034	consistent
BLCA	cg14843129	-0.180037	0.610124	0.106722	0.000189023	reversed
BLCA	cg13029957	-0.326421	0.447928	0.0899536	0.0012386	reversed
BLCA	cg08241785	-0.0250863	0.865415	0.0185652	0.159125	consistent
BLCA	cg02529909	-0.161723	0.736552	0.0788713	0.00587376	reversed
BLCA	cg15170644	-0.0363516	0.949696	-0.00717624	0.759899	consistent
BLCA	cg22565961	0.0737959	0.906484	-0.00542671	0.805176	consistent
BLCA	cg05654946	-0.276377	0.555854	0.0492639	0.113224	consistent
BLCA	cg06040811	-0.300899	0.454394	0.124677	0.000240453	reversed
BLCA	cg23136275	-0.334978	0.402883	0.0998279	0.000405517	reversed
BLCA	cg18049164	-0.185848	0.682629	0.0633404	0.0229914	reversed
BLCA	cg15739437	-0.200244	0.323686	0.050916	0.00171145	reversed
BLCA	cg10634669	-0.00858349	0.989222	-0.0194008	0.389284	consistent
BLCA	cg02528008	-0.00503804	0.992537	-0.0612777	0.00490792	stronger
BLCA	cg23317604	-0.185688	0.678199	-0.0211581	0.370396	consistent
BLCA	cg07249274	0.0670199	0.455696	0.0180886	0.137566	consistent
BLCA	cg11606461	0.0364452	0.682352	0.0183171	0.118062	consistent
BLCA	cg23958684	-0.0380377	0.94818	-0.0204598	0.339977	consistent
BLCA	cg08939847	-0.160366	0.740024	0.0967121	0.000962947	reversed
BLCA	cg26206133	-0.0277113	0.958325	-0.0400941	0.0611687	consistent
BLCA	cg25619717	-0.297913	0.500698	0.117466	2.31565e-05	reversed
BLCA	cg02637031	-0.0945565	0.680965	0.0633292	4.76675e-05	reversed
BLCA	cg18520851	-0.358041	0.40386	0.0717955	0.0133804	reversed
BLCA	cg09830083	0.221293	0.690233	0.00390109	0.859055	consistent
BLCA	cg14815361	-0.174956	0.500188	0.0974248	0.000109326	reversed
BLCA	cg06947286	0.0763819	0.841884	-0.0641391	0.00980303	reversed
BLCA	cg11143131	-0.000999334	0.998578	-0.000479837	0.989286	consistent
BLCA	cg23358564	-0.13657	0.222605	0.0385775	0.00110616	consistent
BLCA	cg03653573	0.0971314	0.717342	-0.0142365	0.547518	consistent
BLCA	cg06032302	-0.142098	0.66769	-0.0497785	0.0362518	consistent
BLCA	cg04706201	0.154629	0.729119	-0.0323117	0.0712754	consistent
BLCA	cg01759672	0.212151	0.737946	-0.00304404	0.882174	consistent
BLCA	cg22657492	0.227683	0.689882	-0.0213169	0.318631	consistent
BLCA	cg08519191	-0.198423	0.600956	0.0526906	0.0103034	reversed
BLCA	cg25625127	-0.288027	0.285303	0.086892	1.27057e-05	reversed
BLCA	cg05200057	-0.289618	0.527219	0.016702	0.53573	consistent
BLCA	cg17022548	-0.374675	0.370423	-0.0637756	0.040583	consistent
BLCA	cg06658615	-0.312129	0.352108	0.0393325	0.0672342	consistent
BLCA	cg11822812	0.211145	0.73354	-0.0266201	0.154541	consistent
BLCA	cg00500100	-0.178328	0.404894	0.0384943	0.0151391	consistent
BLCA	cg17482089	0.364705	0.493909	-0.0632333	0.000791904	reversed
BLCA	cg19876814	0.584193	0.234991	-0.0776684	0.00118237	reversed
BLCA	cg25967418	0.36456	0.404474	-0.0783256	0.000153681	reversed
BLCA	cg10588276	-0.0886508	0.88804	-0.0239727	0.298986	consistent
BLCA	cg17469668	-0.008647	0.989168	-0.0077229	0.729681	consistent
BLCA	cg18116174	0.0108188	0.983468	-0.0220943	0.285319	consistent
BLCA	cg22485938	-0.0123964	0.984166	-0.0275061	0.231964	consistent
BLCA	cg11796181	-0.0969196	0.874842	-0.0193409	0.377341	consistent
BLCA	cg11773779	0.00793444	0.989879	-0.0142594	0.510089	consistent
BLCA	cg00997251	-0.0702238	0.866358	-0.0673215	0.00862654	consistent
BLCA	cg20668718	-0.326882	0.409877	0.0237175	0.393149	consistent
BLCA	cg26247309	-0.0908038	0.424253	0.0373077	4.19996e-05	consistent
BLCA	cg04173992	0.103689	0.82635	-0.0217896	0.173544	consistent
BLCA	cg22459052	-0.135495	0.566528	0.077462	1.5656e-05	reversed
BLCA	cg24032269	0.0378474	0.936237	-0.0287966	0.0983536	consistent
BLCA	cg17820459	-0.0149759	0.927668	0.0119965	0.46806	consistent
BLCA	cg23321140	0.225049	0.712724	-0.0238807	0.169821	consistent
BLCA	cg17445157	-0.268555	0.428608	0.073008	0.00451316	reversed
BLCA	cg18994063	-0.159767	0.502254	0.0255559	0.131282	consistent
BLCA	cg19063654	-0.261676	0.483442	0.072365	0.00889373	reversed
BLCA	cg08445740	-0.190942	0.394617	0.0310004	0.0653426	consistent
BLCA	cg17516539	-0.0581554	0.470225	0.0114895	0.0958729	consistent
BLCA	cg11361201	-0.323029	0.195465	0.0553989	0.00248438	reversed
BLCA	cg25116200	0.0151765	0.97557	-0.0374392	0.100087	consistent
BLCA	cg27331554	-0.138936	0.646259	0.0588658	0.00553835	reversed
BLCA	cg23348743	-0.36422	0.268953	0.0474429	0.0617711	consistent
BLCA	cg10436473	-0.438458	0.284464	0.0832967	0.00449796	reversed
BLCA	cg13383639	-0.255719	0.540789	0.0388383	0.169413	consistent
BLCA	cg02664592	-0.318575	0.438737	0.0741159	0.017088	reversed
BLCA	cg16277944	-0.04629	0.864926	0.0348681	0.0555047	consistent
BLCA	cg02363593	-0.208192	0.458594	0.0462187	0.0644565	consistent
BLCA	cg25076039	-0.0843894	0.765129	0.0533241	0.0207495	reversed
BLCA	cg12194596	-0.205164	0.659515	0.0525122	0.0713292	consistent
BLCA	cg27063969	-0.119505	0.557208	0.0393583	0.0147517	consistent
BLCA	cg02732152	-0.314572	0.482743	0.0515596	0.096903	consistent
BLCA	cg23477774	-0.194122	0.51905	0.0503641	0.0246328	reversed
BLCA	cg21131622	-0.177633	0.653417	0.0928206	0.00108219	reversed
BLCA	cg27591502	-0.159227	0.675259	0.0894027	0.00124086	reversed
BLCA	cg06933824	0.343858	0.532294	-0.0697648	0.000110326	reversed
BLCA	cg25386676	0.222799	0.725427	-0.0236274	0.184138	consistent
BLCA	cg23234674	0.181207	0.7491	-0.0412782	0.0113233	consistent
BLCA	cg04685228	0.264189	0.594064	-0.0746977	0.00367713	reversed
BLCA	cg05371885	-0.0523227	0.930381	0.014087	0.534783	consistent
BLCA	cg00777546	-0.397289	0.371928	-0.0114383	0.733251	consistent
BLCA	cg10521711	-0.12555	0.716899	0.0198068	0.348774	consistent
BLCA	cg13719228	-0.00723169	0.987807	-0.0348883	0.0649043	consistent
BLCA	cg18114053	-0.272245	0.408626	0.0515749	0.023194	reversed
BLCA	cg15203214	-0.162684	0.478306	0.0423449	0.00758077	consistent
BLCA	cg11307823	-0.179902	0.337522	0.0554931	0.000829894	reversed
BLCA	cg23785612	-0.140767	0.687423	0.0388879	0.0353103	consistent
BLCA	cg16478536	-0.285949	0.201166	0.0105381	0.593771	consistent
BLCA	cg11539857	-0.159456	0.551063	0.0703018	0.00317387	reversed
BLCA	cg08800670	-0.182541	0.40932	0.0514457	0.00167056	reversed
BLCA	cg27415655	-0.193424	0.505924	0.0142866	0.531602	consistent
BLCA	cg21723150	-0.333109	0.319255	0.0227886	0.365652	consistent
BLCA	cg12117227	0.0334996	0.951412	0.00242604	0.897875	consistent
BLCA	cg24025508	-0.119946	0.817266	0.0761081	0.00662664	reversed
BLCA	cg24148304	-0.211902	0.572196	-0.0260909	0.27626	consistent
BLCA	cg19402039	-0.246057	0.624015	-0.0694901	0.0137677	consistent
BLCA	cg19708340	-0.0021055	0.997224	-0.0127762	0.554622	consistent
BLCA	cg04066190	-0.203296	0.640103	-0.0308209	0.249373	consistent
BLCA	cg25140607	-0.0822571	0.751551	-0.0388512	0.121796	consistent
BLCA	cg12659952	-0.195916	0.514893	-0.026888	0.334987	consistent
BLCA	cg27152208	-0.0679542	0.762087	0.00336149	0.860672	consistent
BLCA	cg25859998	0.0572325	0.754941	0.0272632	0.0711299	consistent
BLCA	cg05450477	-0.0940061	0.878679	0.00487662	0.823521	consistent
BLCA	cg03390300	-0.00560725	0.992975	-0.00178225	0.931123	consistent
BLCA	cg02654940	-0.28281	0.349877	0.0463799	0.0255456	consistent
BLCA	cg25207224	-0.128178	0.74733	0.0269858	0.204199	consistent
BLCA	cg21861192	-0.0255485	0.965582	-0.00114487	0.958238	consistent
BLCA	cg18744234	-0.0934548	0.870184	0.00802643	0.732816	consistent
BLCA	cg25325512	0.0107792	0.9797	0.00175509	0.926084	consistent
BLCA	cg10571987	0.340962	0.436288	-0.0276715	0.21818	consistent
BLCA	cg20046343	0.237546	0.584846	-0.0159371	0.378297	consistent
BLCA	cg00216570	-0.327948	0.363566	0.0276959	0.216423	consistent
BLCA	cg17513832	-0.0546483	0.929338	0.0174503	0.421217	consistent
BLCA	cg08250135	-0.28576	0.561538	0.071022	0.0166424	reversed
BLCA	cg10994263	-0.201191	0.630217	0.0349025	0.22998	consistent
BLCA	cg26867284	-0.385701	0.389156	0.0322526	0.235563	consistent
BLCA	cg03563169	-0.115221	0.750925	0.00591098	0.815455	consistent
BLCA	cg06733419	0.239592	0.425733	0.0132263	0.602263	consistent
BLCA	cg19464419	-0.221621	0.665136	-0.0184487	0.45075	consistent
BLCA	cg08263071	-0.0119755	0.945761	-0.000800669	0.967039	consistent
BLCA	cg02108623	-0.0787056	0.840928	-0.072395	0.0170393	consistent
BLCA	cg08358263	-0.100098	0.785185	0.109246	1.50935e-05	reversed
BLCA	cg22044398	0.0253499	0.920506	0.0395878	0.0215196	consistent
BLCA	cg17666418	0.113499	0.799466	-0.0530937	0.0354969	reversed
BLCA	cg04389950	-0.0054707	0.992294	-0.0081809	0.665413	consistent
BLCA	cg12400025	-0.0224765	0.94573	0.0644067	0.0156829	stronger
BLCA	cg13577946	-0.0586985	0.888531	0.133717	2.91194e-06	reversed
BLCA	cg08926365	-0.0359621	0.936304	0.107704	0.000285223	stronger
BLCA	cg09410830	-0.252587	0.623471	0.025376	0.381035	consistent
BLCA	cg03244438	-0.178679	0.648977	0.132689	7.26504e-06	reversed
BLCA	cg03106852	-0.400301	0.336757	0.111576	0.000275127	reversed
BLCA	cg25567805	0.0742479	0.887968	-0.0704555	0.00243932	reversed
BLCA	cg23176309	-0.0121959	0.983784	-0.0383438	0.122233	consistent
BLCA	cg18334681	-0.208021	0.250917	0.0827617	7.57732e-07	reversed
BLCA	cg09245901	-0.20713	0.558128	0.114595	4.34996e-06	reversed
BLCA	cg00261832	-0.188711	0.540621	0.0818131	0.0022454	reversed
BLCA	cg15246805	-0.471145	0.201027	0.068235	0.0175242	reversed
BLCA	cg10782703	-0.451065	0.286958	0.0983348	0.00108426	reversed
BLCA	cg12486558	-0.146396	0.771534	0.0246152	0.343793	consistent
BLCA	cg05386482	-0.0315075	0.948043	0.0315163	0.28109	consistent
BLCA	cg17153133	-0.058734	0.91208	-0.0114884	0.635151	consistent
BLCA	cg18566177	-0.0237972	0.967525	-0.0380815	0.139973	consistent
BLCA	cg21676440	-0.131029	0.827346	-0.0189329	0.464327	consistent
BLCA	cg08640361	-0.146735	0.701509	0.00682208	0.769349	consistent
BLCA	cg22014112	-0.332292	0.537844	-0.0266674	0.380174	consistent
BLCA	cg09340403	-0.255268	0.252808	0.0635236	0.00100952	reversed
BLCA	cg25821223	-0.262875	0.35953	0.0839042	0.000391526	reversed
BLCA	cg16699385	-0.10793	0.601579	0.0496386	0.00791805	consistent
BLCA	cg01659632	-0.168166	0.753439	0.113465	5.33228e-05	reversed
BLCA	cg06271237	-0.222056	0.449887	0.0594599	0.00109243	reversed
BLCA	cg21776667	0.038489	0.936238	0.0699613	0.00807346	stronger
BLCA	cg11532302	0.0399441	0.928323	-0.0324643	0.132012	consistent
BLCA	cg02697107	-0.198453	0.716871	0.0583083	0.0317624	reversed
BLCA	cg00523379	-0.0566262	0.852999	0.0716607	0.00099297	reversed
BLCA	cg00071210	-0.180555	0.670875	0.0962453	0.00215883	reversed
BLCA	cg10221172	-0.0424854	0.922449	0.0118816	0.553846	consistent
BLCA	cg06282952	-0.0823984	0.855598	0.0179962	0.358994	consistent
BLCA	cg03651715	-0.273611	0.43413	0.0172837	0.411939	consistent
BLCA	cg24121503	-0.202741	0.597165	0.0456628	0.08436	consistent
BLCA	cg01154527	-0.277559	0.490625	0.0554142	0.0332102	reversed
BLCA	cg21047322	-0.364565	0.388369	0.0466238	0.0697957	consistent
BLCA	cg27583671	-0.173832	0.734984	0.000744786	0.976448	consistent
BLCA	cg20568219	-0.259358	0.614986	0.0111151	0.6494	consistent
BLCA	cg04958227	-0.0497519	0.935055	0.00185565	0.930425	consistent
BLCA	cg10939667	-0.197444	0.727579	0.0145439	0.584439	consistent
BLCA	cg09414638	-0.174549	0.761881	-0.00646412	0.797765	consistent
BLCA	cg02796568	-0.397474	0.285608	0.0522651	0.0598302	consistent
BLCA	cg21606405	-0.312896	0.548072	-0.0424772	0.123081	consistent
BLCA	cg16957163	-0.301829	0.562387	0.000968794	0.969938	consistent
BLCA	cg14767165	-0.0367798	0.748194	0.0200034	0.0306908	consistent
BLCA	cg10268548	-0.196935	0.544348	0.0283056	0.134579	consistent
BLCA	cg10562159	-0.0344584	0.934989	0.135473	5.72518e-06	stronger
BLCA	cg04895475	-0.112936	0.64238	0.044053	0.00897895	consistent
BLCA	cg23746600	0.116673	0.765364	-0.0130557	0.490703	consistent
BLCA	cg18340188	-0.0138884	0.979425	-0.0353757	0.215921	consistent
BLCA	cg27630180	-0.126858	0.824771	-0.0181035	0.477561	consistent
BLCA	cg00376464	-0.050156	0.924258	-0.0494929	0.0561794	consistent
BLCA	cg23800778	-0.0726469	0.882344	-0.0631965	0.0144503	consistent
BLCA	cg04130108	-0.159972	0.771274	-0.0271898	0.315894	consistent
BLCA	cg24492749	-0.084831	0.86387	-0.0431305	0.097831	consistent
BLCA	cg24886439	-0.298287	0.460816	0.040879	0.12193	consistent
BLCA	cg23869232	-0.0839473	0.867994	-0.0103213	0.698346	consistent
BLCA	cg23641108	-0.214	0.630794	0.0202293	0.463168	consistent
BLCA	cg27620077	-0.209867	0.636251	0.040959	0.146737	consistent
BLCA	cg10256242	-0.369443	0.293015	0.0380073	0.225275	consistent
BLCA	cg25263189	-0.278995	0.377581	0.0542854	0.0291362	reversed
BLCA	cg24679905	-0.088627	0.861466	0.0125345	0.647938	consistent
BLCA	cg08799816	-0.125756	0.65784	0.0649001	0.00912714	reversed
BLCA	cg08430395	-0.155218	0.660272	0.0172829	0.453656	consistent
BLCA	cg12612296	-0.163916	0.669218	0.0482129	0.0410986	consistent
BLCA	cg02767827	-0.225723	0.542821	0.0524964	0.0653684	consistent
BLCA	cg06386634	-0.13927	0.70328	0.0342971	0.146716	consistent
BLCA	cg08818716	-0.162638	0.441391	0.0459334	0.0102192	consistent
BLCA	cg24187758	-0.364523	0.321575	0.0958294	0.00181137	reversed
BLCA	cg12058390	0.124452	0.6493	0.0395339	0.0817186	consistent
BLCA	cg14453403	-0.160847	0.692348	0.0590446	0.0333486	reversed
BLCA	cg19570749	-0.109165	0.762833	0.0918137	0.00123388	reversed
BLCA	cg07016094	-0.265108	0.607439	-0.013576	0.62555	consistent
BLCA	cg21461281	-0.350712	0.440304	0.000948556	0.973815	consistent
BLCA	cg14100398	-0.38614	0.425683	0.00354893	0.908881	consistent
BLCA	cg10473059	-0.170867	0.695066	0.024863	0.390425	consistent
BLCA	cg21699330	-0.212097	0.246707	-0.0122725	0.520127	consistent
BLCA	cg07945582	-0.36883	0.202152	0.0350612	0.107906	consistent
BLCA	cg15864691	0.0425813	0.91406	0.0170944	0.463852	consistent
BLCA	cg20672981	0.271118	0.511061	-0.0333796	0.149792	consistent
BLCA	cg02250708	-0.0225008	0.963449	-0.00996377	0.687026	consistent
BLCA	cg04805577	0.0379521	0.929731	0.0115507	0.552048	consistent
BLCA	cg21713522	-0.286162	0.415748	0.113067	8.98411e-05	reversed
BLCA	cg00933763	-0.269055	0.547003	0.11354	0.00015171	reversed
BLCA	cg22377814	-0.41689	0.400953	0.0455276	0.114068	consistent
BLCA	cg22892036	-0.178917	0.755649	0.060111	0.0279068	reversed
BLCA	cg15170557	-0.276263	0.458559	0.0505255	0.0321264	reversed
BLCA	cg18536827	-0.323372	0.440865	0.0442341	0.135244	consistent
BLCA	cg24110540	-0.204054	0.214792	0.0349005	0.0157548	consistent
BLCA	cg01119452	-0.0885556	0.695042	0.0235256	0.245961	consistent
BLCA	cg02902948	-0.280833	0.457966	0.0115098	0.661497	consistent
BLCA	cg05383910	-0.196822	0.403356	0.0505228	0.0317554	reversed
BLCA	cg15659052	-0.40679	0.146091	0.0539172	0.0280625	reversed
BLCA	cg11935143	-0.191094	0.0773988	0.0366494	0.000139076	consistent
BLCA	cg20554761	-0.374463	0.18346	0.072569	0.00247558	reversed
BLCA	cg26746878	-0.327297	0.24332	0.064456	0.00553725	reversed
BLCA	cg17240725	-0.088972	0.657007	0.0535658	0.00192681	reversed
BLCA	cg04663842	-0.0974274	0.562694	0.0427461	0.000685753	consistent
BLCA	cg16985708	-0.194062	0.247566	0.031227	0.0238269	consistent
BLCA	cg01679206	-0.191989	0.231039	0.0635312	2.2323e-06	reversed
BLCA	cg24643393	-0.143344	0.32993	0.0571366	1.14298e-05	reversed
BLCA	cg00891886	-0.113884	0.318468	0.0408947	3.63396e-05	consistent
BLCA	cg04952324	-0.080097	0.772052	0.0690423	0.000647118	reversed
BLCA	cg10207609	-0.0336967	0.953213	-0.0312308	0.197666	consistent
BLCA	cg01454305	-0.247759	0.49885	0.0968324	0.000570837	reversed
BLCA	cg00145985	-0.338164	0.452297	0.033099	0.283905	consistent
BLCA	cg19907520	-0.447142	0.279335	0.0222652	0.398574	consistent
BLCA	cg03542197	-0.263976	0.610907	-0.00907559	0.752579	consistent
BLCA	cg03716590	-0.183852	0.719302	0.0374191	0.213502	consistent
BLCA	cg02447471	-0.00676075	0.990807	-0.0123083	0.633169	consistent
BLCA	cg19275692	-0.487696	0.19638	0.0546845	0.0705275	consistent
BLCA	cg15148573	-0.538336	0.0978133	0.0354189	0.172236	consistent
BLCA	cg24021846	-0.3855	0.0399229	0.0568022	0.00164207	reversed
BLCA	cg24708097	-0.105761	0.841877	0.025796	0.342507	consistent
BLCA	cg15558717	-0.0912573	0.875531	0.0368418	0.142008	consistent
BLCA	cg10087556	-0.0590373	0.829131	0.0779031	0.000135893	reversed
BLCA	cg06985664	0.111508	0.821847	0.133594	4.15762e-07	consistent
BLCA	cg25557280	0.0444493	0.933592	0.0582858	0.0175783	consistent
BLCA	cg06783429	0.0502737	0.936493	-0.0351977	0.0628925	consistent
BLCA	cg12030788	-0.242702	0.579138	0.0558372	0.0298428	reversed
BLCA	cg10323187	-0.130486	0.758225	0.0568862	0.0100426	reversed
BLCA	cg18454760	-0.167485	0.693665	0.0265464	0.272622	consistent
BLCA	cg04864179	-0.145541	0.748504	0.0106631	0.676944	consistent
BLCA	cg15224955	-0.0317703	0.932191	-0.010196	0.553345	consistent
BLCA	cg25449283	-0.307807	0.137118	0.0514616	0.00930649	reversed
BLCA	cg26847503	-0.305906	0.220338	0.0240334	0.143595	consistent
BLCA	cg25449283	-0.307807	0.137118	0.0514616	0.00930649	reversed
BLCA	cg20332503	-0.0511276	0.908184	-0.0237273	0.253028	consistent
BLCA	cg25449283	-0.307807	0.137118	0.0514616	0.00930649	reversed
BLCA	cg01287054	0.375632	0.242236	0.0232075	0.291506	consistent
BLCA	cg11631523	0.41826	0.278711	0.0158472	0.592641	consistent
BLCA	cg25287257	0.416368	0.209558	0.0201022	0.503185	consistent
BLCA	cg27651243	0.462196	0.178924	0.00433339	0.852561	consistent
BLCA	cg08622757	0.359192	0.289345	0.00629759	0.774926	consistent
BLCA	cg07188513	0.258553	0.489325	-0.0036813	0.858701	consistent
BLCA	cg20316549	0.393601	0.175199	0.0470175	0.0335677	consistent
BLCA	cg11698888	0.502035	0.131831	-0.0563888	0.0135637	reversed
BLCA	cg24120683	0.525155	0.127293	-0.057375	0.0273675	reversed
BLCA	cg02000426	-0.244073	0.385771	0.063957	0.00621373	reversed
BLCA	cg00726871	-0.147249	0.779403	0.0303959	0.271068	consistent
BLCA	cg06572713	0.00651623	0.979033	0.0460549	0.00290092	consistent
BLCA	cg20038366	-0.0159468	0.978479	0.00368706	0.891409	consistent
BLCA	cg00131893	-0.0857489	0.872856	0.0212483	0.370253	consistent
BLCA	cg17527435	0.0461559	0.93849	0.0138616	0.621861	consistent
BLCA	cg09147140	-0.105031	0.810083	0.0783435	0.00450942	reversed
BLCA	cg24414127	-0.0276599	0.960685	-0.0178353	0.489452	consistent
BLCA	cg01670896	-0.165614	0.742549	0.0191322	0.507147	consistent
BLCA	cg01648999	-0.274611	0.352043	0.0126003	0.57218	consistent
BLCA	cg04785900	0.268476	0.495329	-0.00745343	0.787507	consistent
BLCA	cg20849109	-0.0724006	0.824422	-0.00390464	0.876986	consistent
BLCA	cg07461572	-0.182727	0.682013	0.0204382	0.473838	consistent
BLCA	cg15745205	-0.0642987	0.909742	0.00835946	0.780058	consistent
BLCA	cg14069296	-0.14011	0.725997	0.0179527	0.464737	consistent
BLCA	cg09529783	-0.171112	0.707975	0.0284282	0.259365	consistent
BLCA	cg07503203	-0.0488764	0.9105	0.0148563	0.614158	consistent
BLCA	cg01439248	-0.0914689	0.839678	-0.0211192	0.4339	consistent
BLCA	cg18841452	-0.0627975	0.892454	-0.0197386	0.455756	consistent
BLCA	cg05037544	-0.0156552	0.971886	-0.0315957	0.296381	consistent
BLCA	cg11955491	-0.200702	0.508214	-0.0045982	0.832383	consistent
BLCA	cg25231776	-0.232673	0.559733	0.0374937	0.128988	consistent
BLCA	cg25663892	-0.0394553	0.918182	-0.00933965	0.617665	consistent
BLCA	cg22647929	-0.0215654	0.964491	-0.000361733	0.989259	consistent
BLCA	cg09709472	0.0537178	0.856368	-0.0153763	0.431821	consistent
BLCA	cg07660671	0.0925837	0.798642	-0.0518034	0.0325468	reversed
BLCA	cg19403029	0.122675	0.763555	-0.0431389	0.129143	consistent
BLCA	cg25083091	0.111532	0.846829	-0.00785017	0.718428	consistent
BLCA	cg22045977	-0.20023	0.657934	-0.046998	0.0938614	consistent
BLCA	cg14419079	-0.204856	0.696955	-0.0121624	0.655564	consistent
BLCA	cg09938978	0.00711785	0.930167	0.00235024	0.737968	consistent
BLCA	cg17257720	-0.189458	0.744179	0.0082758	0.74465	consistent
BLCA	cg18214661	0.0215078	0.880899	0.0186072	0.164829	consistent
BLCA	cg04898035	-0.127169	0.779265	0.0746713	0.00966493	reversed
BLCA	cg03735511	-0.111107	0.852338	0.00458404	0.868751	consistent
BLCA	cg09052458	0.0157157	0.68464	0.00363141	0.0853882	consistent
BLCA	cg15944457	0.0103281	0.669683	-0.000105885	0.926848	consistent
BLCA	cg00697858	0.0132485	0.73513	0.000352585	0.853406	consistent
BLCA	cg24828864	-0.241985	0.521526	0.112371	8.68165e-05	reversed
BLCA	cg27653103	-0.15487	0.711517	0.10549	5.20075e-05	reversed
BLCA	cg20336472	-0.202712	0.681157	0.116448	0.000161267	reversed
BLCA	cg04049530	-0.0998897	0.577242	0.00330021	0.827752	consistent
BLCA	cg16498741	-0.26781	0.4607	0.031932	0.201036	consistent
BLCA	cg13154925	-0.0327705	0.913445	0.0630123	0.00445681	stronger
BLCA	cg21846232	-0.177515	0.302685	0.0500552	0.00238983	reversed
BLCA	cg14548509	-0.039404	0.911469	0.0908439	0.000351085	stronger
BLCA	cg21415450	-0.182473	0.495468	0.051578	0.0133908	reversed
BLCA	cg22660904	-0.0540686	0.855531	0.0327685	0.0949652	consistent
BLCA	cg13171679	-0.118933	0.611946	0.0437221	0.0283163	consistent
BLCA	cg22347642	-0.12803	0.310002	0.039224	0.000146915	consistent
BLCA	cg11494866	-0.00553131	0.993051	-0.00157366	0.938422	consistent
BLCA	cg21205855	-0.0781686	0.539582	0.0243317	0.0535209	consistent
BLCA	cg05575639	-0.305718	0.366952	0.0279649	0.286069	consistent
BLCA	cg04652282	-0.45216	0.196795	0.00726934	0.797851	consistent
BLCA	cg10074775	0.167696	0.453198	-0.0243565	0.250467	consistent
BLCA	cg25662926	0.184676	0.465428	-0.0191304	0.44756	consistent
BLCA	cg22308101	-0.170269	0.666191	0.117615	0.000291133	reversed
BLCA	cg15184781	-0.294195	0.381451	0.0605903	0.0223695	reversed
BLCA	cg16877004	-0.268294	0.457403	0.0776158	0.0100578	reversed
BLCA	cg04563046	-0.405522	0.140991	0.042939	0.0868036	consistent
BLCA	cg03760919	-0.414747	0.185136	0.0293258	0.256452	consistent
BLCA	cg18565355	-0.126184	0.465382	0.0354761	0.0108639	consistent
BLCA	cg06902765	-0.204676	0.680961	0.0439325	0.151921	consistent
BLCA	cg14594966	-0.350123	0.415836	0.0821636	0.00659684	reversed
BLCA	cg08768048	-0.426835	0.291779	0.0532806	0.0787219	consistent
BLCA	cg27519599	-0.432448	0.278899	0.00658794	0.81383	consistent
BLCA	cg03344332	-0.34566	0.437759	0.0160561	0.634998	consistent
BLCA	cg17987646	-0.338444	0.509967	0.0440235	0.174584	consistent
BLCA	cg17825770	-0.553078	0.172231	0.050117	0.137117	consistent
BLCA	cg01356948	-0.384547	0.422338	0.0627995	0.052604	consistent
BLCA	cg06368590	0.321848	0.452706	-0.102527	0.00167927	reversed
BLCA	cg16821992	0.262379	0.486448	-0.095595	0.000442204	reversed
BLCA	cg03023681	-0.0372292	0.952175	-0.031985	0.137688	consistent
BLCA	cg23287229	-0.118854	0.822092	-0.044033	0.0668804	consistent
BLCA	cg25302730	-0.197096	0.730362	0.0302181	0.260556	consistent
BLCA	cg15173586	-0.17423	0.645385	0.0843353	0.000743036	reversed
BLCA	cg17588094	-0.223451	0.637239	0.00866892	0.784671	consistent
BLCA	cg02100150	-0.0449966	0.914526	-0.0673825	0.00784292	consistent
BLCA	cg26536354	-0.0587636	0.636676	0.0129746	0.172354	consistent
BLCA	cg00311768	-0.203361	0.50779	0.0292119	0.12285	consistent
BLCA	cg24216294	-0.0107016	0.986866	0.000943866	0.963523	consistent
BLCA	cg19988558	-0.116504	0.799492	0.0432862	0.0546676	consistent
BLCA	cg05913474	-0.224154	0.385796	0.0584714	0.00310228	reversed
BLCA	cg26881677	-0.208824	0.376884	0.0630111	0.000781592	reversed
BLCA	cg15650298	-0.055531	0.737043	0.0100778	0.329324	consistent
BLCA	cg03014589	-0.0539242	0.896501	0.0775827	0.00585118	reversed
BLCA	cg06447799	-0.0405918	0.874703	0.0524908	0.00369717	consistent
BLCA	cg26120132	-0.081466	0.881716	0.0312971	0.179433	consistent
BLCA	cg25644649	-0.349083	0.233075	0.04755	0.0201308	consistent
BLCA	cg03918288	-0.1988	0.352543	0.0363011	0.0146525	consistent
BLCA	cg06239191	0.14491	0.805108	-0.0320304	0.0596976	consistent
BLCA	cg11202914	-0.135655	0.799137	0.0154092	0.465702	consistent
BLCA	cg27033805	0.185678	0.752447	-0.0439387	0.0234887	consistent
BLCA	cg04790755	-0.175447	0.632093	0.0230196	0.338884	consistent
BLCA	cg02340818	-0.268339	0.504115	0.108008	8.11017e-05	reversed
BLCA	cg20661138	0.562516	0.249809	-0.0526512	0.011794	reversed
BLCA	cg09979478	0.591777	0.11946	0.0208915	0.444734	consistent
BLCA	cg12050750	-0.245021	0.58202	0.0098389	0.693036	consistent
BLCA	cg01287000	0.356094	0.482009	-0.047254	0.00859454	consistent
BLCA	cg13461890	-0.119225	0.498769	0.0208684	0.155274	consistent
BLCA	cg14476562	-0.0500936	0.934459	-0.0169654	0.472052	consistent
BLCA	cg21174686	-0.124477	0.825152	-0.0114806	0.632818	consistent
BLCA	cg02976355	0.0745995	0.834324	0.00448915	0.855518	consistent
BLCA	cg01924448	0.0127791	0.910076	-0.030144	0.0247022	consistent
BLCA	cg14577406	0.150741	0.773994	-0.0435245	0.00802616	consistent
BLCA	cg10861135	-0.281707	0.363056	0.0130981	0.591141	consistent
BLCA	cg14478713	0.02814	0.912792	0.0498211	0.0203706	consistent
BLCA	cg13452214	-0.402898	0.281565	0.0514774	0.0547323	consistent
BLCA	cg26315493	0.0103163	0.733194	-0.00322095	0.0400239	consistent
BLCA	cg13911801	-0.272215	0.456025	0.0843679	0.000324438	reversed
BLCA	cg14276698	-0.176716	0.646562	0.0987537	0.000234745	reversed
BLCA	cg20212823	-0.119473	0.688333	0.0552162	0.00589971	reversed
BLCA	cg13391381	0.221716	0.677958	-0.0347698	0.0367063	consistent
BLCA	cg26690138	-0.256797	0.514529	0.0252093	0.284426	consistent
BLCA	cg20870362	-0.0298127	0.926906	0.0458208	0.00875131	consistent
BLCA	cg13391381	0.221716	0.677958	-0.0347698	0.0367063	consistent
BLCA	cg20870362	-0.0298127	0.926906	0.0458208	0.00875131	consistent
BLCA	cg13648344	-0.123797	0.606936	0.0384475	0.0286518	consistent
BLCA	cg07589235	-0.0441947	0.922553	-0.00727497	0.778246	consistent
BLCA	cg20694241	-0.237912	0.482729	0.0408511	0.128813	consistent
BLCA	cg19282250	-0.0905797	0.791973	0.0956764	0.000201532	reversed
BLCA	cg21223016	-0.279014	0.572063	0.0247384	0.424318	consistent
BLCA	cg14380519	-0.245024	0.487247	0.0558209	0.0261292	reversed
BLCA	cg17349081	-0.000754611	0.991121	-0.0110503	0.165866	consistent
BLCA	cg13598109	0.0681746	0.892482	-0.0314587	0.195507	consistent
[truncated: 69,131 more rows]
