# Supplementary material for: MICMIC: identification of DNA methylation of distal regulatory regions with causal effects on tumorigenesis
Source: Genome Biol. 2018 Jun 5;19:73. doi: 10.1186/s13059-018-1442-0 (PMC5989391; doi:10.1186/s13059-018-1442-0)
Supplement: Supplementary file 6 — Table S5. Interconnected loops in core regulatory circuits. (XLSX 40 kb) [file 13059_2018_1442_MOESM6_ESM.xlsx]

## Sheet: Sheet1
cancer_name	DRE CpGs	DRE target gene	mutual_information	TF binding on DRE	OR
BRCA	cg02216246	ETS1	0.144023	ETS1	1.36192
BRCA	cg13009654	EGR1	0.116169	EGR1	1.61678
BRCA	cg00777079	HIC1	0.164911	HIC1	1.31694
BRCA	cg16616918	HIC1	0.202311	HIC1	1.31694
BRCA	cg04743758	HIC1	0.121187	HIC1	1.31694
BRCA	cg00242035	SPI1	0.359053	SPI1	1.55018
BRCA	cg15370536	RARA	0.115357	RARA	1.2707
BRCA	cg20667664	RARA	0.213832	RARA	1.2707
BRCA	cg25362050	RARA	0.178288	RARA	1.2707
BRCA	cg08580254	RARA	0.157557	RARA	1.2707
BRCA	cg08649068	RARA	0.141172	RARA	1.2707
BRCA	cg14065153	RARA	0.163451	RARA	1.2707
BRCA	cg17542417	RARA	0.111019	RARA	1.2707
BRCA	cg27109912	RARA	0.214546	RARA	1.2707
BRCA	cg17673897	TFAP2A	0.25965	TFAP2A	1.22138
BRCA	cg03527802	MAZ	0.11997	MAZ	1.24834
BRCA	cg27220660	MAZ	0.130095	MAZ	1.24834
BRCA	cg01303222	NR2F6	0.138369	NR2F6	1.20822
BRCA	cg02547054	VDR	0.142352	VDR	1.20763
BRCA	cg00242035	SPI1	0.359053	SPI1	1.24758
BRCA	cg24117468	IRF1	0.126552	IRF1	1.8124
BRCA	cg17248487	AHRR	0.151631	AHRR	1.43117
BRCA	cg13540960	WT1	0.193427	WT1	2.19637
BRCA	cg05222924	WT1	0.140594	WT1	2.19637
BRCA	cg27109912	RARA	0.214546	RARA	1.23406
BRCA	cg09112081	MAZ	0.206552	MAZ	2.29756
BRCA	cg00242035	SPI1	0.359053	ETS1	1.36192
BRCA	cg16616918	HIC1	0.202311	ETS1	1.36192
BRCA	cg05550893	HIC1	0.156775	ETS1	1.36192
BRCA	cg04743758	HIC1	0.121187	ETS1	1.36192
BRCA	cg21171858	IRF1	0.354214	ETS1	1.36192
BRCA	cg13009654	EGR1	0.116169	ETS1	1.36192
BRCA	cg18565473	ETS1	0.108779	EGR1	1.61678
BRCA	cg19897940	ETS1	0.176243	EGR1	1.61678
BRCA	cg02216246	ETS1	0.144023	EGR1	1.61678
BRCA	cg00777079	HIC1	0.164911	EGR1	1.61678
BRCA	cg05550893	HIC1	0.156775	EGR1	1.61678
BRCA	cg04743758	HIC1	0.121187	EGR1	1.61678
BRCA	cg00927777	HIC1	0.110996	EGR1	1.61678
BRCA	cg21138550	HIC1	0.114102	EGR1	1.61678
BRCA	cg02249969	HIC1	0.111601	EGR1	1.61678
BRCA	cg02898721	RARA	0.119529	EGR1	1.61678
BRCA	cg10062919	RARA	0.109381	EGR1	1.61678
BRCA	cg04706201	IRF1	0.229674	EGR1	1.61678
BRCA	cg21171858	IRF1	0.354214	EGR1	1.61678
BRCA	cg18565473	ETS1	0.108779	HIC1	1.31694
BRCA	cg04706201	IRF1	0.229674	HIC1	1.31694
BRCA	cg13009654	EGR1	0.116169	HIC1	1.31694
BRCA	cg26503877	ETS1	0.113164	SPI1	1.55018
BRCA	cg18565473	ETS1	0.108779	SPI1	1.55018
BRCA	cg02216246	ETS1	0.144023	SPI1	1.55018
BRCA	cg00777079	HIC1	0.164911	SPI1	1.55018
BRCA	cg05550893	HIC1	0.156775	SPI1	1.55018
BRCA	cg02249969	HIC1	0.111601	SPI1	1.55018
BRCA	cg02898721	RARA	0.119529	SPI1	1.55018
BRCA	cg21171858	IRF1	0.354214	SPI1	1.55018
BRCA	cg00242035	SPI1	0.359053	IRF1	1.3174
BRCA	cg19897940	ETS1	0.176243	IRF1	1.3174
BRCA	cg02216246	ETS1	0.144023	IRF1	1.3174
BRCA	cg04743758	HIC1	0.121187	IRF1	1.3174
BRCA	cg13009654	EGR1	0.116169	IRF1	1.3174
BRCA	cg09102257	EGR1	0.202302	IRF1	1.3174
BRCA	cg19897940	ETS1	0.176243	WT1	1.57071
BRCA	cg02216246	ETS1	0.144023	WT1	1.57071
BRCA	cg00777079	HIC1	0.164911	WT1	1.57071
BRCA	cg05550893	HIC1	0.156775	WT1	1.57071
BRCA	cg04743758	HIC1	0.121187	WT1	1.57071
BRCA	cg21138550	HIC1	0.114102	WT1	1.57071
BRCA	cg02249969	HIC1	0.111601	WT1	1.57071
BRCA	cg02898721	RARA	0.119529	WT1	1.57071
BRCA	cg13009654	EGR1	0.116169	WT1	1.57071
BRCA	cg05550893	HIC1	0.156775	VDR	1.39919
BRCA	cg02249969	HIC1	0.111601	VDR	1.39919
BRCA	cg00242035	SPI1	0.359053	TFAP2A	1.49968
BRCA	cg26503877	ETS1	0.113164	TFAP2A	1.49968
BRCA	cg18565473	ETS1	0.108779	TFAP2A	1.49968
BRCA	cg02216246	ETS1	0.144023	TFAP2A	1.49968
BRCA	cg00777079	HIC1	0.164911	TFAP2A	1.49968
BRCA	cg05550893	HIC1	0.156775	TFAP2A	1.49968
BRCA	cg00927777	HIC1	0.110996	TFAP2A	1.49968
BRCA	cg21138550	HIC1	0.114102	TFAP2A	1.49968
BRCA	cg02249969	HIC1	0.111601	TFAP2A	1.49968
BRCA	cg20667664	RARA	0.213832	TFAP2A	1.49968
BRCA	cg02898721	RARA	0.119529	TFAP2A	1.49968
BRCA	cg21171858	IRF1	0.354214	TFAP2A	1.49968
BRCA	cg00242035	SPI1	0.359053	MAZ	1.6228
BRCA	cg18565473	ETS1	0.108779	MAZ	1.6228
BRCA	cg19897940	ETS1	0.176243	MAZ	1.6228
BRCA	cg02216246	ETS1	0.144023	MAZ	1.6228
BRCA	cg00777079	HIC1	0.164911	MAZ	1.6228
BRCA	cg04743758	HIC1	0.121187	MAZ	1.6228
BRCA	cg00927777	HIC1	0.110996	MAZ	1.6228
BRCA	cg21138550	HIC1	0.114102	MAZ	1.6228
BRCA	cg02898721	RARA	0.119529	MAZ	1.6228
BRCA	cg04706201	IRF1	0.229674	MAZ	1.6228
BRCA	cg13009654	EGR1	0.116169	MAZ	1.6228
BRCA	cg00242035	SPI1	0.359053	RARA	1.2707
BRCA	cg09606832	TFAP2A	0.319021	RARA	1.2707
BRCA	cg12827405	TFAP2A	0.152347	RARA	1.2707
BRCA	cg00242035	SPI1	0.359053	TFAP2A	1.22138
BRCA	cg03527802	MAZ	0.11997	TFAP2A	1.22138
BRCA	cg15370536	RARA	0.115357	TFAP2A	1.22138
BRCA	cg20667664	RARA	0.213832	TFAP2A	1.22138
BRCA	cg25362050	RARA	0.178288	TFAP2A	1.22138
BRCA	cg02898721	RARA	0.119529	TFAP2A	1.22138
BRCA	cg08649068	RARA	0.141172	TFAP2A	1.22138
BRCA	cg14065153	RARA	0.163451	TFAP2A	1.22138
BRCA	cg18874907	NR2F6	0.110522	TFAP2A	1.22138
BRCA	cg21171858	IRF1	0.354214	TFAP2A	1.22138
BRCA	cg25462903	SPI1	0.153367	MAZ	1.24834
BRCA	cg00242035	SPI1	0.359053	MAZ	1.24834
BRCA	cg02547054	VDR	0.142352	MAZ	1.24834
BRCA	cg15370536	RARA	0.115357	MAZ	1.24834
BRCA	cg25362050	RARA	0.178288	MAZ	1.24834
BRCA	cg02898721	RARA	0.119529	MAZ	1.24834
BRCA	cg08580254	RARA	0.157557	MAZ	1.24834
BRCA	cg08649068	RARA	0.141172	MAZ	1.24834
BRCA	cg14065153	RARA	0.163451	MAZ	1.24834
BRCA	cg03653573	IRF1	0.144772	MAZ	1.24834
BRCA	cg06032302	IRF1	0.151934	MAZ	1.24834
BRCA	cg04706201	IRF1	0.229674	MAZ	1.24834
BRCA	cg09606832	TFAP2A	0.319021	MAZ	1.24834
BRCA	cg16199280	TFAP2A	0.317307	MAZ	1.24834
BRCA	cg14683017	TFAP2A	0.317602	MAZ	1.24834
BRCA	cg26385286	TFAP2A	0.132536	MAZ	1.24834
BRCA	cg00242035	SPI1	0.359053	NR2F6	1.20822
BRCA	cg08649068	RARA	0.141172	NR2F6	1.20822
BRCA	cg14065153	RARA	0.163451	NR2F6	1.20822
BRCA	cg17542417	RARA	0.111019	NR2F6	1.20822
BRCA	cg12827405	TFAP2A	0.152347	NR2F6	1.20822
BRCA	cg09606832	TFAP2A	0.319021	VDR	1.20763
BRCA	cg16199280	TFAP2A	0.317307	VDR	1.20763
BRCA	cg14683017	TFAP2A	0.317602	VDR	1.20763
BRCA	cg03527802	MAZ	0.11997	SPI1	1.24758
BRCA	cg02898721	RARA	0.119529	SPI1	1.24758
BRCA	cg08580254	RARA	0.157557	SPI1	1.24758
BRCA	cg08649068	RARA	0.141172	SPI1	1.24758
BRCA	cg14065153	RARA	0.163451	SPI1	1.24758
BRCA	cg17542417	RARA	0.111019	SPI1	1.24758
BRCA	cg21171858	IRF1	0.354214	SPI1	1.24758
BRCA	cg09606832	TFAP2A	0.319021	SPI1	1.24758
BRCA	cg20204986	WT1	0.128499	ETS1	1.9576
BRCA	cg13638420	WT1	0.113622	ETS1	1.9576
BRCA	cg01539849	SPI1	0.441489	ETS1	1.9576
BRCA	cg16047279	RARA	0.111607	ETS1	1.9576
BRCA	cg10841124	AHRR	0.109165	ETS1	1.9576
BRCA	cg13540960	WT1	0.193427	EGR1	2.54397
BRCA	cg25462903	SPI1	0.153367	EGR1	2.54397
BRCA	cg04959790	SPI1	0.218696	EGR1	2.54397
BRCA	cg07298473	SPI1	0.230045	EGR1	2.54397
BRCA	cg01539849	SPI1	0.441489	EGR1	2.54397
BRCA	cg01110839	SPI1	0.175651	EGR1	2.54397
BRCA	cg10062919	RARA	0.109381	EGR1	2.54397
BRCA	cg17248487	AHRR	0.151631	EGR1	2.54397
BRCA	cg01132150	IRF1	0.287269	EGR1	2.54397
BRCA	cg01255417	TFAP2A	0.353933	EGR1	2.54397
BRCA	cg01168289	WT1	0.161837	HIC1	1.84812
BRCA	cg13638420	WT1	0.113622	HIC1	1.84812
BRCA	cg25462903	SPI1	0.153367	HIC1	1.84812
BRCA	cg01110839	SPI1	0.175651	HIC1	1.84812
BRCA	cg27109912	RARA	0.214546	HIC1	1.84812
BRCA	cg01255417	TFAP2A	0.353933	HIC1	1.84812
BRCA	cg24325551	WT1	0.134843	SPI1	1.99979
BRCA	cg08575722	WT1	0.13834	SPI1	1.99979
BRCA	cg20204986	WT1	0.128499	SPI1	1.99979
BRCA	cg13638420	WT1	0.113622	SPI1	1.99979
BRCA	cg23663547	RARA	0.136073	SPI1	1.99979
BRCA	cg10841124	AHRR	0.109165	SPI1	1.99979
BRCA	cg13638420	WT1	0.113622	IRF1	1.8124
BRCA	cg01110839	SPI1	0.175651	IRF1	1.8124
BRCA	cg22933449	SPI1	0.14193	IRF1	1.8124
BRCA	cg23663547	RARA	0.136073	IRF1	1.8124
BRCA	cg10841124	AHRR	0.109165	IRF1	1.8124
BRCA	cg09102257	EGR1	0.202302	IRF1	1.8124
BRCA	cg13638420	WT1	0.113622	AHRR	1.43117
BRCA	cg25462903	SPI1	0.153367	WT1	2.19637
BRCA	cg07298473	SPI1	0.230045	WT1	2.19637
BRCA	cg01539849	SPI1	0.441489	WT1	2.19637
BRCA	cg17248487	AHRR	0.151631	WT1	2.19637
BRCA	cg10841124	AHRR	0.109165	WT1	2.19637
BRCA	cg24325551	WT1	0.134843	VDR	1.58681
BRCA	cg08575722	WT1	0.13834	VDR	1.58681
BRCA	cg20204986	WT1	0.128499	VDR	1.58681
BRCA	cg01110839	SPI1	0.175651	VDR	1.58681
BRCA	cg22933449	SPI1	0.14193	VDR	1.58681
BRCA	cg03635766	RARA	0.10627	VDR	1.58681
BRCA	cg23663547	RARA	0.136073	VDR	1.58681
BRCA	cg10841124	AHRR	0.109165	VDR	1.58681
BRCA	cg20204986	WT1	0.128499	TFAP2A	2.22804
BRCA	cg13638420	WT1	0.113622	TFAP2A	2.22804
BRCA	cg04959790	SPI1	0.218696	TFAP2A	2.22804
BRCA	cg07298473	SPI1	0.230045	TFAP2A	2.22804
BRCA	cg01539849	SPI1	0.441489	TFAP2A	2.22804
BRCA	cg01110839	SPI1	0.175651	TFAP2A	2.22804
BRCA	cg16047279	RARA	0.111607	TFAP2A	2.22804
BRCA	cg17248487	AHRR	0.151631	TFAP2A	2.22804
BRCA	cg14527110	IRF1	0.133823	TFAP2A	2.22804
BRCA	cg24117468	IRF1	0.126552	TFAP2A	2.22804
BRCA	cg22698028	AHRR	0.133099	RARA	1.23406
BRCA	cg12558347	IRF1	0.206968	RARA	1.23406
BRCA	cg20204986	WT1	0.128499	MAZ	2.29756
BRCA	cg13638420	WT1	0.113622	MAZ	2.29756
BRCA	cg13540960	WT1	0.193427	MAZ	2.29756
BRCA	cg05222924	WT1	0.140594	MAZ	2.29756
BRCA	cg25462903	SPI1	0.153367	MAZ	2.29756
BRCA	cg04959790	SPI1	0.218696	MAZ	2.29756
BRCA	cg07298473	SPI1	0.230045	MAZ	2.29756
BRCA	cg01539849	SPI1	0.441489	MAZ	2.29756
BRCA	cg01110839	SPI1	0.175651	MAZ	2.29756
BRCA	cg03635766	RARA	0.10627	MAZ	2.29756
BRCA	cg23663547	RARA	0.136073	MAZ	2.29756
BRCA	cg17248487	AHRR	0.151631	MAZ	2.29756
BRCA	cg10841124	AHRR	0.109165	MAZ	2.29756
BRCA	cg12558347	IRF1	0.206968	MAZ	2.29756
CESC	cg19503963	HIC1	0.237631	HIC1	1.63225
CESC	cg11898646	EBF1	0.122096	EBF1	1.50456
CESC	cg13641903	WT1	0.153685	WT1	2.251
CESC	cg26848718	WT1	0.11796	WT1	2.251
CESC	cg14205663	NR2F2	0.139855	NR2F2	1.2924
CESC	cg02328660	TP73	0.130059	TP73	2.45128
CESC	cg04488647	TP73	0.132316	TP73	2.45128
CESC	cg20451455	TP73	0.111078	TP73	2.45128
CESC	cg17673897	TFAP2A	0.212429	TFAP2A	1.28075
CESC	cg13641903	WT1	0.153685	HIC1	1.63225
CESC	cg25563456	WT1	0.162668	HIC1	1.63225
CESC	cg20327163	NR2F2	0.37209	HIC1	1.63225
CESC	cg27236629	NR2F2	0.350693	HIC1	1.63225
CESC	cg13641903	WT1	0.153685	EBF1	1.50456
CESC	cg25563456	WT1	0.162668	EBF1	1.50456
CESC	cg13772742	NR2F2	0.377108	EBF1	1.50456
CESC	cg05876623	NR2F2	0.117826	WT1	2.251
CESC	cg21138550	HIC1	0.168931	WT1	2.251
CESC	cg03625953	HIC1	0.298289	WT1	2.251
CESC	cg19503963	HIC1	0.237631	WT1	2.251
CESC	cg13641903	WT1	0.153685	NR2F2	1.2924
CESC	cg13641903	WT1	0.153685	TFAP2A	1.73236
CESC	cg05876623	NR2F2	0.117826	TFAP2A	1.73236
CESC	cg20327163	NR2F2	0.37209	TFAP2A	1.73236
CESC	cg27236629	NR2F2	0.350693	TFAP2A	1.73236
CESC	cg13772742	NR2F2	0.377108	TFAP2A	1.73236
CESC	cg21138550	HIC1	0.168931	TFAP2A	1.73236
CESC	cg20933326	TP73	0.119618	TFAP2A	1.28075
CESC	cg20451455	TP73	0.111078	NR2F2	1.46295
CESC	cg22267770	TFAP2A	0.110378	EBF1	1.963
CESC	cg24865270	TFAP2A	0.113944	EBF1	1.963
CESC	cg24865270	TFAP2A	0.113944	HIC1	1.74192
CESC	cg25859998	TFAP2A	0.128239	WT1	2.2863
COAD	cg20664636	HIC1	0.123561	HIC1	1.94315
COAD	cg01160692	HIC1	0.115973	HIC1	1.94315
COAD	cg13648501	NR3C1	0.13108	NR3C1	1.7224
COAD	cg10967191	ZNF423	0.153184	ZNF423	1.34246
COAD	cg11721464	POU2F2	0.20789	POU2F2	2.15698
COAD	cg10511890	SPI1	0.244226	SPI1	1.82706
COAD	cg02216246	ETS1	0.129925	ETS1	1.78406
COAD	cg01782486	ZBTB7B	0.118206	ZBTB7B	2.48284
COAD	cg18804777	ZBTB7B	0.126431	ZBTB7B	2.48284
COAD	cg02547054	VDR	0.327135	VDR	1.30264
COAD	cg18206459	KLF7	0.342534	KLF7	1.30346
COAD	cg08800670	IRF4	0.160862	IRF4	1.13068
COAD	cg12695465	TFAP2A	0.163283	TFAP2A	1.9578
COAD	cg18543610	ZIC2	0.197732	ZIC2	1.70253
COAD	cg02729344	ZNF423	0.127258	HIC1	1.94315
COAD	cg10967191	ZNF423	0.153184	HIC1	1.94315
COAD	cg12684209	IRF4	0.246135	HIC1	1.94315
COAD	cg01782486	ZBTB7B	0.118206	NR3C1	1.7224
COAD	cg18804777	ZBTB7B	0.126431	NR3C1	1.7224
COAD	cg10511890	SPI1	0.244226	NR3C1	1.7224
COAD	cg02216246	ETS1	0.129925	NR3C1	1.7224
COAD	cg20664636	HIC1	0.123561	NR3C1	1.7224
COAD	cg01160692	HIC1	0.115973	NR3C1	1.7224
COAD	cg12612118	IRF4	0.209807	NR3C1	1.7224
COAD	cg01782486	ZBTB7B	0.118206	POU2F2	2.15698
COAD	cg10511890	SPI1	0.244226	POU2F2	2.15698
COAD	cg02216246	ETS1	0.129925	POU2F2	2.15698
COAD	cg20664636	HIC1	0.123561	POU2F2	2.15698
COAD	cg01160692	HIC1	0.115973	POU2F2	2.15698
COAD	cg00138101	HIC1	0.133973	POU2F2	2.15698
COAD	cg13648501	NR3C1	0.13108	POU2F2	2.15698
COAD	cg12612118	IRF4	0.209807	POU2F2	2.15698
COAD	cg02216246	ETS1	0.129925	SPI1	1.82706
COAD	cg20664636	HIC1	0.123561	SPI1	1.82706
COAD	cg01160692	HIC1	0.115973	SPI1	1.82706
COAD	cg11721464	POU2F2	0.20789	SPI1	1.82706
COAD	cg12612118	IRF4	0.209807	SPI1	1.82706
COAD	cg23001918	IRF4	0.103258	SPI1	1.82706
COAD	cg01782486	ZBTB7B	0.118206	ETS1	1.78406
COAD	cg10511890	SPI1	0.244226	ETS1	1.78406
COAD	cg20664636	HIC1	0.123561	ETS1	1.78406
COAD	cg01160692	HIC1	0.115973	ETS1	1.78406
COAD	cg00138101	HIC1	0.133973	ETS1	1.78406
COAD	cg11721464	POU2F2	0.20789	ETS1	1.78406
COAD	cg12612118	IRF4	0.209807	ETS1	1.78406
COAD	cg02216246	ETS1	0.129925	ZBTB7B	2.48284
COAD	cg10967191	ZNF423	0.153184	ZBTB7B	2.48284
COAD	cg00138101	HIC1	0.133973	ZBTB7B	2.48284
COAD	cg12684209	IRF4	0.246135	ZBTB7B	2.48284
COAD	cg23001918	IRF4	0.103258	ZBTB7B	2.48284
COAD	cg12612118	IRF4	0.209807	VDR	1.30264
COAD	cg23001918	IRF4	0.103258	VDR	1.30264
COAD	cg02216246	ETS1	0.129925	KLF7	1.73894
COAD	cg10967191	ZNF423	0.153184	KLF7	1.73894
COAD	cg12684209	IRF4	0.246135	KLF7	1.73894
COAD	cg23001918	IRF4	0.103258	KLF7	1.73894
COAD	cg01782486	ZBTB7B	0.118206	TFAP2A	2.05683
COAD	cg18804777	ZBTB7B	0.126431	TFAP2A	2.05683
COAD	cg10511890	SPI1	0.244226	TFAP2A	2.05683
COAD	cg26559804	ETS1	0.195719	TFAP2A	2.05683
COAD	cg02216246	ETS1	0.129925	TFAP2A	2.05683
COAD	cg10967191	ZNF423	0.153184	TFAP2A	2.05683
COAD	cg20664636	HIC1	0.123561	TFAP2A	2.05683
COAD	cg01160692	HIC1	0.115973	TFAP2A	2.05683
COAD	cg00138101	HIC1	0.133973	TFAP2A	2.05683
COAD	cg11721464	POU2F2	0.20789	TFAP2A	2.05683
COAD	cg18804777	ZBTB7B	0.126431	ZIC2	1.61398
COAD	cg10967191	ZNF423	0.153184	ZIC2	1.61398
COAD	cg00138101	HIC1	0.133973	ZIC2	1.61398
COAD	cg09606832	TFAP2A	0.187353	VDR	1.20999
COAD	cg16199280	TFAP2A	0.164826	VDR	1.20999
COAD	cg03342498	TFAP2A	0.112002	VDR	1.20999
COAD	cg21777553	KLF7	0.156758	ZBTB7B	1.13172
COAD	cg09606832	TFAP2A	0.187353	ZBTB7B	1.13172
COAD	cg16199280	TFAP2A	0.164826	ZBTB7B	1.13172
COAD	cg03342498	TFAP2A	0.112002	ZBTB7B	1.13172
COAD	cg18206459	KLF7	0.342534	TFAP2A	1.19594
COAD	cg03342498	TFAP2A	0.112002	HIC1	1.23141
COAD	cg08478189	KLF7	0.359014	SPI1	1.28264
COAD	cg18206459	KLF7	0.342534	SPI1	1.28264
COAD	cg09606832	TFAP2A	0.187353	SPI1	1.28264
COAD	cg03342498	TFAP2A	0.112002	SPI1	1.28264
COAD	cg03342498	TFAP2A	0.112002	NR3C1	1.1404
COAD	cg14642259	SPI1	0.184701	IRF4	1.13068
COAD	cg03825158	ZNF423	0.203945	IRF4	1.13068
COAD	cg08418279	ZNF423	0.228721	IRF4	1.13068
COAD	cg26578156	ZNF423	0.477131	IRF4	1.13068
COAD	cg06683316	ZNF423	0.195326	IRF4	1.13068
COAD	cg01515534	POU2F2	0.209968	IRF4	1.13068
COAD	cg04600297	POU2F2	0.145641	IRF4	1.13068
COAD	cg18543610	ZIC2	0.197732	NR3C1	1.74873
COAD	cg26879736	KLF7	0.112942	NR3C1	1.74873
COAD	cg12695465	TFAP2A	0.163283	HIC1	1.74564
COAD	cg18543610	ZIC2	0.197732	POU2F2	2.28157
COAD	cg14259556	ZIC2	0.134626	POU2F2	2.28157
COAD	cg05861291	KLF7	0.206506	POU2F2	2.28157
COAD	cg01070657	KLF7	0.149732	POU2F2	2.28157
COAD	cg19385331	ZIC2	0.464263	SPI1	1.79495
COAD	cg19385331	ZIC2	0.464263	ZBTB7B	2.08958
COAD	cg01070657	KLF7	0.149732	ZBTB7B	2.08958
COAD	cg12695465	TFAP2A	0.163283	ZBTB7B	2.08958
COAD	cg14259556	ZIC2	0.134626	ETS1	1.91889
COAD	cg12695465	TFAP2A	0.163283	ETS1	1.91889
COAD	cg18543610	ZIC2	0.197732	KLF7	1.7546
COAD	cg19385331	ZIC2	0.464263	KLF7	1.7546
COAD	cg12695465	TFAP2A	0.163283	KLF7	1.7546
COAD	cg18543610	ZIC2	0.197732	TFAP2A	1.9578
COAD	cg14259556	ZIC2	0.134626	TFAP2A	1.9578
COAD	cg26879736	KLF7	0.112942	TFAP2A	1.9578
LIHC	cg00242035	SPI1	0.264867	SPI1	1.17128
LIHC	cg13912307	SPI1	0.355027	SPI1	1.17128
LIHC	cg09796270	SREBF1	0.136816	SREBF1	1.4739
LIHC	cg00564759	MAZ	0.13441	MAZ	1.44089
LIHC	cg16518772	MAZ	0.185114	MAZ	1.44089
LIHC	cg12521167	MAZ	0.138507	MAZ	1.44089
LIHC	cg20451455	TP73	0.135154	TP73	1.47732
LIHC	cg07207669	ZBTB7B	0.131084	ZBTB7B	1.31313
LIHC	cg01825295	ZIC1	0.711004	ZIC1	1.40268
LIHC	cg22586996	EBF1	0.111491	EBF1	1.2783
LIHC	cg18543610	ZIC2	0.301275	ZIC2	1.4311
LIHC	cg20057676	ZIC2	0.380126	ZIC2	1.4311
LIHC	cg00295794	ZIC2	0.413141	ZIC2	1.4311
LIHC	cg18008019	ZIC2	0.390079	ZIC2	1.4311
LIHC	cg25334575	ZIC2	0.444557	ZIC2	1.4311
LIHC	cg12438547	ZIC2	0.44441	ZIC2	1.4311
LIHC	cg04370314	ZIC2	0.493677	ZIC2	1.4311
LIHC	cg22489321	ZIC2	0.411869	ZIC2	1.4311
LIHC	cg00554250	SPI1	0.194563	ZIC1	1.18195
LIHC	cg09796270	SREBF1	0.136816	ZIC1	1.18195
LIHC	cg20544516	SREBF1	0.179016	SPI1	1.17128
LIHC	cg07415388	SREBF1	0.187554	SPI1	1.17128
LIHC	cg00154357	ZIC1	0.340659	SPI1	1.17128
LIHC	cg00154357	ZIC1	0.340659	SREBF1	1.4739
LIHC	cg20544516	SREBF1	0.179016	ZBTB7B	1.25564
LIHC	cg07415388	SREBF1	0.187554	ZBTB7B	1.25564
LIHC	cg09796270	SREBF1	0.136816	ZBTB7B	1.25564
LIHC	cg25999891	SREBF1	0.244543	ZBTB7B	1.25564
LIHC	cg00154357	ZIC1	0.340659	ZBTB7B	1.25564
LIHC	cg00242035	SPI1	0.264867	EBF1	1.21159
LIHC	cg13912307	SPI1	0.355027	EBF1	1.21159
LIHC	cg20544516	SREBF1	0.179016	EBF1	1.21159
LIHC	cg00154357	ZIC1	0.340659	EBF1	1.21159
LIHC	cg03393444	SPI1	0.334844	MAZ	1.39941
LIHC	cg00242035	SPI1	0.264867	MAZ	1.39941
LIHC	cg20544516	SREBF1	0.179016	MAZ	1.39941
LIHC	cg07415388	SREBF1	0.187554	MAZ	1.39941
LIHC	cg09796270	SREBF1	0.136816	MAZ	1.39941
LIHC	cg25999891	SREBF1	0.244543	MAZ	1.39941
LIHC	cg26786407	TP73	0.142566	MAZ	1.44089
LIHC	cg01412518	TP73	0.136139	MAZ	1.44089
LIHC	cg16295880	TP73	0.10902	MAZ	1.44089
LIHC	cg13473184	ZBTB7B	0.158532	MAZ	1.44089
LIHC	cg26786407	TP73	0.142566	ZIC2	1.35919
LIHC	cg16518772	MAZ	0.185114	ZIC2	1.35919
LIHC	cg12521167	MAZ	0.138507	ZIC2	1.35919
LIHC	cg14518847	TP73	0.145491	ZBTB7B	1.31313
LIHC	cg01412518	TP73	0.136139	ZBTB7B	1.31313
LIHC	cg16295880	TP73	0.10902	ZBTB7B	1.31313
LIHC	cg04549679	TP73	0.122214	ZBTB7B	1.31313
LIHC	cg00564759	MAZ	0.13441	ZBTB7B	1.31313
LIHC	cg16518772	MAZ	0.185114	ZBTB7B	1.31313
LIHC	cg12521167	MAZ	0.138507	ZBTB7B	1.31313
LIHC	cg26786407	TP73	0.142566	ZIC1	1.55439
LIHC	cg14518847	TP73	0.145491	ZIC1	1.55439
LIHC	cg04549679	TP73	0.122214	ZIC1	1.55439
LIHC	cg16518772	MAZ	0.185114	ZIC1	1.55439
LIHC	cg12521167	MAZ	0.138507	ZIC1	1.55439
LIHC	cg26786407	TP73	0.142566	EBF1	1.43907
LIHC	cg01412518	TP73	0.136139	EBF1	1.43907
LIHC	cg04549679	TP73	0.122214	EBF1	1.43907
LIHC	cg07207669	ZBTB7B	0.131084	EBF1	1.43907
LIHC	cg00564759	MAZ	0.13441	EBF1	1.43907
LIHC	cg26786407	TP73	0.142566	SPI1	1.23206
LIHC	cg20451455	TP73	0.135154	SPI1	1.23206
LIHC	cg16295880	TP73	0.10902	SPI1	1.23206
LIHC	cg00564759	MAZ	0.13441	SPI1	1.23206
LIHC	cg18543610	ZIC2	0.301275	ZIC1	1.40268
LIHC	cg20057676	ZIC2	0.380126	ZIC1	1.40268
LIHC	cg25527494	ZIC2	0.382273	ZIC1	1.40268
LIHC	cg00295794	ZIC2	0.413141	ZIC1	1.40268
LIHC	cg18008019	ZIC2	0.390079	ZIC1	1.40268
LIHC	cg25334575	ZIC2	0.444557	ZIC1	1.40268
LIHC	cg12438547	ZIC2	0.44441	ZIC1	1.40268
LIHC	cg04370314	ZIC2	0.493677	ZIC1	1.40268
LIHC	cg22489321	ZIC2	0.411869	ZIC1	1.40268
LIHC	cg20985450	ZIC2	0.109758	SPI1	1.47637
LIHC	cg17242608	ZIC2	0.298877	SPI1	1.47637
LIHC	cg20057676	ZIC2	0.380126	SPI1	1.47637
LIHC	cg06580725	ZIC2	0.376753	SPI1	1.47637
LIHC	cg24742746	ZIC2	0.391676	SPI1	1.47637
LIHC	cg11779440	ZIC2	0.28133	SPI1	1.47637
LIHC	cg09287190	ZIC2	0.336374	SPI1	1.47637
LIHC	cg18008019	ZIC2	0.390079	SPI1	1.47637
LIHC	cg25334575	ZIC2	0.444557	SPI1	1.47637
LIHC	cg19385331	ZIC2	0.52742	SPI1	1.47637
LIHC	cg12438547	ZIC2	0.44441	SPI1	1.47637
LIHC	cg08013557	ZIC1	0.443547	SPI1	1.47637
LIHC	cg22586996	EBF1	0.111491	SPI1	1.47637
LIHC	cg18431640	ZIC2	0.330094	ZBTB7B	1.49171
LIHC	cg24714905	ZIC2	0.36083	ZBTB7B	1.49171
LIHC	cg20057676	ZIC2	0.380126	ZBTB7B	1.49171
LIHC	cg06580725	ZIC2	0.376753	ZBTB7B	1.49171
LIHC	cg09287190	ZIC2	0.336374	ZBTB7B	1.49171
LIHC	cg25527494	ZIC2	0.382273	ZBTB7B	1.49171
LIHC	cg00295794	ZIC2	0.413141	ZBTB7B	1.49171
LIHC	cg18008019	ZIC2	0.390079	ZBTB7B	1.49171
LIHC	cg25334575	ZIC2	0.444557	ZBTB7B	1.49171
LIHC	cg19385331	ZIC2	0.52742	ZBTB7B	1.49171
LIHC	cg19068510	ZIC2	0.404236	ZBTB7B	1.49171
LIHC	cg04370314	ZIC2	0.493677	ZBTB7B	1.49171
LIHC	cg22489321	ZIC2	0.411869	ZBTB7B	1.49171
LIHC	cg01825295	ZIC1	0.711004	ZBTB7B	1.49171
LIHC	cg22586996	EBF1	0.111491	ZBTB7B	1.49171
LIHC	cg06691229	ZIC2	0.130833	EBF1	1.2783
LIHC	cg20985450	ZIC2	0.109758	EBF1	1.2783
LIHC	cg08813349	ZIC2	0.453083	EBF1	1.2783
LIHC	cg20057676	ZIC2	0.380126	EBF1	1.2783
LIHC	cg00295794	ZIC2	0.413141	EBF1	1.2783
LIHC	cg18008019	ZIC2	0.390079	EBF1	1.2783
LIHC	cg25334575	ZIC2	0.444557	EBF1	1.2783
LIHC	cg19385331	ZIC2	0.52742	EBF1	1.2783
LIHC	cg19068510	ZIC2	0.404236	EBF1	1.2783
LIHC	cg12438547	ZIC2	0.44441	EBF1	1.2783
LIHC	cg06691229	ZIC2	0.130833	MAZ	1.67394
LIHC	cg20985450	ZIC2	0.109758	MAZ	1.67394
LIHC	cg11502555	ZIC2	0.439407	MAZ	1.67394
LIHC	cg21100077	ZIC2	0.471154	MAZ	1.67394
LIHC	cg18543610	ZIC2	0.301275	MAZ	1.67394
LIHC	cg11622324	ZIC2	0.178084	MAZ	1.67394
LIHC	cg18431640	ZIC2	0.330094	MAZ	1.67394
LIHC	cg24714905	ZIC2	0.36083	MAZ	1.67394
LIHC	cg20057676	ZIC2	0.380126	MAZ	1.67394
LIHC	cg06580725	ZIC2	0.376753	MAZ	1.67394
LIHC	cg09287190	ZIC2	0.336374	MAZ	1.67394
LIHC	cg25527494	ZIC2	0.382273	MAZ	1.67394
LIHC	cg00295794	ZIC2	0.413141	MAZ	1.67394
LIHC	cg18008019	ZIC2	0.390079	MAZ	1.67394
LIHC	cg25334575	ZIC2	0.444557	MAZ	1.67394
LIHC	cg19385331	ZIC2	0.52742	MAZ	1.67394
LIHC	cg19068510	ZIC2	0.404236	MAZ	1.67394
LIHC	cg12438547	ZIC2	0.44441	MAZ	1.67394
LIHC	cg04370314	ZIC2	0.493677	MAZ	1.67394
LIHC	cg22489321	ZIC2	0.411869	MAZ	1.67394
LIHC	cg08013557	ZIC1	0.443547	MAZ	1.67394
LIHC	cg01825295	ZIC1	0.711004	MAZ	1.67394
LIHC	cg22586996	EBF1	0.111491	MAZ	1.67394
LIHC	cg01825295	ZIC1	0.711004	ZIC2	1.4311
LUSC	cg04743758	HIC1	0.114252	HIC1	1.47961
LUSC	cg19503963	HIC1	0.131071	HIC1	1.47961
LUSC	cg13912307	SPI1	0.128936	SPI1	1.30633
LUSC	cg02858512	HIC1	0.145557	SPI1	1.30633
LUAD	cg10511890	SPI1	0.172996	SPI1	1.29059
LUAD	cg09112081	MAZ	0.131339	MAZ	1.4941
LUAD	cg03630771	NR2F6	0.123958	NR2F6	1.24384
LUAD	cg09112081	MAZ	0.131339	MAZ	1.68779
LUAD	cg20065768	MAZ	0.123142	MAZ	1.68779
LUAD	cg06198892	SP8	0.139943	SP8	1.5903
LUAD	cg01613010	SP8	0.159848	SP8	1.5903
LUAD	cg20374595	ZIC2	0.16342	ZIC2	1.3549
LUAD	cg20057676	ZIC2	0.269223	ZIC2	1.3549
LUAD	cg12438547	ZIC2	0.287705	ZIC2	1.3549
LUAD	cg10511890	SPI1	0.172996	MAZ	1.4941
LUAD	cg01582980	SP8	0.208768	MAZ	1.13571
LUAD	cg16448102	SP8	0.227037	NR2F6	1.24384
LUAD	cg17242608	ZIC2	0.262787	SPI1	1.51458
LUAD	cg20057676	ZIC2	0.269223	SPI1	1.51458
LUAD	cg24742746	ZIC2	0.303463	SPI1	1.51458
LUAD	cg19385331	ZIC2	0.410759	SPI1	1.51458
LUAD	cg12821539	ZIC2	0.337879	SPI1	1.51458
LUAD	cg12438547	ZIC2	0.287705	SPI1	1.51458
LUAD	cg05072470	ZIC2	0.307035	SPI1	1.51458
LUAD	cg01613010	SP8	0.159848	SPI1	1.51458
LUAD	cg02909158	ZIC2	0.185789	MAZ	1.68779
LUAD	cg20374595	ZIC2	0.16342	MAZ	1.68779
LUAD	cg20057676	ZIC2	0.269223	MAZ	1.68779
LUAD	cg19385331	ZIC2	0.410759	MAZ	1.68779
LUAD	cg19068510	ZIC2	0.366142	MAZ	1.68779
LUAD	cg12821539	ZIC2	0.337879	MAZ	1.68779
LUAD	cg12438547	ZIC2	0.287705	MAZ	1.68779
LUAD	cg06198892	SP8	0.139943	MAZ	1.68779
LUAD	cg04607865	SP8	0.121142	MAZ	1.68779
LUAD	cg01613010	SP8	0.159848	MAZ	1.68779
LUAD	cg05072470	ZIC2	0.307035	SP8	1.5903
STAD	cg00725356	KLF15	0.187756	KLF15	2.15972
STAD	cg13648501	NR3C1	0.337443	NR3C1	2.0611
STAD	cg06560887	LMO2	0.149896	LMO2	1.29643
STAD	cg11898646	EBF1	0.112356	EBF1	2.10354
STAD	cg17329534	ZBTB7B	0.245575	ZBTB7B	2.72113
STAD	cg08185345	ZBTB7B	0.101294	ZBTB7B	2.72113
STAD	cg07207669	ZBTB7B	0.163829	ZBTB7B	2.72113
STAD	cg24512973	ZBTB7B	0.106154	ZBTB7B	2.72113
STAD	cg18804777	ZBTB7B	0.102708	ZBTB7B	2.72113
STAD	cg17329534	ZBTB7B	0.245575	ZBTB7B	1.17735
STAD	cg07207669	ZBTB7B	0.163829	ZBTB7B	1.17735
STAD	cg24512973	ZBTB7B	0.106154	ZBTB7B	1.17735
STAD	cg18804777	ZBTB7B	0.102708	ZBTB7B	1.17735
STAD	cg02547054	VDR	0.195704	VDR	1.21551
STAD	cg07702311	ETS1	0.127392	ETS1	1.5171
STAD	cg06198892	SP8	0.105283	SP8	1.35499
STAD	cg01613010	SP8	0.114714	SP8	1.35499
STAD	cg12438547	ZIC2	0.22321	ZIC2	1.25136
STAD	cg09238899	DNMT1	0.123447	DNMT1	1.41251
STAD	cg07207669	ZBTB7B	0.163829	KLF15	2.15972
STAD	cg24512973	ZBTB7B	0.106154	KLF15	2.15972
STAD	cg18804777	ZBTB7B	0.102708	KLF15	2.15972
STAD	cg09089242	LMO2	0.176191	KLF15	2.15972
STAD	cg13473184	ZBTB7B	0.168743	NR3C1	2.0611
STAD	cg16618493	ZBTB7B	0.243709	NR3C1	2.0611
STAD	cg17329534	ZBTB7B	0.245575	NR3C1	2.0611
STAD	cg10249703	ZBTB7B	0.170341	NR3C1	2.0611
STAD	cg08185345	ZBTB7B	0.101294	NR3C1	2.0611
STAD	cg19628619	ZBTB7B	0.158718	NR3C1	2.0611
STAD	cg03112145	ZBTB7B	0.157152	NR3C1	2.0611
STAD	cg13804478	ZBTB7B	0.111898	NR3C1	2.0611
STAD	cg24512973	ZBTB7B	0.106154	NR3C1	2.0611
STAD	cg18804777	ZBTB7B	0.102708	NR3C1	2.0611
STAD	cg00725356	KLF15	0.187756	NR3C1	2.0611
STAD	cg26436315	KLF15	0.247129	NR3C1	2.0611
STAD	cg19356022	ZBTB7B	0.14472	LMO2	1.29643
STAD	cg16618493	ZBTB7B	0.243709	LMO2	1.29643
STAD	cg10249703	ZBTB7B	0.170341	LMO2	1.29643
STAD	cg01412907	ZBTB7B	0.11332	LMO2	1.29643
STAD	cg24512973	ZBTB7B	0.106154	LMO2	1.29643
STAD	cg18804777	ZBTB7B	0.102708	LMO2	1.29643
STAD	cg11898646	EBF1	0.112356	LMO2	1.29643
STAD	cg01178854	ZBTB7B	0.102755	EBF1	2.10354
STAD	cg16618493	ZBTB7B	0.243709	EBF1	2.10354
STAD	cg17329534	ZBTB7B	0.245575	EBF1	2.10354
STAD	cg10249703	ZBTB7B	0.170341	EBF1	2.10354
STAD	cg07207669	ZBTB7B	0.163829	EBF1	2.10354
STAD	cg03112145	ZBTB7B	0.157152	EBF1	2.10354
STAD	cg22072829	ZBTB7B	0.136162	EBF1	2.10354
STAD	cg13804478	ZBTB7B	0.111898	EBF1	2.10354
STAD	cg09089242	LMO2	0.176191	EBF1	2.10354
STAD	cg02977963	KLF15	0.135904	EBF1	2.10354
STAD	cg00725356	KLF15	0.187756	EBF1	2.10354
STAD	cg01178854	ZBTB7B	0.102755	ETS1	2.15398
STAD	cg25603883	ZBTB7B	0.221492	ETS1	2.15398
STAD	cg17329534	ZBTB7B	0.245575	ETS1	2.15398
STAD	cg10249703	ZBTB7B	0.170341	ETS1	2.15398
STAD	cg08185345	ZBTB7B	0.101294	ETS1	2.15398
STAD	cg00149684	ZBTB7B	0.13615	ETS1	2.15398
STAD	cg19628619	ZBTB7B	0.158718	ETS1	2.15398
STAD	cg22072829	ZBTB7B	0.136162	ETS1	2.15398
STAD	cg09089242	LMO2	0.176191	ETS1	2.15398
STAD	cg18717423	KLF15	0.175502	ETS1	2.15398
STAD	cg26436315	KLF15	0.247129	ETS1	2.15398
STAD	cg21702128	NR3C1	0.241765	ETS1	2.15398
STAD	cg25603883	ZBTB7B	0.221492	SP8	1.83914
STAD	cg07207669	ZBTB7B	0.163829	SP8	1.83914
STAD	cg24512973	ZBTB7B	0.106154	SP8	1.83914
STAD	cg18804777	ZBTB7B	0.102708	SP8	1.83914
STAD	cg26436315	KLF15	0.247129	SP8	1.83914
STAD	cg06560887	LMO2	0.149896	ZBTB7B	2.72113
STAD	cg09089242	LMO2	0.176191	ZBTB7B	2.72113
STAD	cg02977963	KLF15	0.135904	ZBTB7B	2.72113
STAD	cg18717423	KLF15	0.175502	ZBTB7B	2.72113
STAD	cg00725356	KLF15	0.187756	ZBTB7B	2.72113
STAD	cg26436315	KLF15	0.247129	ZBTB7B	2.72113
STAD	cg21702128	NR3C1	0.241765	ZBTB7B	2.72113
STAD	cg17329534	ZBTB7B	0.245575	ZIC2	2.04301
STAD	cg00149684	ZBTB7B	0.13615	ZIC2	2.04301
STAD	cg24512973	ZBTB7B	0.106154	ZIC2	2.04301
STAD	cg18804777	ZBTB7B	0.102708	ZIC2	2.04301
STAD	cg00725356	KLF15	0.187756	ZIC2	2.04301
STAD	cg10249703	ZBTB7B	0.170341	VDR	1.54462
STAD	cg26189283	ZBTB7B	0.145106	VDR	1.54462
STAD	cg19477084	KLF15	0.148328	VDR	1.54462
STAD	cg16342439	KLF15	0.142658	VDR	1.54462
STAD	cg14310703	KLF15	0.153963	VDR	1.54462
STAD	cg26436315	KLF15	0.247129	DNMT1	3.20351
STAD	cg21702128	NR3C1	0.241765	DNMT1	3.20351
STAD	cg13648501	NR3C1	0.337443	DNMT1	3.20351
STAD	cg11898646	EBF1	0.112356	DNMT1	3.20351
STAD	cg12496975	VDR	0.106273	ZBTB7B	1.17735
STAD	cg01582980	SP8	0.115299	ZBTB7B	1.17735
STAD	cg25603883	ZBTB7B	0.221492	SP8	1.41728
STAD	cg07207669	ZBTB7B	0.163829	SP8	1.41728
STAD	cg24512973	ZBTB7B	0.106154	SP8	1.41728
STAD	cg18804777	ZBTB7B	0.102708	SP8	1.41728
STAD	cg10249703	ZBTB7B	0.170341	VDR	1.21551
STAD	cg01582980	SP8	0.115299	VDR	1.21551
STAD	cg16448102	SP8	0.13179	VDR	1.21551
STAD	cg07207669	ZBTB7B	0.163829	KLF15	1.24707
STAD	cg24512973	ZBTB7B	0.106154	KLF15	1.24707
STAD	cg18804777	ZBTB7B	0.102708	KLF15	1.24707
STAD	cg01582980	SP8	0.115299	KLF15	1.24707
STAD	cg10249703	ZBTB7B	0.170341	LMO2	1.43406
STAD	cg24512973	ZBTB7B	0.106154	LMO2	1.43406
STAD	cg18804777	ZBTB7B	0.102708	LMO2	1.43406
STAD	cg17329534	ZBTB7B	0.245575	EBF1	1.21632
STAD	cg10249703	ZBTB7B	0.170341	EBF1	1.21632
STAD	cg07207669	ZBTB7B	0.163829	EBF1	1.21632
STAD	cg03112145	ZBTB7B	0.157152	EBF1	1.21632
STAD	cg13473184	ZBTB7B	0.168743	NR3C1	1.20872
STAD	cg17329534	ZBTB7B	0.245575	NR3C1	1.20872
STAD	cg10249703	ZBTB7B	0.170341	NR3C1	1.20872
STAD	cg03112145	ZBTB7B	0.157152	NR3C1	1.20872
STAD	cg24512973	ZBTB7B	0.106154	NR3C1	1.20872
STAD	cg18804777	ZBTB7B	0.102708	NR3C1	1.20872
STAD	cg07702311	ETS1	0.127392	KLF15	1.56814
STAD	cg03650189	DNMT1	0.10335	KLF15	1.56814
STAD	cg08521321	DNMT1	0.160488	KLF15	1.56814
STAD	cg09238899	DNMT1	0.123447	KLF15	1.56814
STAD	cg06198892	SP8	0.105283	KLF15	1.56814
STAD	cg01613010	SP8	0.114714	KLF15	1.56814
STAD	cg07501233	ZIC2	0.204698	EBF1	1.50247
STAD	cg19068510	ZIC2	0.223899	EBF1	1.50247
STAD	cg12821539	ZIC2	0.171629	EBF1	1.50247
STAD	cg12438547	ZIC2	0.22321	EBF1	1.50247
STAD	cg03650189	DNMT1	0.10335	EBF1	1.50247
STAD	cg15194935	DNMT1	0.114053	EBF1	1.50247
STAD	cg07702311	ETS1	0.127392	NR3C1	1.44357
STAD	cg12821539	ZIC2	0.171629	NR3C1	1.44357
STAD	cg12438547	ZIC2	0.22321	NR3C1	1.44357
STAD	cg05895665	SP8	0.137311	NR3C1	1.44357
STAD	cg01613010	SP8	0.114714	NR3C1	1.44357
STAD	cg03650189	DNMT1	0.10335	ETS1	1.5171
STAD	cg09238899	DNMT1	0.123447	ETS1	1.5171
STAD	cg06198892	SP8	0.105283	ETS1	1.5171
STAD	cg11886358	ETS1	0.130362	ZBTB7B	1.58864
STAD	cg07702311	ETS1	0.127392	ZBTB7B	1.58864
STAD	cg07501233	ZIC2	0.204698	ZBTB7B	1.58864
STAD	cg19068510	ZIC2	0.223899	ZBTB7B	1.58864
STAD	cg03650189	DNMT1	0.10335	ZBTB7B	1.58864
STAD	cg08521321	DNMT1	0.160488	ZBTB7B	1.58864
STAD	cg09238899	DNMT1	0.123447	ZBTB7B	1.58864
STAD	cg06198892	SP8	0.105283	ZBTB7B	1.58864
STAD	cg03650189	DNMT1	0.10335	SP8	1.35499
STAD	cg08521321	DNMT1	0.160488	SP8	1.35499
STAD	cg01792403	ZIC2	0.229471	VDR	1.34781
STAD	cg11886358	ETS1	0.130362	ZIC2	1.25136
STAD	cg15194935	DNMT1	0.114053	ZIC2	1.25136
STAD	cg12821539	ZIC2	0.171629	DNMT1	1.41251
STAD	cg12438547	ZIC2	0.22321	DNMT1	1.41251
UCEC	cg15446391	WT1	0.316057	WT1	1.60813
UCEC	cg26848718	WT1	0.358505	WT1	1.60813
UCEC	cg13648501	NR3C1	0.224527	NR3C1	1.27295
UCEC	cg04123578	GLIS2	0.454843	GLIS2	1.41511
UCEC	cg02351655	GLIS2	0.264696	GLIS2	1.41511
UCEC	cg19503963	HIC1	0.276269	HIC1	1.24123
UCEC	cg02300825	TCF3	0.143391	TCF3	1.23096
UCEC	cg13912307	SPI1	0.230109	SPI1	1.2304
UCEC	cg02300825	TCF3	0.143391	TCF3	1.11571
UCEC	cg12732998	ZIC1	0.10811	ZIC1	1.34577
UCEC	cg26738160	SPI1	0.143194	SPI1	1.45766
UCEC	cg09853936	TP73	0.113977	TP73	1.56677
UCEC	cg06186450	ZBTB7B	0.122859	ZBTB7B	1.51615
UCEC	cg06366107	ZBTB7B	0.108362	ZBTB7B	1.51615
UCEC	cg01385708	GLIS2	0.321798	WT1	1.60813
UCEC	cg02351655	GLIS2	0.264696	WT1	1.60813
UCEC	cg12031863	GLIS2	0.110559	WT1	1.60813
UCEC	cg03625953	HIC1	0.408934	WT1	1.60813
UCEC	cg19503963	HIC1	0.276269	WT1	1.60813
UCEC	cg15446391	WT1	0.316057	NR3C1	1.27295
UCEC	cg04123578	GLIS2	0.454843	NR3C1	1.27295
UCEC	cg02351655	GLIS2	0.264696	NR3C1	1.27295
UCEC	cg12031863	GLIS2	0.110559	NR3C1	1.27295
UCEC	cg13916835	HIC1	0.118725	NR3C1	1.27295
UCEC	cg03625953	HIC1	0.408934	GLIS2	1.41511
UCEC	cg15446391	WT1	0.316057	HIC1	1.24123
UCEC	cg25586361	WT1	0.388958	HIC1	1.24123
UCEC	cg01385708	GLIS2	0.321798	HIC1	1.24123
UCEC	cg04123578	GLIS2	0.454843	SPI1	1.44304
UCEC	cg05052407	GLIS2	0.129691	SPI1	1.44304
UCEC	cg12031863	GLIS2	0.110559	SPI1	1.44304
UCEC	cg13916835	HIC1	0.118725	SPI1	1.44304
UCEC	cg06217769	HIC1	0.269846	SPI1	1.44304
UCEC	cg01385708	GLIS2	0.321798	ZIC1	1.55843
UCEC	cg02351655	GLIS2	0.264696	ZIC1	1.55843
UCEC	cg12031863	GLIS2	0.110559	ZIC1	1.55843
UCEC	cg03625953	HIC1	0.408934	ZIC1	1.55843
UCEC	cg14439774	HIC1	0.198994	ZIC1	1.55843
UCEC	cg13916835	HIC1	0.118725	ZIC1	1.55843
UCEC	cg15446391	WT1	0.316057	ZBTB7B	1.62166
UCEC	cg04123578	GLIS2	0.454843	ZBTB7B	1.62166
UCEC	cg01385708	GLIS2	0.321798	ZBTB7B	1.62166
UCEC	cg02351655	GLIS2	0.264696	ZBTB7B	1.62166
UCEC	cg12031863	GLIS2	0.110559	ZBTB7B	1.62166
UCEC	cg03625953	HIC1	0.408934	ZBTB7B	1.62166
UCEC	cg06217769	HIC1	0.269846	TP73	1.36302
UCEC	cg01376826	ZIC1	0.155625	TCF3	1.23096
UCEC	cg01376826	ZIC1	0.155625	SPI1	1.2304
UCEC	cg07207669	ZBTB7B	0.161553	HIC1	1.1563
UCEC	cg01425293	ZBTB7B	0.174557	HIC1	1.1563
UCEC	cg08085639	TCF3	0.134832	HIC1	1.1563
UCEC	cg10065739	GLIS2	0.103407	TCF3	1.11571
UCEC	cg27299033	HIC1	0.129566	TCF3	1.11571
UCEC	cg09853936	TP73	0.113977	WT1	1.4143
UCEC	cg06366107	ZBTB7B	0.108362	WT1	1.4143
UCEC	cg25462903	SPI1	0.18918	WT1	1.4143
UCEC	cg01539849	SPI1	0.312171	WT1	1.4143
UCEC	cg12732998	ZIC1	0.10811	WT1	1.4143
UCEC	cg09853936	TP73	0.113977	NR3C1	1.35163
UCEC	cg17741539	TP73	0.100205	NR3C1	1.35163
UCEC	cg06186450	ZBTB7B	0.122859	NR3C1	1.35163
UCEC	cg25462903	SPI1	0.18918	NR3C1	1.35163
UCEC	cg26738160	SPI1	0.143194	NR3C1	1.35163
UCEC	cg00105640	TP73	0.14494	HIC1	1.27721
UCEC	cg25462903	SPI1	0.18918	HIC1	1.27721
UCEC	cg26738160	SPI1	0.143194	HIC1	1.27721
UCEC	cg06186450	ZBTB7B	0.122859	GLIS2	1.44408
UCEC	cg17741539	TP73	0.100205	ZIC1	1.34577
UCEC	cg06366107	ZBTB7B	0.108362	ZIC1	1.34577
UCEC	cg25462903	SPI1	0.18918	ZIC1	1.34577
UCEC	cg01539849	SPI1	0.312171	ZIC1	1.34577
UCEC	cg09853936	TP73	0.113977	SPI1	1.45766
UCEC	cg06186450	ZBTB7B	0.122859	SPI1	1.45766
UCEC	cg06366107	ZBTB7B	0.108362	SPI1	1.45766
UCEC	cg26738160	SPI1	0.143194	TCF3	1.28645
UCEC	cg25462903	SPI1	0.18918	TP73	1.56677
UCEC	cg09853936	TP73	0.113977	ZBTB7B	1.51615
UCEC	cg25462903	SPI1	0.18918	ZBTB7B	1.51615
UCEC	cg01539849	SPI1	0.312171	ZBTB7B	1.51615
UCEC	cg26738160	SPI1	0.143194	ZBTB7B	1.51615
UCEC	cg12732998	ZIC1	0.10811	ZBTB7B	1.51615
