# Supplementary material for: MICMIC: identification of DNA methylation of distal regulatory regions with causal effects on tumorigenesis
Source: Genome Biol. 2018 Jun 5;19:73. doi: 10.1186/s13059-018-1442-0 (PMC5989391; doi:10.1186/s13059-018-1442-0)
Supplement: Supplementary file 7 — Table S6. TF_network_motifs. (XLSX 11 kb) [file 13059_2018_1442_MOESM7_ESM.xlsx]

## Sheet: Sheet1
	BLCA	BRCA	CESC	COAD	ESCA	HNSC	LIHC	LUAD	LUSC	STAD	UCEC
subgraph	Number count
3-node edges	618916	3751508	917147	3133464	302921	308964	2509701	2310883	745913	2891531	2938789
motif id	motif Z score
6	-4.82	-4.98	-4.69	-6.1	-2.64	-3.71	-10.08	-0.94	-5.73	-7.47	-5.63
12	-3.92	-4.79	-4.75	-6.53	-1.94	-3.98	-9.37	-0.72	-5.1	-7.45	-5.18
14	-2.84	-0.75	-3.36	-3.47	0.7	-0.4	-3.48	-3.28	-2.75	0.05	-3.05
36	-4.09	-4.62	-4.75	-6.14	-1.94	-3.83	-9.39	-1.27	-5.43	-7.28	-5.55
38	4.05	4.79	4.67	6	1.98	3.9	9.44	0.94	5.34	7.44	5.31
46	2.72	0.22	2.73	3.02	-0.53	-0.02	2.93	3.54	2.98	-0.14	2.65
74	-5.21	-3.04	-2.48	-4.18	-5.22	0.23	-7.88	0.14	-5.18	-3.7	-4.94
78	-1.56	-4.14	-2.75	-1.93	-1.54	-1.44	-3.54	-2.94	-1.63	0.13	-3.69
98	-0.79	-0.77	0.77	1.51	-0.63	0.33	-0.67	-0.96	-1.65	-0.44	-0.08
102	-0.21	0.65	0.61	0.69	-0.19	1.15	0.32	-2.45	-0.81	0.39	-0.71
108	5.01	2.61	2.14	3.81	5.09	-0.41	7.55	0.17	5.17	3.57	4.87
110	0.81	2.85	2.16	0.38	-0.34	0.1	1.6	1.33	0.53	0.11	3.36
238	0.98	2.29	1.07	1.91	2.04	1.43	2.46	2.29	1.36	-0.37	0.92
