# Supplementary material for: MICMIC: identification of DNA methylation of distal regulatory regions with causal effects on tumorigenesis
Source: Genome Biol. 2018 Jun 5;19:73. doi: 10.1186/s13059-018-1442-0 (PMC5989391; doi:10.1186/s13059-018-1442-0)
Supplement: Supplementary file 9 — Table S8. Data source of histone marks and DNase I. (XLSX 10 kb) [file 13059_2018_1442_MOESM9_ESM.xlsx]

## Sheet: Sheet1
name	Cell	Data source
H3K27ac	A549	ENCODE ENCFF663ILW
H3K27ac	HeLaS3	ENCODE ENCFF000BBR
H3K27ac	HepG2	ENCODE ENCFF000BFC
H3K27ac	HCT116	ENCODE ENCFF472BQJ
H3K27ac	MCF-7	ENCODE ENCFF142WLI
H3K27ac	HMEC	ENCODE ENCFF936NNA
H3K27me3	A549	ENCODE ENCFF134YLO
H3K27me3	HelaS3	ENCODE ENCFF958BAN
H3K27me3	MCF7	ENCODE ENCFF291JOQ
H3K27me3	HCT116	ENCODE ENCFF227TVB
H3K27me3	HepG2	ENCODE ENCFF099LEI
H3K27me3	HMEC	ENCODE ENCFF327QRS
H3K4me1	A549	ENCODE ENCFF569ZJQ
H3K4me1	HeLaS3	ENCODE ENCFF213UGR
H3K4me1	HepG2	ENCODE ENCFF900MSU
H3K4me1	HCT116	ENCODE ENCFF896PQF
H3K4me1	MCF-7	ENCODE ENCFF733JSN
H3K4me1	HMEC	ENCODE ENCFF768USC
H3K4me3	A549	ENCODE ENCFF313GRK
H3K4me3	HeLaS3	ENCODE ENCFF357MQU
H3K4me3	HepG2	ENCODE ENCFF554PRV
H3K4me3	HCT116	ENCODE ENCFF853YCI
H3K4me3	MCF-7	ENCODE ENCFF119HFM
H3K4me3	HMEC	ENCODE ENCFF240TPI
H3k9me3	A549	ENCODE ENCFF760ZCA
H3k9me3	HelaS3	ENCODE ENCFF017CZG
H3k9me3	HepG2	ENCODE ENCFF881LOL
H3k9me3	HCT116	ENCODE ENCFF753DVI
H3k9me3	MCF7	ENCODE ENCFF350GNM
H3k9me3	HMEC	ENCODE ENCFF709GNN
p300	A549	ENCODE ENCFF540LLB
p300	HelaS3	ENCODE ENCFF000XJK
p300	HepG2	ENCODE ENCFF218CEG
p300	MCF7	ENCODE ENCFF000QPD
DNase I	A549	UCSC ENCODE wgEncodeOpenChromDnaseA549BaseOverlapSignal
DNase I	HeLaS3	UCSC ENCODE wgEncodeOpenChromDnaseHelas3BaseOverlapSignal
DNase I	HepG2	UCSC ENCODE wgEncodeOpenChromDnaseHepg2BaseOverlapSignal
DNase I	MCF-7	UCSC ENCODE wgEncodeOpenChromDnaseMcf7BaseOverlapSignal
